# Supplementary material for: Exercise blood-drop metabolic profiling links metabolism with perceived exertion
Source: Front Mol Biosci. 2022 Dec 21;9:1042231. doi: 10.3389/fmolb.2022.1042231 (PMC9822726; doi:10.3389/fmolb.2022.1042231)
Supplement: Supplementary file 1 [file Table2.XLSX]

## Sheet: Normoxia_Hypoxia trial
Experiment	Jones_NL_level	Running_Speed_kph	Sex	Age	Sport_per_week	Smoker	Phase	Timepoint_according_to_protocol_min	Run_terminated_at	Timepoint_reality_min	RPE	RPE_at_last_exercise	Metabolite	KEGG	HMDB	PubChem	Extraction_batch	Measurement_batch	Injection_number	Imputation_status	Needs_imputation	Normalised_AUC_metabolite	Filename	O2_pulsoxymetry	Glucose_BGA	Lactate_BGA	O2_BGA	PCO2_BGA	PO2_BGA	PH_BGA	HCO3_BGA	Anion_gap	BMI	BodPod	Food_preference	Amount_of_fat_percent	Amount_of_fat_percent2	Self_reported_fitness	Pulse_per_min	Hip_circumference	Body_mass	Body_height	Waist_circumference
Proband01_Normoxia_normal	normal	2022-06-08	F	28	2-3/week	Non-smoker	exercise	10	30	10	7	5	Acetoacetic acid_(1MEOX)(1TMS)_BP_RI:1113_BMD	C00164	HMDB00060	96	EB_09	MB03	34	withinbatch	FALSE	4340268	p17045to_034_MD_ID002_TR1.cdf	98	NA	NA	NA	NA	NA	NA	NA		19	Lean	omnivore	2022-06-20	0.21	6	142	90	47.6	160	69
Proband06_Normoxia_(+)60%	(+)60%	2022-03-13	F	26	3-4/week	Non-smoker	exercise	30	30	30	2	2	Acetoacetic acid_(1MEOX)(1TMS)_BP_RI:1113_BMD	C00164	HMDB00060	96	EB_10	MB09	32	withinbatch	FALSE	2504835	p17068to_032_MD_ID135_TR2.cdf	92	273	2022-03-11	98.1	2022-01-30	118	7293	16	18 (+)	21	Ultra Lean	vegetarian	17	0.17	8	194	NA	57.3	167	NA
Proband07_Normoxia_normal	normal	2022-02-12	M	18	3-4/week	Non-smoker	exercise	10	30	10	8	7	Acetoacetic acid_(1MEOX)(1TMS)_BP_RI:1113_BMD	C00164	HMDB00060	96	EB_03	MB13	34	withinbatch	FALSE	2059637	p17082to_034_MD_ID073_TR2a.cdf	99	NA	NA	NA	NA	NA	NA	NA		19	Ultra Lean	omnivore	2022-03-04	0.04	9	163	92	62.9	181	71
Proband04_Hypoxia_(+)30%	(+)30%	2022-04-12	M	25	2-3/week	Non-smoker	resting	0	28	0	10	1	Acetoacetic acid_(1MEOX)(1TMS)_BP_RI:1113_BMD	C00164	HMDB00060	96	EB_08	MB02	30	withinbatch	TRUE	5228747	p17041to_030_MD_ID113_TR1.cdf	94	101	0.836	88.4	41.7	52.6	7413	2022-08-25	8	24	Moderatly Lean	omnivore	2022-08-16	0.17	8	61	99	76.2	180	82
Proband14_Normoxia_normal	normal	2022-03-09	M	46	2-3/week	Non-smoker	recovery	PE20	30	50	10	7	Acetoacetic acid_(1MEOX)(1TMS)_BP_RI:1113_BMD	C00164	HMDB00060	96	EB_04	MB05	54	withinbatch	FALSE	3499932	p17052to_054_MD_ID226_TR1.cdf	98	NA	NA	NA	NA	NA	NA	NA		21	Lean	omnivore	11	0.11	8	66	98	68.8	179	79.3
Proband18_Hypoxia_(+)30%	(+)30%	14	M	36	>5/week	Non-smoker	exercise	20	30	20	7	7	Acetoacetic acid_(1MEOX)(1TMS)_BP_RI:1113_BMD	C00164	HMDB00060	96	EB_03	MB10	65	withinbatch	TRUE	2248310	p17072to_065_MD_ID348_TR1.cdf	77	NA	NA	NA	NA	NA	NA	NA		19	Ultra Lean	vegetarian	2022-05-04	0.05	10	171	NA	60	176	NA
Proband18_Hypoxia_(+)30%	(+)30%	14	M	36	>5/week	Non-smoker	resting	0	30	0	10	7	Acetoacetic acid_(1MEOX)(1TMS)_BP_RI:1113_BMD	C00164	HMDB00060	96	EB_03	MB10	58	withinbatch	TRUE	2507887	p17072to_058_MD_ID346_TR1.cdf	90	97.2	0.63	96.1	33.1	72.9	7436	2022-05-23	9	19	Ultra Lean	vegetarian	2022-05-04	0.05	10	42	NA	60	176	NA
Proband20_Normoxia_normal	normal	2022-07-07	M	55	1-2/week	Non-smoker	exercise	10	30	10	8	8	Acetoacetic acid_(1MEOX)(1TMS)_BP_RI:1113_BMD	C00164	HMDB00060	96	EB_05	MB02	51	withinbatch	TRUE	5056911.5	p17041to_051_MD_ID325_TR1.cdf	93	NA	NA	NA	NA	NA	NA	NA		24	Moderatly Lean	vegetarian	2022-07-16	0.17	3	142	NA	85.2	187	NA
Proband03_Hypoxia_normal	normal	2022-01-08	M	29	3-4/week	Non-smoker	recovery	PE20	30	50	10	7	Acetoacetic acid_(1MEOX)(1TMS)_BP_RI:1113_BMD	C00164	HMDB00060	96	EB_02	MB14	32	withinbatch	FALSE	2553215	p17086to_032_MD_ID041_TR1a.cdf	91	NA	NA	NA	NA	NA	NA	NA		26	Lean	omnivore	2022-03-10	0.1	7	65	100	80.9	175	90
Proband26_Normoxia_(+)30%	(+)30%	2022-06-08	M	74	>5/week	Non-smoker	exercise	10	30	10	7	7	Acetoacetic acid_(1MEOX)(1TMS)_BP_RI:1113_BMD	C00164	HMDB00060	96	EB_01	MB10	28	withinbatch	TRUE	2348427	p17072to_028_MD_ID109_TR1.cdf	83	NA	NA	NA	NA	NA	NA	NA		27	Excess Fat	omnivore	2022-02-24	0.24	8	136	NA	85.1	179	NA
Proband26_Normoxia_(+)30%	(+)30%	2022-06-08	M	74	>5/week	Non-smoker	exercise	20	30	20	7	7	Acetoacetic acid_(1MEOX)(1TMS)_BP_RI:1113_BMD	C00164	HMDB00060	96	EB_01	MB10	24	withinbatch	TRUE	2148941	p17072to_024_MD_ID110_TR1.cdf	82	NA	NA	NA	NA	NA	NA	NA		27	Excess Fat	omnivore	2022-02-24	0.24	8	141	NA	85.1	179	NA
Proband07_Hypoxia_(+)30%	(+)30%	2022-09-15	M	18	3-4/week	Non-smoker	recovery	PE30	15	45	10	1	Acetoacetic acid_(1MEOX)(1TMS)_BP_RI:1113_BMD	C00164	HMDB00060	96	EB_10	MB11	31	withinbatch	FALSE	2261178	p17076to_031_MD_ID290_TR1a.cdf	92	126	1988-04-01	92.3	35.1	61.2	7382	2022-04-21	13	19	Ultra Lean	omnivore	2022-03-04	0.04	9	92	92	62.9	181	71
Proband02_Normoxia_(+)30%	(+)30%	10	M	53	1-2/week	Non-smoker	recovery	PE20	30	50	10	4	Acetoacetic acid_(1MEOX)(1TMS)_BP_RI:1113_BMD	C00164	HMDB00060	96	EB_09	MB14	38	withinbatch	TRUE	2325164	p17086to_038_MD_ID082_TR1a.cdf	96	NA	NA	NA	NA	NA	NA	NA		24	Excess Fat	omnivore	2022-03-21	0.21	4	93	96	77.6	179	94
Proband13_Normoxia_(+)60%	(+)60%	2022-09-12	M	32	2-3/week	Non-smoker	resting	0	30	0	10	3	Acetoacetic acid_(1MEOX)(1TMS)_BP_RI:1113_BMD	C00164	HMDB00060	96	EB_02	MB13	64	withinbatch	FALSE	2189893.5	p17082to_064_MD_ID441_TR1a.cdf	98	91.6	0.61	98.2	42.5	99.5	7401	2022-06-25	10	26	Moderatly Lean	omnivore	2022-05-18	0.19	7	55	NA	82.7	178	NA
Proband21_Normoxia_normal	normal	2022-05-09	M	51	2-3/week	Non-smoker	exercise	30	30	30	6	6	Acetoacetic acid_(1MEOX)(1TMS)_BP_RI:1113_BMD	C00164	HMDB00060	96	EB_06	MB02	64	withinbatch	FALSE	5390093	p17041to_064_MD_ID366_TR1.cdf	95	105	2019-05-01	95.6	32.7	97.5	7376	2022-03-20	n.m.	21	Moderatly Lean	vegan	2022-01-18	0.18	6	165	NA	72.3	186	NA
Proband17_Hypoxia_normal	normal	2022-03-08	F	23	rare	Non-smoker	exercise	10	16	10	6	1	Acetoacetic acid_(1MEOX)(1TMS)_BP_RI:1113_BMD	C00164	HMDB00060	96	EB_01	MB13	77	withinbatch	FALSE	2222878.5	p17082to_077_MD_ID337_TR1a.cdf	84	NA	NA	NA	NA	NA	NA	NA		21	Moderatly Lean	omnivore	2022-08-28	0.29	5	186	NA	59.8	168	NA
Proband20_Hypoxia_normal	normal	2022-07-07	M	55	1-2/week	Non-smoker	recovery	PE30	30	60	10	5	Acetoacetic acid_(1MEOX)(1TMS)_BP_RI:1113_BMD	C00164	HMDB00060	96	EB_05	MB02	56	withinbatch	FALSE	5070312.5	p17041to_056_MD_ID398_TR1.cdf	91	93.6	2022-02-01	90.6	35.9	54.1	7442	25	10	24	Moderatly Lean	vegetarian	2022-07-16	0.17	3	90	NA	85.2	187	NA
Proband14_Normoxia_normal	normal	2022-03-09	M	46	2-3/week	Non-smoker	resting	0	30	0	10	7	Acetoacetic acid_(1MEOX)(1TMS)_BP_RI:1113_BMD	C00164	HMDB00060	96	EB_04	MB05	57	withinbatch	FALSE	3455230	p17052to_057_MD_ID222_TR1.cdf	98	97.4	0.61	98.6	40.5	97	7416	2022-06-25	8	21	Lean	omnivore	11	0.11	8	46	98	68.8	179	79.3
Proband03_Normoxia_(+)60%	(+)60%	2022-05-10	M	29	3-4/week	Non-smoker	exercise	10	30	10	7	5	Acetoacetic acid_(1MEOX)(1TMS)_BP_RI:1113_BMD	C00164	HMDB00060	96	EB_04	MB03	65	withinbatch	FALSE	3511647	p17045to_065_MD_ID424_TR1.cdf	97	NA	NA	NA	NA	NA	NA	NA		26	Lean	omnivore	2022-03-10	0.1	7	150	100	80.9	175	90
Proband03_Hypoxia_(+)60%	(+)60%	2022-05-10	M	29	3-4/week	Non-smoker	recovery	PE20	30	50	10	4	Acetoacetic acid_(1MEOX)(1TMS)_BP_RI:1113_BMD	C00164	HMDB00060	96	EB_04	MB03	57	withinbatch	FALSE	3575420	p17045to_057_MD_ID385_TR1.cdf	89	NA	NA	NA	NA	NA	NA	NA		26	Lean	omnivore	2022-03-10	0.1	7	89	100	80.9	175	90
Proband02_Normoxia_normal	normal	2022-07-07	M	53	1-2/week	Non-smoker	recovery	PE20	30	50	10	8	Acetoacetic acid_(1MEOX)(1TMS)_BP_RI:1113_BMD	C00164	HMDB00060	96	EB_05	MB10	79	withinbatch	TRUE	2769447	p17072to_079_MD_ID023_TR1a.cdf	97	NA	NA	NA	NA	NA	NA	NA		24	Excess Fat	omnivore	2022-03-21	0.21	4	82	96	77.6	179	94
Proband13_Normoxia_(+)30%	(+)30%	2022-05-10	M	32	2-3/week	Non-smoker	exercise	10	30	10	8	6	Acetoacetic acid_(1MEOX)(1TMS)_BP_RI:1113_BMD	C00164	HMDB00060	96	EB_05	MB03	47	withinbatch	FALSE	4325946	p17045to_047_MD_ID205_TR1.cdf	99	NA	NA	NA	NA	NA	NA	NA		26	Moderatly Lean	omnivore	2022-05-18	0.19	7	131	NA	82.7	178	NA
Proband11_Normoxia_(+)30%	(+)30%	2022-03-11	M	21	3-4/week	Non-smoker	exercise	10	30	10	8	6	Acetoacetic acid_(1MEOX)(1TMS)_BP_RI:1113_BMD	C00164	HMDB00060	96	EB_03	MB03	76	withinbatch	FALSE	3721489	p17045to_076_MD_ID412_TR1.cdf	97	NA	NA	NA	NA	NA	NA	NA		26	Moderatly Lean	omnivore	2022-04-13	0.13	8	157	103	88.5	184	88
Proband13_Normoxia_(+)30%	(+)30%	2022-05-10	M	32	2-3/week	Non-smoker	recovery	PE20	30	50	10	6	Acetoacetic acid_(1MEOX)(1TMS)_BP_RI:1113_BMD	C00164	HMDB00060	96	EB_05	MB03	39	withinbatch	FALSE	4151445	p17045to_039_MD_ID208_TR1.cdf	97	NA	NA	NA	NA	NA	NA	NA		26	Moderatly Lean	omnivore	2022-05-18	0.19	7	67	NA	82.7	178	NA
Proband19_Normoxia_(+)30%	(+)30%	2022-08-07	F	54	>5/week	Non-smoker	recovery	PE20	30	50	10	8	Acetoacetic acid_(1MEOX)(1TMS)_BP_RI:1113_BMD	C00164	HMDB00060	96	EB_08	MB08	78	withinbatch	FALSE	2781080.5	p17065to_078_MD_ID334_TR1.cdf	98	NA	NA	NA	NA	NA	NA	NA		22	Lean	omnivore	2022-03-20	0.2	8	82	NA	61.7	168	NA
Proband03_Hypoxia_(+)30%	(+)30%	2022-05-10	M	29	3-4/week	Non-smoker	recovery	PE30	30	60	10	4	Acetoacetic acid_(1MEOX)(1TMS)_BP_RI:1113_BMD	C00164	HMDB00060	96	EB_07	MB12	26	withinbatch	FALSE	2139325	p17079to_026_MD_ID150_TR1a.cdf	95	78.5	1954-01-01	90.4	35.7	57.1	7433	2022-04-24	11	26	Lean	omnivore	2022-03-10	0.1	7	55	100	80.9	175	90
Proband08_Hypoxia_normal	normal	2022-09-06	F	31	2-3/week	Smoker	recovery	PE20	30	50	10	8	Acetoacetic acid_(1MEOX)(1TMS)_BP_RI:1113_BMD	C00164	HMDB00060	96	EB_06	MB10	37	withinbatch	FALSE	1761830.5	p17072to_037_MD_ID403_TR1.cdf	98	NA	NA	NA	NA	NA	NA	NA		25	Moderatly Lean	omnivore	2022-06-27	0.28	6	64	108	73.1	170.5	87
Proband21_Hypoxia_normal	normal	2022-05-09	M	51	2-3/week	Non-smoker	resting	0	16	0	10	1	Acetoacetic acid_(1MEOX)(1TMS)_BP_RI:1113_BMD	C00164	HMDB00060	96	EB_06	MB02	65	withinbatch	FALSE	5434610.5	p17041to_065_MD_ID341_TR1.cdf	88	99.6	0.76	86.9	34.5	50.9	7451	2022-07-24	8	21	Moderatly Lean	vegan	2022-01-18	0.18	6	57	NA	72.3	186	NA
Proband01_Normoxia_(+)30%	(+)30%	2022-01-11	F	28	2-3/week	Non-smoker	resting	0	30	0	10	2	Acetoacetic acid_(1MEOX)(1TMS)_BP_RI:1113_BMD	C00164	HMDB00060	96	EB_07	MB08	34	withinbatch	FALSE	2949852	p17065to_034_MD_ID025_TR1.cdf	99	87	0.62	97.8	39.5	92.6	7399	2022-02-24	10	19	Lean	omnivore	2022-06-20	0.21	6	76	90	47.6	160	69
Proband02_Hypoxia_normal	normal	2022-07-07	M	53	1-2/week	Non-smoker	resting	0	30	0	10	7	Acetoacetic acid_(1MEOX)(1TMS)_BP_RI:1113_BMD	C00164	HMDB00060	96	EB_05	MB10	76	withinbatch	TRUE	2558702	p17072to_076_MD_ID007_TR1a.cdf	87	107	2021-01-01	89	39.2	53.3	1944-07-01	2022-07-26	8	24	Excess Fat	omnivore	2022-03-21	0.21	4	66	96	77.6	179	94
Proband22_Normoxia_(+)30%	(+)30%	2022-03-09	M	55	1-2/week	Non-smoker	recovery	PE20	30	50	10	8	Acetoacetic acid_(1MEOX)(1TMS)_BP_RI:1113_BMD	C00164	HMDB00060	96	EB_04	MB11	73	withinbatch	FALSE	2270017	p17076to_073_MD_ID373_TR1a.cdf	97	NA	NA	NA	NA	NA	NA	NA		25	Moderatly Lean	omnivore	2022-04-15	0.15	8	92	NA	81.6	179	NA
Proband05_Normoxia_(+)30%	(+)30%	2022-07-12	M	28	1-2/week	Non-smoker	resting	0	20	0	10	1	Acetoacetic acid_(1MEOX)(1TMS)_BP_RI:1113_BMD	C00164	HMDB00060	96	EB_01	MB02	42	withinbatch	FALSE	5575432	p17041to_042_MD_ID216_TR1.cdf	98	98	0.87	98.2	36.5	96.5	7434	25	9	23	Lean	omnivore	2022-07-11	0.12	6	67	101.5	79.8	188	83.3
Proband23_Hypoxia_normal	normal	2022-09-07	M	55	2-3/week	Non-smoker	resting	0	16	0	10	1	Acetoacetic acid_(1MEOX)(1TMS)_BP_RI:1113_BMD	C00164	HMDB00060	96	EB_01	MB12	71	withinbatch	FALSE	2196097.5	p17079to_071_MD_ID358_TR1a.cdf	93	105	0.69	92.2	36.6	62.1	7423	2022-03-24	9	23	Moderatly Lean	omnivore	2022-05-18	0.19	6	72	NA	75.8	180	NA
Proband08_Hypoxia_normal	normal	2022-09-06	F	31	2-3/week	Smoker	resting	0	30	0	10	8	Acetoacetic acid_(1MEOX)(1TMS)_BP_RI:1113_BMD	C00164	HMDB00060	96	EB_06	MB10	49	withinbatch	TRUE	1847600.5	p17072to_049_MD_ID399_TR1.cdf	94	102	0.725	96.9	38.9	80.8	1941-07-01	2022-05-24	10	25	Moderatly Lean	omnivore	2022-06-27	0.28	6	71	108	73.1	170.5	87
Proband13_Hypoxia_(+)30%	(+)30%	2022-05-10	M	32	2-3/week	Non-smoker	recovery	PE30	30	60	10	4	Acetoacetic acid_(1MEOX)(1TMS)_BP_RI:1113_BMD	C00164	HMDB00060	96	EB_05	MB03	37	withinbatch	TRUE	3564792	p17045to_037_MD_ID244_TR1.cdf	89	94.6	1954-01-01	93.5	39.4	62.6	7407	2022-05-24	10	26	Moderatly Lean	omnivore	2022-05-18	0.19	7	79	NA	82.7	178	NA
Proband02_Hypoxia_(+)30%	(+)30%	10	M	53	1-2/week	Non-smoker	recovery	PE20	20	40	9	1	Acetoacetic acid_(1MEOX)(1TMS)_BP_RI:1113_BMD	C00164	HMDB00060	96	EB_09	MB14	57	withinbatch	TRUE	2492156	p17086to_057_MD_ID058_TR2a.cdf	86	NA	NA	NA	NA	NA	NA	NA		24	Excess Fat	omnivore	2022-03-21	0.21	4	94	96	77.6	179	94
Proband17_Normoxia_normal	normal	2022-03-08	F	23	rare	Non-smoker	exercise	10	30	10	9	5	Acetoacetic acid_(1MEOX)(1TMS)_BP_RI:1113_BMD	C00164	HMDB00060	96	EB_01	MB13	67	withinbatch	FALSE	2022513	p17082to_067_MD_ID313_TR1a.cdf	96	NA	NA	NA	NA	NA	NA	NA		21	Moderatly Lean	omnivore	2022-08-28	0.29	5	186	NA	59.8	168	NA
Proband03_Hypoxia_(+)60%	(+)60%	2022-05-10	M	29	3-4/week	Non-smoker	exercise	10	30	10	8	4	Acetoacetic acid_(1MEOX)(1TMS)_BP_RI:1113_BMD	C00164	HMDB00060	96	EB_04	MB03	62	withinbatch	FALSE	4288345	p17045to_062_MD_ID382_TR1.cdf	79	NA	NA	NA	NA	NA	NA	NA		26	Lean	omnivore	2022-03-10	0.1	7	165	100	80.9	175	90
Proband26_Hypoxia_(+)30%	(+)30%	2022-06-08	M	74	>5/week	Non-smoker	resting	0	30	0	10	1	Acetoacetic acid_(1MEOX)(1TMS)_BP_RI:1113_BMD	C00164	HMDB00060	96	EB_01	MB10	27	withinbatch	TRUE	2385972	p17072to_027_MD_ID049_TR1.cdf	90	101	0.94	87.2	34.7	50.4	1945-07-01	2022-08-24	8	27	Excess Fat	omnivore	2022-02-24	0.24	8	55	NA	85.1	179	NA
Proband15_Normoxia_normal	normal	2022-06-06	F	26	1-2/week	Non-smoker	exercise	20	30	20	5	3	Acetoacetic acid_(1MEOX)(1TMS)_BP_RI:1113_BMD	C00164	HMDB00060	96	EB_08	MB05	67	withinbatch	FALSE	4565228	p17052to_067_MD_ID270_TR1.cdf	95	NA	NA	NA	NA	NA	NA	NA		24	Excess Fat	omnivore	32.5	0.33	4	173	NA	60.8	160	NA
Proband17_Hypoxia_normal	normal	2022-03-08	F	23	rare	Non-smoker	exercise	16	16	16	1	1	Acetoacetic acid_(1MEOX)(1TMS)_BP_RI:1113_BMD	C00164	HMDB00060	96	EB_01	MB13	69	withinbatch	FALSE	2151956	p17082to_069_MD_ID338_TR1a.cdf	83	103	1956-08-01	92.4	2022-06-27	67.2	7322	2022-02-16	14	21	Moderatly Lean	omnivore	2022-08-28	0.29	5	191	NA	59.8	168	NA
Proband20_Hypoxia_normal	normal	2022-07-07	M	55	1-2/week	Non-smoker	exercise	20	30	20	6	5	Acetoacetic acid_(1MEOX)(1TMS)_BP_RI:1113_BMD	C00164	HMDB00060	96	EB_05	MB02	54	withinbatch	FALSE	4727540.5	p17041to_054_MD_ID395_TR1.cdf	85	NA	NA	NA	NA	NA	NA	NA		24	Moderatly Lean	vegetarian	2022-07-16	0.17	3	142	NA	85.2	187	NA
Proband09_Hypoxia_normal	normal	2022-05-06	M	52	1-2/week	Non-smoker	recovery	PE20	30	50	10	7	Acetoacetic acid_(1MEOX)(1TMS)_BP_RI:1113_BMD	C00164	HMDB00060	96	EB_06	MB14	76	withinbatch	FALSE	3653989	p17086to_076_MD_ID142_TR1a.cdf	84	NA	NA	NA	NA	NA	NA	NA		27	Excess Fat	omnivore	2022-02-23	0.23	7	84	106	76.5	168	87
Proband03_Normoxia_(+)30%	(+)30%	2022-05-10	M	29	3-4/week	Non-smoker	exercise	30	30	30	8	8	Acetoacetic acid_(1MEOX)(1TMS)_BP_RI:1113_BMD	C00164	HMDB00060	96	EB_07	MB12	27	withinbatch	FALSE	2023118	p17079to_027_MD_ID303_TR1a.cdf	95	77.2	1955-01-01	96.3	36.5	80	7408	2022-05-23	11	26	Lean	omnivore	2022-03-10	0.1	7	148	100	80.9	175	90
Proband02_Hypoxia_(+)30%	(+)30%	10	M	53	1-2/week	Non-smoker	exercise	10	20	10	5	1	Acetoacetic acid_(1MEOX)(1TMS)_BP_RI:1113_BMD	C00164	HMDB00060	96	EB_09	MB14	55	withinbatch	TRUE	2667758	p17086to_055_MD_ID056_TR2a.cdf	80	NA	NA	NA	NA	NA	NA	NA		24	Excess Fat	omnivore	2022-03-21	0.21	4	160	96	77.6	179	94
Proband16_Normoxia_(+)30%	(+)30%	12	M	50	3-4/week	Non-smoker	exercise	10	30	10	6	4	Acetoacetic acid_(1MEOX)(1TMS)_BP_RI:1113_BMD	C00164	HMDB00060	96	EB_10	MB12	61	withinbatch	TRUE	2176610.5	p17079to_061_MD_ID275_TR1a.cdf	97	NA	NA	NA	NA	NA	NA	NA		21	Moderatly Lean	omnivore	2022-05-14	0.15	7	169	NA	70.3	182	NA
Proband06_Normoxia_(+)60%	(+)60%	2022-03-13	F	26	3-4/week	Non-smoker	recovery	PE20	30	50	10	2	Acetoacetic acid_(1MEOX)(1TMS)_BP_RI:1113_BMD	C00164	HMDB00060	96	EB_10	MB09	25	withinbatch	FALSE	2445649	p17068to_025_MD_ID136_TR1.cdf	98	NA	NA	NA	NA	NA	NA	NA		21	Ultra Lean	vegetarian	17	0.17	8	87	NA	57.3	167	NA
Proband15_Hypoxia_normal	normal	2022-06-06	F	26	1-2/week	Non-smoker	exercise	10	25	10	7	1	Acetoacetic acid_(1MEOX)(1TMS)_BP_RI:1113_BMD	C00164	HMDB00060	96	EB_08	MB05	72	withinbatch	FALSE	4164239	p17052to_072_MD_ID263_TR1.cdf	75	NA	NA	NA	NA	NA	NA	NA		24	Excess Fat	omnivore	32.5	0.33	4	179	NA	60.8	160	NA
Proband21_Hypoxia_normal	normal	2022-05-09	M	51	2-3/week	Non-smoker	exercise	16	16	16	1	1	Acetoacetic acid_(1MEOX)(1TMS)_BP_RI:1113_BMD	C00164	HMDB00060	96	EB_06	MB02	63	withinbatch	FALSE	5023886.5	p17041to_063_MD_ID343_TR1.cdf	75	196	2022-08-13	87.9	28	66.5	2024-07-01	2022-06-13	22 (+)	21	Moderatly Lean	vegan	2022-01-18	0.18	6	171	NA	72.3	186	NA
Proband13_Normoxia_(+)30%	(+)30%	2022-05-10	M	32	2-3/week	Non-smoker	recovery	PE30	30	60	10	6	Acetoacetic acid_(1MEOX)(1TMS)_BP_RI:1113_BMD	C00164	HMDB00060	96	EB_05	MB03	44	withinbatch	FALSE	5086991	p17045to_044_MD_ID209_TR1.cdf	98	97	0.85	98	40	90.9	7412	2022-02-25	9	26	Moderatly Lean	omnivore	2022-05-18	0.19	7	67	NA	82.7	178	NA
Proband09_Normoxia_normal	normal	2022-05-06	M	52	1-2/week	Non-smoker	exercise	30	30	30	7	7	Acetoacetic acid_(1MEOX)(1TMS)_BP_RI:1113_BMD	C00164	HMDB00060	96	EB_06	MB14	68	withinbatch	TRUE	3524896	p17086to_068_MD_ID184_TR1a.cdf	96	94.3	2022-12-01	97.3	40.2	81.8	7417	2022-06-25	9	27	Excess Fat	omnivore	2022-02-23	0.23	7	129	106	76.5	168	87
Proband07_Hypoxia_(+)30%	(+)30%	2022-09-15	M	18	3-4/week	Non-smoker	recovery	PE20	15	35	10	1	Acetoacetic acid_(1MEOX)(1TMS)_BP_RI:1113_BMD	C00164	HMDB00060	96	EB_10	MB11	24	withinbatch	FALSE	2105793	p17076to_024_MD_ID289_TR1a.cdf	90	NA	NA	NA	NA	NA	NA	NA		19	Ultra Lean	omnivore	2022-03-04	0.04	9	96	92	62.9	181	71
Proband16_Normoxia_(+)30%	(+)30%	12	M	50	3-4/week	Non-smoker	exercise	30	30	30	4	4	Acetoacetic acid_(1MEOX)(1TMS)_BP_RI:1113_BMD	C00164	HMDB00060	96	EB_10	MB12	53	withinbatch	TRUE	2264799.5	p17079to_053_MD_ID277_TR1a.cdf	92	102	1976-01-01	98.7	38.8	112	7428	2022-07-25	8	21	Moderatly Lean	omnivore	2022-05-14	0.15	7	161	NA	70.3	182	NA
Proband05_Normoxia_normal	normal	2022-08-09	M	28	1-2/week	Non-smoker	exercise	20	30	20	7	7	Acetoacetic acid_(1MEOX)(1TMS)_BP_RI:1113_BMD	C00164	HMDB00060	96	EB_05	MB13	49	withinbatch	TRUE	2365420	p17082to_049_MD_ID247_TR1a.cdf	93	NA	NA	NA	NA	NA	NA	NA		23	Lean	omnivore	2022-07-11	0.12	6	163	101.5	79.8	188	83.3
Proband12_Hypoxia_normal	normal	2022-02-08	F	27	3-4/week	Non-smoker	recovery	PE20	30	50	10	8	Acetoacetic acid_(1MEOX)(1TMS)_BP_RI:1113_BMD	C00164	HMDB00060	96	EB_02	MB07	74	withinbatch	FALSE	2213136	p17060to_074_MD_ID191_TR1.cdf	93	NA	NA	NA	NA	NA	NA	NA		21	Moderatly Lean	vegetarian	2022-04-24	0.24	7	77	NA	60.8	170	NA
Proband21_Normoxia_normal	normal	2022-05-09	M	51	2-3/week	Non-smoker	recovery	PE30	30	60	10	6	Acetoacetic acid_(1MEOX)(1TMS)_BP_RI:1113_BMD	C00164	HMDB00060	96	EB_06	MB02	71	withinbatch	FALSE	5616449	p17041to_071_MD_ID368_TR1.cdf	97	99.2	2015-01-01	96.6	33.9	99.6	7455	2022-09-24	n.m.	21	Moderatly Lean	vegan	2022-01-18	0.18	6	70	NA	72.3	186	NA
Proband23_Hypoxia_normal	normal	2022-09-07	M	55	2-3/week	Non-smoker	exercise	10	16	10	4	1	Acetoacetic acid_(1MEOX)(1TMS)_BP_RI:1113_BMD	C00164	HMDB00060	96	EB_01	MB12	68	withinbatch	TRUE	2157134.5	p17079to_068_MD_ID359_TR1a.cdf	84	NA	NA	NA	NA	NA	NA	NA		23	Moderatly Lean	omnivore	2022-05-18	0.19	6	165	NA	75.8	180	NA
Proband03_Hypoxia_normal	normal	2022-01-08	M	29	3-4/week	Non-smoker	resting	0	30	0	10	7	Acetoacetic acid_(1MEOX)(1TMS)_BP_RI:1113_BMD	C00164	HMDB00060	96	EB_02	MB14	30	withinbatch	FALSE	2311630	p17086to_030_MD_ID037_TR1a.cdf	85	96	0.611	90.4	36.8	56.3	7418	24	10	26	Lean	omnivore	2022-03-10	0.1	7	62	100	80.9	175	90
Proband10_Hypoxia_normal	normal	2022-03-07	F	51	2-3/week	Non-smoker	exercise	20	30	20	8	8	Acetoacetic acid_(1MEOX)(1TMS)_BP_RI:1113_BMD	C00164	HMDB00060	96	EB_09	MB11	36	withinbatch	FALSE	2337972	p17076to_036_MD_ID177_TR1a.cdf	80	NA	NA	NA	NA	NA	NA	NA		20	Ultra Lean	omnivore	2022-05-14	0.15	6	132	NA	62.5	176	NA
Proband04_Normoxia_normal	normal	2022-05-09	M	25	2-3/week	Non-smoker	exercise	20	30	20	7	7	Acetoacetic acid_(1MEOX)(1TMS)_BP_RI:1113_BMD	C00164	HMDB00060	96	EB_07	MB08	43	withinbatch	FALSE	3029612	p17065to_043_MD_ID045_TR1.cdf	96	NA	NA	NA	NA	NA	NA	NA		24	Moderatly Lean	omnivore	2022-08-16	0.17	8	135	99	76.2	180	82
Proband10_Hypoxia_normal	normal	2022-03-07	F	51	2-3/week	Non-smoker	recovery	PE30	30	60	10	8	Acetoacetic acid_(1MEOX)(1TMS)_BP_RI:1113_BMD	C00164	HMDB00060	96	EB_09	MB11	38	withinbatch	FALSE	2383621	p17076to_038_MD_ID178_TR1a.cdf	92	86.9	0.541	94.4	34.9	64.6	7444	2022-07-24	6	20	Ultra Lean	omnivore	2022-05-14	0.15	6	70	NA	62.5	176	NA
Proband20_Hypoxia_normal	normal	2022-07-07	M	55	1-2/week	Non-smoker	exercise	10	30	10	7	5	Acetoacetic acid_(1MEOX)(1TMS)_BP_RI:1113_BMD	C00164	HMDB00060	96	EB_05	MB02	49	withinbatch	FALSE	4735595.5	p17041to_049_MD_ID394_TR1.cdf	80	NA	NA	NA	NA	NA	NA	NA		24	Moderatly Lean	vegetarian	2022-07-16	0.17	3	134	NA	85.2	187	NA
Proband03_Hypoxia_normal	normal	2022-01-08	M	29	3-4/week	Non-smoker	exercise	10	30	10	9	7	Acetoacetic acid_(1MEOX)(1TMS)_BP_RI:1113_BMD	C00164	HMDB00060	96	EB_02	MB14	27	withinbatch	TRUE	2471449	p17086to_027_MD_ID038_TR1a.cdf	77	NA	NA	NA	NA	NA	NA	NA		26	Lean	omnivore	2022-03-10	0.1	7	136	100	80.9	175	90
Proband11_Normoxia_normal	normal	2022-07-08	M	21	3-4/week	Non-smoker	exercise	10	30	10	9	7	Acetoacetic acid_(1MEOX)(1TMS)_BP_RI:1113_BMD	C00164	HMDB00060	96	EB_09	MB12	40	withinbatch	TRUE	2021182	p17079to_040_MD_ID199_TR1a.cdf	98	NA	NA	NA	NA	NA	NA	NA		26	Moderatly Lean	omnivore	2022-04-13	0.13	8	123	103	88.5	184	88
Proband05_Hypoxia_normal	normal	2022-08-09	M	28	1-2/week	Non-smoker	recovery	PE20	30	50	10	4	Acetoacetic acid_(1MEOX)(1TMS)_BP_RI:1113_BMD	C00164	HMDB00060	96	EB_05	MB13	41	withinbatch	FALSE	2253783	p17082to_041_MD_ID124_TR1a.cdf	92	NA	NA	NA	NA	NA	NA	NA		23	Lean	omnivore	2022-07-11	0.12	6	103	101.5	79.8	188	83.3
Proband21_Normoxia_normal	normal	2022-05-09	M	51	2-3/week	Non-smoker	resting	0	30	0	10	6	Acetoacetic acid_(1MEOX)(1TMS)_BP_RI:1113_BMD	C00164	HMDB00060	96	EB_06	MB02	66	withinbatch	FALSE	5800042.5	p17041to_066_MD_ID363_TR1.cdf	98	100	0.8	97.4	35.7	87.8	7441	25	9	21	Moderatly Lean	vegan	2022-01-18	0.18	6	61	NA	72.3	186	NA
Proband03_Normoxia_(+)30%	(+)30%	2022-05-10	M	29	3-4/week	Non-smoker	recovery	PE20	30	50	10	8	Acetoacetic acid_(1MEOX)(1TMS)_BP_RI:1113_BMD	C00164	HMDB00060	96	EB_07	MB12	33	withinbatch	FALSE	1988036	p17079to_033_MD_ID304_TR1a.cdf	98	NA	NA	NA	NA	NA	NA	NA		26	Lean	omnivore	2022-03-10	0.1	7	63	100	80.9	175	90
Proband14_Hypoxia_(+)30%	(+)30%	2022-01-12	M	46	2-3/week	Non-smoker	exercise	20	30	20	6	4	Acetoacetic acid_(1MEOX)(1TMS)_BP_RI:1113_BMD	C00164	HMDB00060	96	EB_08	MB08	66	withinbatch	FALSE	3587548.5	p17065to_066_MD_ID282_TR2.cdf	78	NA	NA	NA	NA	NA	NA	NA		21	Lean	omnivore	11	0.11	8	165	98	68.8	179	79.3
Proband24_Normoxia_(+)30%	(+)30%	2022-05-07	F	46	2-3/week	Non-smoker	resting	0	30	0	10	7	Acetoacetic acid_(1MEOX)(1TMS)_BP_RI:1113_BMD	C00164	HMDB00060	96	EB_07	MB09	55	withinbatch	FALSE	2508833.5	p17068to_055_MD_ID405_TR1.cdf	97	89.3	0.638	97.7	35.6	90.3	7427	2022-01-24	9	25	Moderatly Lean	omnivore	2022-02-26	0.26	8	53	103	70.9	169.9	80
Proband14_Normoxia_normal	normal	2022-03-09	M	46	2-3/week	Non-smoker	recovery	PE30	30	60	10	7	Acetoacetic acid_(1MEOX)(1TMS)_BP_RI:1113_BMD	C00164	HMDB00060	96	EB_04	MB05	56	withinbatch	FALSE	3201162	p17052to_056_MD_ID227_TR1.cdf	97	93	0.66	98.6	40.1	96.8	7428	2022-02-26	8	21	Lean	omnivore	11	0.11	8	54	98	68.8	179	79.3
Proband14_Hypoxia_normal	normal	2022-03-09	M	46	2-3/week	Non-smoker	resting	0	30	0	10	5	Acetoacetic acid_(1MEOX)(1TMS)_BP_RI:1113_BMD	C00164	HMDB00060	96	EB_04	MB05	60	withinbatch	FALSE	3839309	p17052to_060_MD_ID233_TR1.cdf	92	93.8	0.665	92.6	38.5	58.6	7429	2022-04-25	9	21	Lean	omnivore	11	0.11	8	56	98	68.8	179	79.3
Proband08_Normoxia_normal	normal	2022-09-06	F	31	2-3/week	Smoker	recovery	PE30	30	60	10	9	Acetoacetic acid_(1MEOX)(1TMS)_BP_RI:1113_BMD	C00164	HMDB00060	96	EB_06	MB10	45	withinbatch	TRUE	2044800	p17072to_045_MD_ID095_TR1.cdf	97	86.4	0.7	97.6	40.1	87.4	7422	2022-08-25	8	25	Moderatly Lean	omnivore	2022-06-27	0.28	6	68	108	73.1	170.5	87
Proband07_Hypoxia_normal	normal	2022-02-12	M	18	3-4/week	Non-smoker	exercise	10	30	10	9	8	Acetoacetic acid_(1MEOX)(1TMS)_BP_RI:1113_BMD	C00164	HMDB00060	96	EB_03	MB13	35	withinbatch	FALSE	1961731	p17082to_035_MD_ID097_TR1a.cdf	84	NA	NA	NA	NA	NA	NA	NA		19	Ultra Lean	omnivore	2022-03-04	0.04	9	112	92	62.9	181	71
Proband04_Normoxia_normal	normal	2022-05-09	M	25	2-3/week	Non-smoker	exercise	30	30	30	7	7	Acetoacetic acid_(1MEOX)(1TMS)_BP_RI:1113_BMD	C00164	HMDB00060	96	EB_07	MB08	47	withinbatch	FALSE	2746030	p17065to_047_MD_ID046_TR1.cdf	96	89	2022-07-01	97.9	40.3	95.9	7398	2022-04-24	14	24	Moderatly Lean	omnivore	2022-08-16	0.17	8	161	99	76.2	180	82
Proband08_Normoxia_normal	normal	2022-09-06	F	31	2-3/week	Smoker	exercise	30	30	30	9	9	Acetoacetic acid_(1MEOX)(1TMS)_BP_RI:1113_BMD	C00164	HMDB00060	96	EB_06	MB10	41	withinbatch	TRUE	2171045	p17072to_041_MD_ID093_TR1.cdf	96	89	0.87	98.3	38.5	97.7	7426	2022-04-25	9	25	Moderatly Lean	omnivore	2022-06-27	0.28	6	126	108	73.1	170.5	87
Proband13_Hypoxia_(+)60%	(+)60%	2022-09-12	M	32	2-3/week	Non-smoker	exercise	10	16	10	4	1	Acetoacetic acid_(1MEOX)(1TMS)_BP_RI:1113_BMD	C00164	HMDB00060	96	EB_02	MB13	56	withinbatch	FALSE	1863582	p17082to_056_MD_ID296_TR1a.cdf	81	NA	NA	NA	NA	NA	NA	NA		26	Moderatly Lean	omnivore	2022-05-18	0.19	7	171	NA	82.7	178	NA
Proband05_Hypoxia_(+)30%	(+)30%	2022-07-12	M	28	1-2/week	Non-smoker	recovery	PE20	13	33	9	1	Acetoacetic acid_(1MEOX)(1TMS)_BP_RI:1113_BMD	C00164	HMDB00060	96	EB_01	MB02	35	withinbatch	FALSE	5201110	p17041to_035_MD_ID196_TR1.cdf	89	NA	NA	NA	NA	NA	NA	NA		23	Lean	omnivore	2022-07-11	0.12	6	111	101.5	79.8	188	83.3
Proband17_Normoxia_normal	normal	2022-03-08	F	23	rare	Non-smoker	recovery	PE30	30	60	10	5	Acetoacetic acid_(1MEOX)(1TMS)_BP_RI:1113_BMD	C00164	HMDB00060	96	EB_01	MB13	72	withinbatch	FALSE	2160562.5	p17082to_072_MD_ID317_TR1a.cdf	98	102	1957-02-01	97.8	34	92.1	7367	2022-04-20	13	21	Moderatly Lean	omnivore	2022-08-28	0.29	5	104	NA	59.8	168	NA
Proband18_Normoxia_(+)30%	(+)30%	14	M	36	>5/week	Non-smoker	exercise	30	30	30	9	9	Acetoacetic acid_(1MEOX)(1TMS)_BP_RI:1113_BMD	C00164	HMDB00060	96	EB_03	MB10	56	withinbatch	TRUE	2337761.5	p17072to_056_MD_ID321_TR1.cdf	90	111	0.847	98.7	34	102	7427	2022-05-23	7	19	Ultra Lean	vegetarian	2022-05-04	0.05	10	151	NA	60	176	NA
Proband03_Hypoxia_normal	normal	2022-01-08	M	29	3-4/week	Non-smoker	exercise	30	30	30	7	7	Acetoacetic acid_(1MEOX)(1TMS)_BP_RI:1113_BMD	C00164	HMDB00060	96	EB_02	MB14	34	withinbatch	FALSE	2497770	p17086to_034_MD_ID040_TR1a.cdf	80	87.7	1942-01-01	92.3	35.4	61.7	7412	2022-01-23	13	26	Lean	omnivore	2022-03-10	0.1	7	154	100	80.9	175	90
Proband03_Hypoxia_(+)60%	(+)60%	2022-05-10	M	29	3-4/week	Non-smoker	resting	0	30	0	10	4	Acetoacetic acid_(1MEOX)(1TMS)_BP_RI:1113_BMD	C00164	HMDB00060	96	EB_04	MB03	51	withinbatch	FALSE	3677321	p17045to_051_MD_ID381_TR1.cdf	92	94.1	0.811	90.9	39.2	58.3	7425	2022-05-25	10	26	Lean	omnivore	2022-03-10	0.1	7	47	100	80.9	175	90
Proband15_Hypoxia_normal	normal	2022-06-06	F	26	1-2/week	Non-smoker	recovery	PE30	25	55	10	1	Acetoacetic acid_(1MEOX)(1TMS)_BP_RI:1113_BMD	C00164	HMDB00060	96	EB_08	MB05	68	withinbatch	FALSE	4380119	p17052to_068_MD_ID267_TR1.cdf	90	99	1985-01-01	90.5	32.4	58.1	7429	2022-07-22	10	24	Excess Fat	omnivore	32.5	0.33	4	98	NA	60.8	160	NA
Proband16_Hypoxia_(+)30%	(+)30%	12	M	50	3-4/week	Non-smoker	resting	0	15	0	10	1	Acetoacetic acid_(1MEOX)(1TMS)_BP_RI:1113_BMD	C00164	HMDB00060	96	EB_10	MB12	52	withinbatch	TRUE	2338324	p17079to_052_MD_ID251_TR1a.cdf	90	96.8	0.51	91.4	38.2	56.6	7442	2022-01-26	10	21	Moderatly Lean	omnivore	2022-05-14	0.15	7	47	NA	70.3	182	NA
Proband07_Hypoxia_(+)30%	(+)30%	2022-09-15	M	18	3-4/week	Non-smoker	exercise	15	15	15	1	1	Acetoacetic acid_(1MEOX)(1TMS)_BP_RI:1113_BMD	C00164	HMDB00060	96	EB_10	MB11	25	withinbatch	FALSE	2155672.5	p17076to_025_MD_ID288_TR1a.cdf	78	178	2022-07-13	92	32.5	76.1	7211	2022-08-13	18 (+)	19	Ultra Lean	omnivore	2022-03-04	0.04	9	186	92	62.9	181	71
Proband02_Normoxia_(+)30%	(+)30%	10	M	53	1-2/week	Non-smoker	exercise	10	30	10	6	4	Acetoacetic acid_(1MEOX)(1TMS)_BP_RI:1113_BMD	C00164	HMDB00060	96	EB_09	MB14	39	withinbatch	TRUE	2468258	p17086to_039_MD_ID079_TR1a.cdf	98	NA	NA	NA	NA	NA	NA	NA		24	Excess Fat	omnivore	2022-03-21	0.21	4	153	96	77.6	179	94
Proband01_Hypoxia_normal	normal	2022-06-08	F	28	2-3/week	Non-smoker	resting	0	30	0	10	5	Acetoacetic acid_(1MEOX)(1TMS)_BP_RI:1113_BMD	C00164	HMDB00060	96	EB_09	MB03	32	withinbatch	FALSE	4050993	p17045to_032_MD_ID013_TR1.cdf	87	92.4	0.548	NA	NA	NA	NA	NA	techn. Defekt	19	Lean	omnivore	2022-06-20	0.21	6	66	90	47.6	160	69
Proband19_Normoxia_(+)30%	(+)30%	2022-08-07	F	54	>5/week	Non-smoker	recovery	PE30	30	60	10	8	Acetoacetic acid_(1MEOX)(1TMS)_BP_RI:1113_BMD	C00164	HMDB00060	96	EB_08	MB08	83	withinbatch	FALSE	3150378	p17065to_083_MD_ID335_TR1.cdf	98	98.8	0.8	98.2	37.1	98.1	7411	2022-09-23	11	22	Lean	omnivore	2022-03-20	0.2	8	76	NA	61.7	168	NA
Proband04_Normoxia_normal	normal	2022-05-09	M	25	2-3/week	Non-smoker	resting	0	30	0	10	7	Acetoacetic acid_(1MEOX)(1TMS)_BP_RI:1113_BMD	C00164	HMDB00060	96	EB_07	MB08	39	withinbatch	FALSE	3103423	p17065to_039_MD_ID043_TR1.cdf	96	95.7	NA	97.7	42.7	90.7	7401	2022-07-25	11	24	Moderatly Lean	omnivore	2022-08-16	0.17	8	65	99	76.2	180	82
Proband02_Hypoxia_normal	normal	2022-07-07	M	53	1-2/week	Non-smoker	exercise	10	30	10	9	7	Acetoacetic acid_(1MEOX)(1TMS)_BP_RI:1113_BMD	C00164	HMDB00060	96	EB_05	MB10	81	withinbatch	TRUE	2742012	p17072to_081_MD_ID008_TR1a.cdf	87	NA	NA	NA	NA	NA	NA	NA		24	Excess Fat	omnivore	2022-03-21	0.21	4	121	96	77.6	179	94
Proband21_Normoxia_normal	normal	2022-05-09	M	51	2-3/week	Non-smoker	exercise	10	30	10	8	6	Acetoacetic acid_(1MEOX)(1TMS)_BP_RI:1113_BMD	C00164	HMDB00060	96	EB_06	MB02	68	withinbatch	FALSE	5071977.5	p17041to_068_MD_ID364_TR1.cdf	97	NA	NA	NA	NA	NA	NA	NA		21	Moderatly Lean	vegan	2022-01-18	0.18	6	151	NA	72.3	186	NA
Proband23_Normoxia_normal	normal	2022-09-07	M	55	2-3/week	Non-smoker	recovery	PE20	30	50	10	7	Acetoacetic acid_(1MEOX)(1TMS)_BP_RI:1113_BMD	C00164	HMDB00060	96	EB_01	MB12	65	withinbatch	FALSE	2257280	p17079to_065_MD_ID379_TR1a.cdf	96	NA	NA	NA	NA	NA	NA	NA		23	Moderatly Lean	omnivore	2022-05-18	0.19	6	94	NA	75.8	180	NA
Proband24_Hypoxia_(+)30%	(+)30%	2022-05-07	F	46	2-3/week	Non-smoker	exercise	30	30	30	4	4	Acetoacetic acid_(1MEOX)(1TMS)_BP_RI:1113_BMD	C00164	HMDB00060	96	EB_07	MB09	51	withinbatch	FALSE	2401777	p17068to_051_MD_ID420_TR1.cdf	65	133	2022-01-07	90.4	2022-03-27	61.6	1937-07-01	2022-09-17	13	25	Moderatly Lean	omnivore	2022-02-26	0.26	8	169	103	70.9	169.9	80
Proband26_Hypoxia_(+)30%	(+)30%	2022-06-08	M	74	>5/week	Non-smoker	recovery	PE30	30	60	10	1	Acetoacetic acid_(1MEOX)(1TMS)_BP_RI:1113_BMD	C00164	HMDB00060	96	EB_01	MB10	32	withinbatch	FALSE	2230329	p17072to_032_MD_ID054_TR1.cdf	83	205	2022-03-03	83.7	32.6	NA	7402	2022-01-21	12	27	Excess Fat	omnivore	2022-02-24	0.24	8	74	NA	85.1	179	NA
Proband03_Normoxia_normal	normal	2022-01-08	M	29	3-4/week	Non-smoker	exercise	20	30	20	9	9	Acetoacetic acid_(1MEOX)(1TMS)_BP_RI:1113_BMD	C00164	HMDB00060	96	EB_02	MB14	24	withinbatch	FALSE	2550086	p17086to_024_MD_ID062_TR1a.cdf	95	NA	NA	NA	NA	NA	NA	NA		26	Lean	omnivore	2022-03-10	0.1	7	134	100	80.9	175	90
Proband19_Hypoxia_(+)30%	(+)30%	2022-08-07	F	54	>5/week	Non-smoker	exercise	10	15	10	5	1	Acetoacetic acid_(1MEOX)(1TMS)_BP_RI:1113_BMD	C00164	HMDB00060	96	EB_08	MB08	79	withinbatch	FALSE	2415220.5	p17065to_079_MD_ID388_TR1.cdf	76	NA	NA	NA	NA	NA	NA	NA		22	Lean	omnivore	2022-03-20	0.2	8	165	NA	61.7	168	NA
Proband12_Normoxia_normal	normal	2022-02-08	F	27	3-4/week	Non-smoker	recovery	PE20	30	50	10	8	Acetoacetic acid_(1MEOX)(1TMS)_BP_RI:1113_BMD	C00164	HMDB00060	96	EB_02	MB07	71	withinbatch	FALSE	2669458	p17060to_071_MD_ID161_TR1.cdf	99	NA	NA	NA	NA	NA	NA	NA		21	Moderatly Lean	vegetarian	2022-04-24	0.24	7	73	NA	60.8	170	NA
Proband02_Normoxia_normal	normal	2022-07-07	M	53	1-2/week	Non-smoker	resting	0	30	0	10	8	Acetoacetic acid_(1MEOX)(1TMS)_BP_RI:1113_BMD	C00164	HMDB00060	96	EB_05	MB10	71	withinbatch	TRUE	2521212	p17072to_071_MD_ID019_TR1a.cdf	96	106	2013-01-01	97	39.7	80	1943-07-01	2022-01-26	6	24	Excess Fat	omnivore	2022-03-21	0.21	4	64	96	77.6	179	94
Proband15_Normoxia_normal	normal	2022-06-06	F	26	1-2/week	Non-smoker	exercise	10	30	10	8	3	Acetoacetic acid_(1MEOX)(1TMS)_BP_RI:1113_BMD	C00164	HMDB00060	96	EB_08	MB05	66	withinbatch	FALSE	3933690	p17052to_066_MD_ID269_TR1.cdf	98	NA	NA	NA	NA	NA	NA	NA		24	Excess Fat	omnivore	32.5	0.33	4	163	NA	60.8	160	NA
Proband18_Normoxia_(+)30%	(+)30%	14	M	36	>5/week	Non-smoker	recovery	PE30	30	60	10	9	Acetoacetic acid_(1MEOX)(1TMS)_BP_RI:1113_BMD	C00164	HMDB00060	96	EB_03	MB10	53	withinbatch	TRUE	2299953	p17072to_053_MD_ID323_TR1.cdf	96	95.6	0.558	98.4	37.5	94.8	7417	2022-04-24	9	19	Ultra Lean	vegetarian	2022-05-04	0.05	10	64	NA	60	176	NA
Proband15_Hypoxia_normal	normal	2022-06-06	F	26	1-2/week	Non-smoker	exercise	25	25	25	1	1	Acetoacetic acid_(1MEOX)(1TMS)_BP_RI:1113_BMD	C00164	HMDB00060	96	EB_08	MB05	73	withinbatch	FALSE	4336977	p17052to_073_MD_ID265_TR1.cdf	85	148	1934-06-01	91.3	30	64	7349	2022-01-18	15 (+)	24	Excess Fat	omnivore	32.5	0.33	4	186	NA	60.8	160	NA
Proband02_Hypoxia_(+)30%	(+)30%	10	M	53	1-2/week	Non-smoker	exercise	20	20	20	1	1	Acetoacetic acid_(1MEOX)(1TMS)_BP_RI:1113_BMD	C00164	HMDB00060	96	EB_09	MB14	59	withinbatch	TRUE	2710232	p17086to_059_MD_ID057_TR2a.cdf	77	147	2022-04-11	89.5	2022-06-30	63	7294	2022-02-16	21 (+)	24	Excess Fat	omnivore	2022-03-21	0.21	4	172	96	77.6	179	94
Proband01_Hypoxia_(+)30%	(+)30%	2022-01-11	F	28	2-3/week	Non-smoker	exercise	26	26	26	1	1	Acetoacetic acid_(1MEOX)(1TMS)_BP_RI:1113_BMD	C00164	HMDB00060	96	EB_07	MB08	30	withinbatch	FALSE	2877863	p17065to_030_MD_ID034_TR1.cdf	87	181	1985-09-01	91.9	31.2	65.3	7323	2022-04-17	17 (+)	19	Lean	omnivore	2022-06-20	0.21	6	172	90	47.6	160	69
Proband03_Hypoxia_(+)60%	(+)60%	2022-05-10	M	29	3-4/week	Non-smoker	recovery	PE30	30	60	10	4	Acetoacetic acid_(1MEOX)(1TMS)_BP_RI:1113_BMD	C00164	HMDB00060	96	EB_04	MB03	52	withinbatch	FALSE	3183349.5	p17045to_052_MD_ID386_TR1.cdf	89	82.8	1998-02-01	92.8	32.5	61.8	7422	2022-04-22	11	26	Lean	omnivore	2022-03-10	0.1	7	75	100	80.9	175	90
Proband13_Normoxia_(+)30%	(+)30%	2022-05-10	M	32	2-3/week	Non-smoker	exercise	20	30	20	7	6	Acetoacetic acid_(1MEOX)(1TMS)_BP_RI:1113_BMD	C00164	HMDB00060	96	EB_05	MB03	38	withinbatch	TRUE	4375101	p17045to_038_MD_ID206_TR1.cdf	96	NA	NA	NA	NA	NA	NA	NA		26	Moderatly Lean	omnivore	2022-05-18	0.19	7	137	NA	82.7	178	NA
Proband02_Normoxia_normal	normal	2022-07-07	M	53	1-2/week	Non-smoker	exercise	20	30	20	8	8	Acetoacetic acid_(1MEOX)(1TMS)_BP_RI:1113_BMD	C00164	HMDB00060	96	EB_05	MB10	74	withinbatch	TRUE	2661719	p17072to_074_MD_ID021_TR1a.cdf	97	NA	NA	NA	NA	NA	NA	NA		24	Excess Fat	omnivore	2022-03-21	0.21	4	106	96	77.6	179	94
Proband03_Normoxia_(+)30%	(+)30%	2022-05-10	M	29	3-4/week	Non-smoker	exercise	10	30	10	10	8	Acetoacetic acid_(1MEOX)(1TMS)_BP_RI:1113_BMD	C00164	HMDB00060	96	EB_07	MB12	31	withinbatch	FALSE	2040870.5	p17079to_031_MD_ID301_TR1a.cdf	93	NA	NA	NA	NA	NA	NA	NA		26	Lean	omnivore	2022-03-10	0.1	7	138	100	80.9	175	90
Proband12_Hypoxia_normal	normal	2022-02-08	F	27	3-4/week	Non-smoker	exercise	30	30	30	8	8	Acetoacetic acid_(1MEOX)(1TMS)_BP_RI:1113_BMD	C00164	HMDB00060	96	EB_02	MB07	65	withinbatch	FALSE	2713548	p17060to_065_MD_ID190_TR1.cdf	85	95.2	2027-01-01	93.9	32.9	62.8	7413	2022-02-22	10	21	Moderatly Lean	vegetarian	2022-04-24	0.24	7	164	NA	60.8	170	NA
Proband04_Hypoxia_(+)30%	(+)30%	2022-04-12	M	25	2-3/week	Non-smoker	exercise	28	28	28	1	1	Acetoacetic acid_(1MEOX)(1TMS)_BP_RI:1113_BMD	C00164	HMDB00060	96	EB_08	MB02	24	withinbatch	TRUE	5131769	p17041to_024_MD_ID117_TR1.cdf	84	112	2022-06-09	92.2	31.6	67.7	2022-03-07	2022-07-16	15 (+)	24	Moderatly Lean	omnivore	2022-08-16	0.17	8	194	99	76.2	180	82
Proband15_Normoxia_normal	normal	2022-06-06	F	26	1-2/week	Non-smoker	exercise	30	30	30	3	3	Acetoacetic acid_(1MEOX)(1TMS)_BP_RI:1113_BMD	C00164	HMDB00060	96	EB_08	MB05	76	withinbatch	TRUE	4422394	p17052to_076_MD_ID271_TR1.cdf	96	110	2022-04-02	98.7	32.6	109	1939-07-01	21	10	24	Excess Fat	omnivore	32.5	0.33	4	176	NA	60.8	160	NA
Proband04_Normoxia_(+)30%	(+)30%	2022-04-12	M	25	2-3/week	Non-smoker	recovery	PE30	30	60	10	5	Acetoacetic acid_(1MEOX)(1TMS)_BP_RI:1113_BMD	C00164	HMDB00060	96	EB_08	MB02	31	withinbatch	FALSE	5503958	p17041to_031_MD_ID168_TR1.cdf	97	98.8	2022-06-01	97.4	41.6	87.2	7415	2022-01-26	10	24	Moderatly Lean	omnivore	2022-08-16	0.17	8	81	99	76.2	180	82
Proband14_Normoxia_normal	normal	2022-03-09	M	46	2-3/week	Non-smoker	exercise	10	30	10	9	7	Acetoacetic acid_(1MEOX)(1TMS)_BP_RI:1113_BMD	C00164	HMDB00060	96	EB_04	MB05	52	withinbatch	FALSE	3559914	p17052to_052_MD_ID223_TR1.cdf	97	NA	NA	NA	NA	NA	NA	NA		21	Lean	omnivore	11	0.11	8	114	98	68.8	179	79.3
Proband25_Normoxia_(+)30%	(+)30%	2022-01-07	F	39	2-3/week	Non-smoker	resting	0	30	0	10	4	Acetoacetic acid_(1MEOX)(1TMS)_BP_RI:1113_BMD	C00164	HMDB00060	96	EB_06	MB09	66	withinbatch	FALSE	3031639	p17068to_066_MD_ID452_TR1.cdf	98	102	0.776	98.2	34.8	99	7404	2022-05-22	10	2022-01-26	Excess Fat	omnivore	32.6	0.33	7	57	NA	68.49	162	NA
Proband01_Normoxia_(+)30%	(+)30%	2022-01-11	F	28	2-3/week	Non-smoker	exercise	10	30	10	3	2	Acetoacetic acid_(1MEOX)(1TMS)_BP_RI:1113_BMD	C00164	HMDB00060	96	EB_07	MB08	29	withinbatch	TRUE	2952447	p17065to_029_MD_ID026_TR1.cdf	95	NA	NA	NA	NA	NA	NA	NA		19	Lean	omnivore	2022-06-20	0.21	6	121	90	47.6	160	69
Proband14_Normoxia_normal	normal	2022-03-09	M	46	2-3/week	Non-smoker	exercise	20	30	20	8	7	Acetoacetic acid_(1MEOX)(1TMS)_BP_RI:1113_BMD	C00164	HMDB00060	96	EB_04	MB05	53	withinbatch	FALSE	3622717	p17052to_053_MD_ID224_TR1.cdf	96	NA	NA	NA	NA	NA	NA	NA		21	Lean	omnivore	11	0.11	8	124	98	68.8	179	79.3
Proband09_Hypoxia_(+)30%	(+)30%	2022-05-08	M	52	1-2/week	Non-smoker	exercise	20	30	20	7	4	Acetoacetic acid_(1MEOX)(1TMS)_BP_RI:1113_BMD	C00164	HMDB00060	96	EB_02	MB11	58	withinbatch	FALSE	2521297	p17076to_058_MD_ID431_TR1a.cdf	80	NA	NA	NA	NA	NA	NA	NA		27	Excess Fat	omnivore	2022-02-23	0.23	7	157	106	76.5	168	87
Proband22_Normoxia_(+)30%	(+)30%	2022-03-09	M	55	1-2/week	Non-smoker	exercise	30	30	30	8	8	Acetoacetic acid_(1MEOX)(1TMS)_BP_RI:1113_BMD	C00164	HMDB00060	96	EB_04	MB11	71	withinbatch	FALSE	2392685	p17076to_071_MD_ID372_TR1a.cdf	96	94.3	1935-02-01	98.3	31.2	100	1943-07-01	2022-05-22	11	25	Moderatly Lean	omnivore	2022-04-15	0.15	8	160	NA	81.6	179	NA
Proband05_Hypoxia_normal	normal	2022-08-09	M	28	1-2/week	Non-smoker	resting	0	30	0	10	4	Acetoacetic acid_(1MEOX)(1TMS)_BP_RI:1113_BMD	C00164	HMDB00060	96	EB_05	MB13	42	withinbatch	FALSE	2421506	p17082to_042_MD_ID120_TR1a.cdf	90	94.1	0.7	93.7	32.9	59.7	7479	2022-09-25	8	23	Lean	omnivore	2022-07-11	0.12	6	68	101.5	79.8	188	83.3
Proband04_Normoxia_normal	normal	2022-05-09	M	25	2-3/week	Non-smoker	exercise	10	30	10	8	7	Acetoacetic acid_(1MEOX)(1TMS)_BP_RI:1113_BMD	C00164	HMDB00060	96	EB_07	MB08	51	withinbatch	FALSE	2726310	p17065to_051_MD_ID044_TR1.cdf	96	NA	NA	NA	NA	NA	NA	NA		24	Moderatly Lean	omnivore	2022-08-16	0.17	8	163	99	76.2	180	82
Proband08_Hypoxia_normal	normal	2022-09-06	F	31	2-3/week	Smoker	recovery	PE30	30	60	10	8	Acetoacetic acid_(1MEOX)(1TMS)_BP_RI:1113_BMD	C00164	HMDB00060	96	EB_06	MB10	47	withinbatch	FALSE	1854739.5	p17072to_047_MD_ID404_TR1.cdf	92	89.8	0.61	97.1	36.4	80.2	7428	2022-05-24	10	25	Moderatly Lean	omnivore	2022-06-27	0.28	6	64	108	73.1	170.5	87
Proband19_Hypoxia_(+)30%	(+)30%	2022-08-07	F	54	>5/week	Non-smoker	recovery	PE30	15	45	10	1	Acetoacetic acid_(1MEOX)(1TMS)_BP_RI:1113_BMD	C00164	HMDB00060	96	EB_08	MB08	75	withinbatch	FALSE	2461959.5	p17065to_075_MD_ID391_TR1.cdf	86	135	2019-03-01	85.8	34.2	54	7384	21	13	22	Lean	omnivore	2022-03-20	0.2	8	80	NA	61.7	168	NA
Proband22_Hypoxia_(+)30%	(+)30%	2022-03-09	M	55	1-2/week	Non-smoker	resting	0	30	0	10	6	Acetoacetic acid_(1MEOX)(1TMS)_BP_RI:1113_BMD	C00164	HMDB00060	96	EB_04	MB11	64	withinbatch	FALSE	2331449	p17076to_064_MD_ID352_TR1a.cdf	93	110	0.75	92.3	33.5	57.7	7459	2022-09-24	8	25	Moderatly Lean	omnivore	2022-04-15	0.15	8	69	NA	81.6	179	NA
Proband07_Normoxia_(+)30%	(+)30%	2022-09-15	M	18	3-4/week	Non-smoker	exercise	20	27	20	5	1	Acetoacetic acid_(1MEOX)(1TMS)_BP_RI:1113_BMD	C00164	HMDB00060	96	EB_10	MB11	27	withinbatch	FALSE	2137390	p17076to_027_MD_ID128_TR1a.cdf	91	NA	NA	NA	NA	NA	NA	NA		19	Ultra Lean	omnivore	2022-03-04	0.04	9	169	92	62.9	181	71
Proband10_Hypoxia_normal	normal	2022-03-07	F	51	2-3/week	Non-smoker	recovery	PE20	30	50	10	8	Acetoacetic acid_(1MEOX)(1TMS)_BP_RI:1113_BMD	C00164	HMDB00060	96	EB_09	MB11	45	withinbatch	FALSE	2571444	p17076to_045_MD_ID179_TR1a.cdf	90	NA	NA	NA	NA	NA	NA	NA		20	Ultra Lean	omnivore	2022-05-14	0.15	6	72	NA	62.5	176	NA
Proband09_Normoxia_(+)30%	(+)30%	2022-05-08	M	52	1-2/week	Non-smoker	exercise	30	30	30	5	5	Acetoacetic acid_(1MEOX)(1TMS)_BP_RI:1113_BMD	C00164	HMDB00060	96	EB_02	MB11	53	withinbatch	FALSE	2317362	p17076to_053_MD_ID259_TR1a.cdf	93	97.7	2017-02-01	NA	NA	NA	NA	NA	techn. Defekt	27	Excess Fat	omnivore	2022-02-23	0.23	7	158	106	76.5	168	87
Proband04_Hypoxia_normal	normal	2022-05-09	M	25	2-3/week	Non-smoker	exercise	20	30	20	8	7	Acetoacetic acid_(1MEOX)(1TMS)_BP_RI:1113_BMD	C00164	HMDB00060	96	EB_07	MB08	37	withinbatch	FALSE	2882776	p17065to_037_MD_ID086_TR1.cdf	85	NA	NA	NA	NA	NA	NA	NA		24	Moderatly Lean	omnivore	2022-08-16	0.17	8	176	99	76.2	180	82
Proband02_Hypoxia_(+)30%	(+)30%	10	M	53	1-2/week	Non-smoker	recovery	PE30	20	50	10	1	Acetoacetic acid_(1MEOX)(1TMS)_BP_RI:1113_BMD	C00164	HMDB00060	96	EB_09	MB14	40	withinbatch	TRUE	2460342	p17086to_040_MD_ID059_TR1a.cdf	88	143	1951-05-01	87.5	35.2	53.1	7402	2022-06-22	16 (+)	24	Excess Fat	omnivore	2022-03-21	0.21	4	83	96	77.6	179	94
Proband12_Hypoxia_normal	normal	2022-02-08	F	27	3-4/week	Non-smoker	recovery	PE30	30	60	10	8	Acetoacetic acid_(1MEOX)(1TMS)_BP_RI:1113_BMD	C00164	HMDB00060	96	EB_02	MB07	67	withinbatch	FALSE	2813099	p17060to_067_MD_ID192_TR1.cdf	90	86.2	0.77	92.7	33	58	7433	2022-03-23	10	21	Moderatly Lean	vegetarian	2022-04-24	0.24	7	84	NA	60.8	170	NA
Proband05_Hypoxia_(+)30%	(+)30%	2022-07-12	M	28	1-2/week	Non-smoker	resting	0	13	0	10	1	Acetoacetic acid_(1MEOX)(1TMS)_BP_RI:1113_BMD	C00164	HMDB00060	96	EB_01	MB02	38	withinbatch	FALSE	5545372	p17041to_038_MD_ID193_TR1.cdf	93	93.3	0.74	89.2	34.8	52.5	7453	2022-01-25	9	23	Lean	omnivore	2022-07-11	0.12	6	75	101.5	79.8	188	83.3
Proband10_Normoxia_normal	normal	2022-03-07	F	51	2-3/week	Non-smoker	exercise	20	30	20	7	7	Acetoacetic acid_(1MEOX)(1TMS)_BP_RI:1113_BMD	C00164	HMDB00060	96	EB_09	MB11	41	withinbatch	FALSE	2325480	p17076to_041_MD_ID153_TR1a.cdf	99	NA	NA	NA	NA	NA	NA	NA		20	Ultra Lean	omnivore	2022-05-14	0.15	6	107	NA	62.5	176	NA
Proband07_Hypoxia_normal	normal	2022-02-12	M	18	3-4/week	Non-smoker	recovery	PE30	30	60	10	8	Acetoacetic acid_(1MEOX)(1TMS)_BP_RI:1113_BMD	C00164	HMDB00060	96	EB_03	MB13	33	withinbatch	FALSE	2079307	p17082to_033_MD_ID101_TR1a.cdf	91	95.4	0.84	90.3	38.6	55.4	7425	2022-02-25	10	19	Ultra Lean	omnivore	2022-03-04	0.04	9	94	92	62.9	181	71
Proband02_Normoxia_(+)30%	(+)30%	10	M	53	1-2/week	Non-smoker	recovery	PE30	30	60	10	4	Acetoacetic acid_(1MEOX)(1TMS)_BP_RI:1113_BMD	C00164	HMDB00060	96	EB_09	MB14	61	withinbatch	TRUE	2596452	p17086to_061_MD_ID083_TR2a.cdf	97	114	2022-04-02	95.6	39.8	72	7423	2022-07-25	9	24	Excess Fat	omnivore	2022-03-21	0.21	4	87	96	77.6	179	94
Proband04_Normoxia_normal	normal	2022-05-09	M	25	2-3/week	Non-smoker	recovery	PE30	30	60	10	7	Acetoacetic acid_(1MEOX)(1TMS)_BP_RI:1113_BMD	C00164	HMDB00060	96	EB_07	MB08	38	withinbatch	FALSE	2876867	p17065to_038_MD_ID048_TR1.cdf	96	83	0.63	97.2	41.6	86.2	7401	2022-02-25	14	24	Moderatly Lean	omnivore	2022-08-16	0.17	8	75	99	76.2	180	82
Proband04_Hypoxia_normal	normal	2022-05-09	M	25	2-3/week	Non-smoker	exercise	10	30	10	8	7	Acetoacetic acid_(1MEOX)(1TMS)_BP_RI:1113_BMD	C00164	HMDB00060	96	EB_07	MB08	44	withinbatch	FALSE	3233536	p17065to_044_MD_ID085_TR1.cdf	83	NA	NA	NA	NA	NA	NA	NA		24	Moderatly Lean	omnivore	2022-08-16	0.17	8	167	99	76.2	180	82
Proband11_Normoxia_(+)60%	(+)60%	2022-07-13	M	21	3-4/week	Non-smoker	resting	0	30	0	10	3	Acetoacetic acid_(1MEOX)(1TMS)_BP_RI:1113_BMD	C00164	HMDB00060	96	EB_03	MB09	41	withinbatch	FALSE	2787034	p17068to_041_MD_ID210_TR1.cdf	98	99.8	0.93	99.2	36.5	105	7422	2022-04-24	9	26	Moderatly Lean	omnivore	2022-04-13	0.13	8	58	103	88.5	184	88
Proband01_Normoxia_normal	normal	2022-06-08	F	28	2-3/week	Non-smoker	exercise	30	30	30	5	5	Acetoacetic acid_(1MEOX)(1TMS)_BP_RI:1113_BMD	C00164	HMDB00060	96	EB_09	MB03	28	withinbatch	FALSE	4210093	p17045to_028_MD_ID004_TR1.cdf	98	109	1952-02-01	97.8	34.2	91.2	7403	2022-03-22	13	19	Lean	omnivore	2022-06-20	0.21	6	116	90	47.6	160	69
Proband09_Normoxia_(+)30%	(+)30%	2022-05-08	M	52	1-2/week	Non-smoker	recovery	PE20	30	50	10	5	Acetoacetic acid_(1MEOX)(1TMS)_BP_RI:1113_BMD	C00164	HMDB00060	96	EB_02	MB11	50	withinbatch	FALSE	2360385	p17076to_050_MD_ID260_TR1a.cdf	96	NA	NA	NA	NA	NA	NA	NA		27	Excess Fat	omnivore	2022-02-23	0.23	7	93	106	76.5	168	87
Proband16_Hypoxia_(+)30%	(+)30%	12	M	50	3-4/week	Non-smoker	recovery	PE30	15	45	10	1	Acetoacetic acid_(1MEOX)(1TMS)_BP_RI:1113_BMD	C00164	HMDB00060	96	EB_10	MB12	51	withinbatch	FALSE	2281599	p17079to_051_MD_ID255_TR1a.cdf	90	107	2022-08-01	93	33.2	61	7451	2022-03-24	10	21	Moderatly Lean	omnivore	2022-05-14	0.15	7	65	NA	70.3	182	NA
Proband26_Hypoxia_(+)30%	(+)30%	2022-06-08	M	74	>5/week	Non-smoker	exercise	30	30	30	1	1	Acetoacetic acid_(1MEOX)(1TMS)_BP_RI:1113_BMD	C00164	HMDB00060	96	EB_01	MB10	29	withinbatch	TRUE	2284689	p17072to_029_MD_ID052_TR1.cdf	80	209	1987-07-01	89.1	2022-01-29	59.9	1934-07-01	2022-04-17	15 (+)	27	Excess Fat	omnivore	2022-02-24	0.24	8	162	NA	85.1	179	NA
Proband14_Hypoxia_(+)30%	(+)30%	2022-01-12	M	46	2-3/week	Non-smoker	recovery	PE30	30	60	10	4	Acetoacetic acid_(1MEOX)(1TMS)_BP_RI:1113_BMD	C00164	HMDB00060	96	EB_08	MB08	63	withinbatch	FALSE	4065613	p17065to_063_MD_ID285_TR2.cdf	94	97.9	0.65	92	37.7	60.4	7411	24	6	21	Lean	omnivore	11	0.11	8	78	98	68.8	179	79.3
Proband04_Hypoxia_normal	normal	2022-05-09	M	25	2-3/week	Non-smoker	recovery	PE30	30	60	10	7	Acetoacetic acid_(1MEOX)(1TMS)_BP_RI:1113_BMD	C00164	HMDB00060	96	EB_07	MB08	42	withinbatch	FALSE	3019503	p17065to_042_MD_ID089_TR1.cdf	88	84.9	0.74	86.5	39.3	50.2	7447	2022-07-26	11	24	Moderatly Lean	omnivore	2022-08-16	0.17	8	82	99	76.2	180	82
Proband06_Hypoxia_normal	normal	2022-02-08	F	26	3-4/week	Non-smoker	recovery	PE30	30	60	10	8	Acetoacetic acid_(1MEOX)(1TMS)_BP_RI:1113_BMD	C00164	HMDB00060	96	EB_04	MB07	38	withinbatch	FALSE	2157717	p17060to_038_MD_ID107_TR1.cdf	94	102	0.82	93	34.3	62.2	7453	2022-09-24	9	21	Ultra Lean	vegetarian	17	0.17	8	80	NA	57.3	167	NA
Proband12_Normoxia_normal	normal	2022-02-08	F	27	3-4/week	Non-smoker	exercise	30	30	30	8	8	Acetoacetic acid_(1MEOX)(1TMS)_BP_RI:1113_BMD	C00164	HMDB00060	96	EB_02	MB07	72	withinbatch	FALSE	2745838	p17060to_072_MD_ID160_TR1.cdf	94	99.6	0.895	98.6	37.5	98.7	7407	2022-09-23	9	21	Moderatly Lean	vegetarian	2022-04-24	0.24	7	126	NA	60.8	170	NA
Proband19_Hypoxia_(+)30%	(+)30%	2022-08-07	F	54	>5/week	Non-smoker	exercise	15	15	15	1	1	Acetoacetic acid_(1MEOX)(1TMS)_BP_RI:1113_BMD	C00164	HMDB00060	96	EB_08	MB08	76	withinbatch	FALSE	2237280	p17065to_076_MD_ID389_TR1.cdf	75	156	2019-09-01	89.1	2022-08-29	65.2	7289	2022-07-15	16 (+)	22	Lean	omnivore	2022-03-20	0.2	8	170	NA	61.7	168	NA
Proband07_Normoxia_normal	normal	2022-02-12	M	18	3-4/week	Non-smoker	recovery	PE30	30	60	10	7	Acetoacetic acid_(1MEOX)(1TMS)_BP_RI:1113_BMD	C00164	HMDB00060	96	EB_03	MB13	37	withinbatch	FALSE	2171029	p17082to_037_MD_ID077_TR1a.cdf	98	97.9	0.649	97.6	39.4	81.7	7414	2022-01-25	11	19	Ultra Lean	omnivore	2022-03-04	0.04	9	72	92	62.9	181	71
Proband07_Normoxia_(+)30%	(+)30%	2022-09-15	M	18	3-4/week	Non-smoker	recovery	PE30	27	57	10	1	Acetoacetic acid_(1MEOX)(1TMS)_BP_RI:1113_BMD	C00164	HMDB00060	96	EB_10	MB11	32	withinbatch	FALSE	2510913	p17076to_032_MD_ID131_TR1a.cdf	96	127	1981-08-01	96.2	37.6	76.1	7384	2022-06-22	10	19	Ultra Lean	omnivore	2022-03-04	0.04	9	83	92	62.9	181	71
Proband02_Normoxia_normal	normal	2022-07-07	M	53	1-2/week	Non-smoker	exercise	10	30	10	9	8	Acetoacetic acid_(1MEOX)(1TMS)_BP_RI:1113_BMD	C00164	HMDB00060	96	EB_05	MB10	77	withinbatch	TRUE	2472649	p17072to_077_MD_ID020_TR1a.cdf	97	NA	NA	NA	NA	NA	NA	NA		24	Excess Fat	omnivore	2022-03-21	0.21	4	111	96	77.6	179	94
Proband14_Hypoxia_normal	normal	2022-03-09	M	46	2-3/week	Non-smoker	exercise	10	30	10	9	5	Acetoacetic acid_(1MEOX)(1TMS)_BP_RI:1113_BMD	C00164	HMDB00060	96	EB_04	MB05	59	withinbatch	FALSE	4099603	p17052to_059_MD_ID234_TR1.cdf	82	NA	NA	NA	NA	NA	NA	NA		21	Lean	omnivore	11	0.11	8	117	98	68.8	179	79.3
Proband13_Normoxia_(+)30%	(+)30%	2022-05-10	M	32	2-3/week	Non-smoker	resting	0	30	0	10	6	Acetoacetic acid_(1MEOX)(1TMS)_BP_RI:1113_BMD	C00164	HMDB00060	96	EB_05	MB03	42	withinbatch	FALSE	4314874	p17045to_042_MD_ID204_TR1.cdf	98	101	0.61	98.8	40.7	107	1942-07-01	26	9	26	Moderatly Lean	omnivore	2022-05-18	0.19	7	66	NA	82.7	178	NA
Proband02_Hypoxia_normal	normal	2022-07-07	M	53	1-2/week	Non-smoker	exercise	20	30	20	9	7	Acetoacetic acid_(1MEOX)(1TMS)_BP_RI:1113_BMD	C00164	HMDB00060	96	EB_05	MB10	78	withinbatch	TRUE	2466404	p17072to_078_MD_ID009_TR1a.cdf	86	NA	NA	NA	NA	NA	NA	NA		24	Excess Fat	omnivore	2022-03-21	0.21	4	132	96	77.6	179	94
Proband26_Normoxia_(+)30%	(+)30%	2022-06-08	M	74	>5/week	Non-smoker	recovery	PE30	30	60	10	7	Acetoacetic acid_(1MEOX)(1TMS)_BP_RI:1113_BMD	C00164	HMDB00060	96	EB_01	MB10	31	withinbatch	FALSE	2232227	p17072to_031_MD_ID114_TR1.cdf	94	101	0.66	95.6	37.1	73.9	2022-04-07	2022-05-23	10	27	Excess Fat	omnivore	2022-02-24	0.24	8	68	NA	85.1	179	NA
Proband03_Hypoxia_(+)60%	(+)60%	2022-05-10	M	29	3-4/week	Non-smoker	exercise	30	30	30	4	4	Acetoacetic acid_(1MEOX)(1TMS)_BP_RI:1113_BMD	C00164	HMDB00060	96	EB_04	MB03	53	withinbatch	FALSE	3201975	p17045to_053_MD_ID384_TR1.cdf	76	133	1981-09-01	89.3	2022-04-28	63.2	7304	2022-09-15	18 (+)	26	Lean	omnivore	2022-03-10	0.1	7	177	100	80.9	175	90
Proband01_Hypoxia_(+)30%	(+)30%	2022-01-11	F	28	2-3/week	Non-smoker	recovery	PE30	26	56	10	1	Acetoacetic acid_(1MEOX)(1TMS)_BP_RI:1113_BMD	C00164	HMDB00060	96	EB_07	MB08	31	withinbatch	FALSE	2832789	p17065to_031_MD_ID036_TR1.cdf	91	114	2015-03-01	91.1	35.8	56.8	7398	2022-05-22	14	19	Lean	omnivore	2022-06-20	0.21	6	89	90	47.6	160	69
Proband11_Normoxia_(+)60%	(+)60%	2022-07-13	M	21	3-4/week	Non-smoker	exercise	10	30	10	8	3	Acetoacetic acid_(1MEOX)(1TMS)_BP_RI:1113_BMD	C00164	HMDB00060	96	EB_03	MB09	40	withinbatch	TRUE	2853407	p17068to_040_MD_ID211_TR1.cdf	95	NA	NA	NA	NA	NA	NA	NA		26	Moderatly Lean	omnivore	2022-04-13	0.13	8	169	103	88.5	184	88
Proband03_Hypoxia_normal	normal	2022-01-08	M	29	3-4/week	Non-smoker	exercise	20	30	20	8	7	Acetoacetic acid_(1MEOX)(1TMS)_BP_RI:1113_BMD	C00164	HMDB00060	96	EB_02	MB14	31	withinbatch	FALSE	2444075	p17086to_031_MD_ID039_TR1a.cdf	82	NA	NA	NA	NA	NA	NA	NA		26	Lean	omnivore	2022-03-10	0.1	7	143	100	80.9	175	90
Proband06_Normoxia_(+)60%	(+)60%	2022-03-13	F	26	3-4/week	Non-smoker	exercise	20	30	20	5	2	Acetoacetic acid_(1MEOX)(1TMS)_BP_RI:1113_BMD	C00164	HMDB00060	96	EB_10	MB09	38	withinbatch	FALSE	2442539	p17068to_038_MD_ID134_TR2.cdf	92	NA	NA	NA	NA	NA	NA	NA		21	Ultra Lean	vegetarian	17	0.17	8	192	NA	57.3	167	NA
Proband06_Hypoxia_(+)60%	(+)60%	2022-03-13	F	26	3-4/week	Non-smoker	exercise	10	10	10	1	1	Acetoacetic acid_(1MEOX)(1TMS)_BP_RI:1113_BMD	C00164	HMDB00060	96	EB_10	MB09	31	withinbatch	TRUE	2212192	p17068to_031_MD_ID292_TR1.cdf	82	151	2022-01-15	86.2	2022-01-30	65.2	2018-07-01	2022-02-12	22 (+)	21	Ultra Lean	vegetarian	17	0.17	8	170	NA	57.3	167	NA
Proband08_Normoxia_normal	normal	2022-09-06	F	31	2-3/week	Smoker	recovery	PE20	30	50	10	9	Acetoacetic acid_(1MEOX)(1TMS)_BP_RI:1113_BMD	C00164	HMDB00060	96	EB_06	MB10	38	withinbatch	TRUE	2098769	p17072to_038_MD_ID094_TR1.cdf	96	NA	NA	NA	NA	NA	NA	NA		25	Moderatly Lean	omnivore	2022-06-27	0.28	6	67	108	73.1	170.5	87
Proband25_Normoxia_(+)30%	(+)30%	2022-01-07	F	39	2-3/week	Non-smoker	exercise	10	30	10	5	4	Acetoacetic acid_(1MEOX)(1TMS)_BP_RI:1113_BMD	C00164	HMDB00060	96	EB_06	MB09	70	withinbatch	FALSE	3107393.5	p17068to_070_MD_ID453_TR1.cdf	97	NA	NA	NA	NA	NA	NA	NA		2022-01-26	Excess Fat	omnivore	32.6	0.33	7	167	NA	68.49	162	NA
Proband19_Normoxia_(+)30%	(+)30%	2022-08-07	F	54	>5/week	Non-smoker	exercise	30	30	30	8	8	Acetoacetic acid_(1MEOX)(1TMS)_BP_RI:1113_BMD	C00164	HMDB00060	96	EB_08	MB08	81	withinbatch	FALSE	3031800.5	p17065to_081_MD_ID333_TR1.cdf	95	101	1939-01-01	99	36.6	118	7409	2022-06-23	11	22	Lean	omnivore	2022-03-20	0.2	8	156	NA	61.7	168	NA
Proband04_Hypoxia_(+)30%	(+)30%	2022-04-12	M	25	2-3/week	Non-smoker	exercise	20	28	20	3	1	Acetoacetic acid_(1MEOX)(1TMS)_BP_RI:1113_BMD	C00164	HMDB00060	96	EB_08	MB02	25	withinbatch	TRUE	5038526	p17041to_025_MD_ID116_TR1.cdf	85	NA	NA	NA	NA	NA	NA	NA		24	Moderatly Lean	omnivore	2022-08-16	0.17	8	196	99	76.2	180	82
Proband18_Normoxia_(+)30%	(+)30%	14	M	36	>5/week	Non-smoker	exercise	20	30	20	9	9	Acetoacetic acid_(1MEOX)(1TMS)_BP_RI:1113_BMD	C00164	HMDB00060	96	EB_03	MB10	63	withinbatch	TRUE	2609986	p17072to_063_MD_ID320_TR2.cdf	92	NA	NA	NA	NA	NA	NA	NA		19	Ultra Lean	vegetarian	2022-05-04	0.05	10	151	NA	60	176	NA
Proband24_Normoxia_(+)30%	(+)30%	2022-05-07	F	46	2-3/week	Non-smoker	recovery	PE20	30	50	10	7	Acetoacetic acid_(1MEOX)(1TMS)_BP_RI:1113_BMD	C00164	HMDB00060	96	EB_07	MB09	61	withinbatch	FALSE	2526871	p17068to_061_MD_ID409_TR1.cdf	95	NA	NA	NA	NA	NA	NA	NA		25	Moderatly Lean	omnivore	2022-02-26	0.26	8	81	103	70.9	169.9	80
Proband15_Normoxia_normal	normal	2022-06-06	F	26	1-2/week	Non-smoker	resting	0	30	0	10	3	Acetoacetic acid_(1MEOX)(1TMS)_BP_RI:1113_BMD	C00164	HMDB00060	96	EB_08	MB05	74	withinbatch	FALSE	4302012	p17052to_074_MD_ID268_TR1.cdf	99	99.8	0.51	98.8	35	101	7413	2022-01-23	8	24	Excess Fat	omnivore	32.5	0.33	4	68	NA	60.8	160	NA
Proband04_Hypoxia_(+)30%	(+)30%	2022-04-12	M	25	2-3/week	Non-smoker	exercise	10	28	10	6	1	Acetoacetic acid_(1MEOX)(1TMS)_BP_RI:1113_BMD	C00164	HMDB00060	96	EB_08	MB02	22	withinbatch	TRUE	5125958	p17041to_022_MD_ID115_TR1.cdf	88	NA	NA	NA	NA	NA	NA	NA		24	Moderatly Lean	omnivore	2022-08-16	0.17	8	176	99	76.2	180	82
Proband26_Hypoxia_(+)30%	(+)30%	2022-06-08	M	74	>5/week	Non-smoker	exercise	20	30	20	3	1	Acetoacetic acid_(1MEOX)(1TMS)_BP_RI:1113_BMD	C00164	HMDB00060	96	EB_01	MB10	23	withinbatch	TRUE	2418961	p17072to_023_MD_ID051_TR1.cdf	74	NA	NA	NA	NA	NA	NA	NA		27	Excess Fat	omnivore	2022-02-24	0.24	8	153	NA	85.1	179	NA
Proband09_Normoxia_(+)30%	(+)30%	2022-05-08	M	52	1-2/week	Non-smoker	resting	0	30	0	10	5	Acetoacetic acid_(1MEOX)(1TMS)_BP_RI:1113_BMD	C00164	HMDB00060	96	EB_02	MB11	54	withinbatch	FALSE	2379142	p17076to_054_MD_ID256_TR1a.cdf	98	98.8	2022-01-01	NA	NA	NA	NA	NA	techn. Defekt	27	Excess Fat	omnivore	2022-02-23	0.23	7	72	106	76.5	168	87
Proband17_Normoxia_normal	normal	2022-03-08	F	23	rare	Non-smoker	resting	0	30	0	10	5	Acetoacetic acid_(1MEOX)(1TMS)_BP_RI:1113_BMD	C00164	HMDB00060	96	EB_01	MB13	71	withinbatch	FALSE	2075320	p17082to_071_MD_ID312_TR1a.cdf	99	92.2	0.64	98.4	35.5	98.5	7397	2022-04-22	9	21	Moderatly Lean	omnivore	2022-08-28	0.29	5	78	NA	59.8	168	NA
Proband03_Normoxia_normal	normal	2022-01-08	M	29	3-4/week	Non-smoker	recovery	PE30	30	60	10	9	Acetoacetic acid_(1MEOX)(1TMS)_BP_RI:1113_BMD	C00164	HMDB00060	96	EB_02	MB14	33	withinbatch	FALSE	2647847	p17086to_033_MD_ID065_TR1a.cdf	97	90.1	0.678	96.8	36.6	81.8	7394	2022-07-22	10	26	Lean	omnivore	2022-03-10	0.1	7	55	100	80.9	175	90
Proband17_Normoxia_normal	normal	2022-03-08	F	23	rare	Non-smoker	recovery	PE20	30	50	10	5	Acetoacetic acid_(1MEOX)(1TMS)_BP_RI:1113_BMD	C00164	HMDB00060	96	EB_01	MB13	70	withinbatch	FALSE	2008663.5	p17082to_070_MD_ID316_TR1a.cdf	97	NA	NA	NA	NA	NA	NA	NA		21	Moderatly Lean	omnivore	2022-08-28	0.29	5	112	NA	59.8	168	NA
Proband03_Normoxia_normal	normal	2022-01-08	M	29	3-4/week	Non-smoker	exercise	10	30	10	10	9	Acetoacetic acid_(1MEOX)(1TMS)_BP_RI:1113_BMD	C00164	HMDB00060	96	EB_02	MB14	25	withinbatch	FALSE	2579065	p17086to_025_MD_ID061_TR1a.cdf	96	NA	NA	NA	NA	NA	NA	NA		26	Lean	omnivore	2022-03-10	0.1	7	126	100	80.9	175	90
Proband23_Normoxia_normal	normal	2022-09-07	M	55	2-3/week	Non-smoker	exercise	20	30	20	7	7	Acetoacetic acid_(1MEOX)(1TMS)_BP_RI:1113_BMD	C00164	HMDB00060	96	EB_01	MB12	72	withinbatch	FALSE	2211409	p17079to_072_MD_ID377_TR1a.cdf	96	NA	NA	NA	NA	NA	NA	NA		23	Moderatly Lean	omnivore	2022-05-18	0.19	6	154	NA	75.8	180	NA
Proband16_Normoxia_(+)30%	(+)30%	12	M	50	3-4/week	Non-smoker	recovery	PE30	30	60	10	4	Acetoacetic acid_(1MEOX)(1TMS)_BP_RI:1113_BMD	C00164	HMDB00060	96	EB_10	MB12	62	withinbatch	FALSE	2258341	p17079to_062_MD_ID279_TR1a.cdf	97	89.8	0.622	97.1	41.3	82.7	7435	2022-03-27	7	21	Moderatly Lean	omnivore	2022-05-14	0.15	7	65	NA	70.3	182	NA
Proband19_Hypoxia_(+)30%	(+)30%	2022-08-07	F	54	>5/week	Non-smoker	recovery	PE20	15	35	10	1	Acetoacetic acid_(1MEOX)(1TMS)_BP_RI:1113_BMD	C00164	HMDB00060	96	EB_08	MB08	77	withinbatch	FALSE	2636116.5	p17065to_077_MD_ID390_TR1.cdf	86	NA	NA	NA	NA	NA	NA	NA		22	Lean	omnivore	2022-03-20	0.2	8	84	NA	61.7	168	NA
Proband11_Normoxia_(+)30%	(+)30%	2022-03-11	M	21	3-4/week	Non-smoker	resting	0	30	0	10	6	Acetoacetic acid_(1MEOX)(1TMS)_BP_RI:1113_BMD	C00164	HMDB00060	96	EB_03	MB03	68	withinbatch	FALSE	3563890.5	p17045to_068_MD_ID411_TR1.cdf	98	94.7	0.83	99.1	38.3	114	7426	2022-03-25	10	26	Moderatly Lean	omnivore	2022-04-13	0.13	8	57	103	88.5	184	88
Proband09_Hypoxia_normal	normal	2022-05-06	M	52	1-2/week	Non-smoker	exercise	10	30	10	8	7	Acetoacetic acid_(1MEOX)(1TMS)_BP_RI:1113_BMD	C00164	HMDB00060	96	EB_06	MB14	67	withinbatch	TRUE	3421821	p17086to_067_MD_ID139_TR1a.cdf	78	NA	NA	NA	NA	NA	NA	NA		27	Excess Fat	omnivore	2022-02-23	0.23	7	141	106	76.5	168	87
Proband09_Hypoxia_(+)30%	(+)30%	2022-05-08	M	52	1-2/week	Non-smoker	exercise	30	30	30	4	4	Acetoacetic acid_(1MEOX)(1TMS)_BP_RI:1113_BMD	C00164	HMDB00060	96	EB_02	MB11	55	withinbatch	FALSE	2446334	p17076to_055_MD_ID432_TR1a.cdf	79	117	2022-01-06	86.5	35.7	52.2	7375	2022-01-21	14	27	Excess Fat	omnivore	2022-02-23	0.23	7	165	106	76.5	168	87
Proband03_Normoxia_normal	normal	2022-01-08	M	29	3-4/week	Non-smoker	exercise	30	30	30	9	9	Acetoacetic acid_(1MEOX)(1TMS)_BP_RI:1113_BMD	C00164	HMDB00060	96	EB_02	MB14	26	withinbatch	FALSE	2420666	p17086to_026_MD_ID063_TR1a.cdf	98	91.7	0.876	97.9	35.3	92	7409	23	9	26	Lean	omnivore	2022-03-10	0.1	7	125	100	80.9	175	90
Proband22_Hypoxia_(+)30%	(+)30%	2022-03-09	M	55	1-2/week	Non-smoker	exercise	20	30	20	8	6	Acetoacetic acid_(1MEOX)(1TMS)_BP_RI:1113_BMD	C00164	HMDB00060	96	EB_04	MB11	70	withinbatch	FALSE	2299409.5	p17076to_070_MD_ID354_TR1a.cdf	82	NA	NA	NA	NA	NA	NA	NA		25	Moderatly Lean	omnivore	2022-04-15	0.15	8	165	NA	81.6	179	NA
Proband04_Hypoxia_normal	normal	2022-05-09	M	25	2-3/week	Non-smoker	exercise	30	30	30	7	7	Acetoacetic acid_(1MEOX)(1TMS)_BP_RI:1113_BMD	C00164	HMDB00060	96	EB_07	MB08	50	withinbatch	FALSE	2683033	p17065to_050_MD_ID087_TR3.cdf	84	91.8	2022-02-03	90.5	37.5	58	7413	24	12	24	Moderatly Lean	omnivore	2022-08-16	0.17	8	176	99	76.2	180	82
Proband07_Hypoxia_(+)30%	(+)30%	2022-09-15	M	18	3-4/week	Non-smoker	resting	0	15	0	10	1	Acetoacetic acid_(1MEOX)(1TMS)_BP_RI:1113_BMD	C00164	HMDB00060	96	EB_10	MB11	30	withinbatch	FALSE	2373376	p17076to_030_MD_ID286_TR1a.cdf	90	103	2018-01-01	92.6	40.1	61.9	7412	25	6	19	Ultra Lean	omnivore	2022-03-04	0.04	9	80	92	62.9	181	71
Proband23_Hypoxia_normal	normal	2022-09-07	M	55	2-3/week	Non-smoker	exercise	16	16	16	1	1	Acetoacetic acid_(1MEOX)(1TMS)_BP_RI:1113_BMD	C00164	HMDB00060	96	EB_01	MB12	74	withinbatch	TRUE	2227898.5	p17079to_074_MD_ID360_TR1a.cdf	80	153	1966-07-01	90.8	31.4	66.6	7306	2022-08-16	16 (+)	23	Moderatly Lean	omnivore	2022-05-18	0.19	6	174	NA	75.8	180	NA
Proband06_Hypoxia_(+)60%	(+)60%	2022-03-13	F	26	3-4/week	Non-smoker	resting	0	10	0	10	1	Acetoacetic acid_(1MEOX)(1TMS)_BP_RI:1113_BMD	C00164	HMDB00060	96	EB_10	MB09	23	withinbatch	FALSE	2452099	p17068to_023_MD_ID291_TR1.cdf	95	95	0.54	94.3	39.7	67.1	7437	2022-06-26	7	21	Ultra Lean	vegetarian	17	0.17	8	60	NA	57.3	167	NA
Proband11_Normoxia_normal	normal	2022-07-08	M	21	3-4/week	Non-smoker	recovery	PE30	30	60	10	7	Acetoacetic acid_(1MEOX)(1TMS)_BP_RI:1113_BMD	C00164	HMDB00060	96	EB_09	MB12	54	withinbatch	FALSE	2163088	p17079to_054_MD_ID203_TR2a.cdf	98	94.9	0.73	98.2	37.8	93.9	7409	2022-01-24	8	26	Moderatly Lean	omnivore	2022-04-13	0.13	8	75	103	88.5	184	88
Proband11_Hypoxia_(+)30%	(+)30%	2022-03-11	M	21	3-4/week	Non-smoker	exercise	10	27	10	8	1	Acetoacetic acid_(1MEOX)(1TMS)_BP_RI:1113_BMD	C00164	HMDB00060	96	EB_03	MB03	73	withinbatch	FALSE	4137672.5	p17045to_073_MD_ID436_TR1.cdf	86	NA	NA	NA	NA	NA	NA	NA		26	Moderatly Lean	omnivore	2022-04-13	0.13	8	167	103	88.5	184	88
Proband09_Hypoxia_(+)30%	(+)30%	2022-05-08	M	52	1-2/week	Non-smoker	exercise	10	30	10	7	4	Acetoacetic acid_(1MEOX)(1TMS)_BP_RI:1113_BMD	C00164	HMDB00060	96	EB_02	MB11	52	withinbatch	FALSE	2503298	p17076to_052_MD_ID430_TR1a.cdf	78	NA	NA	NA	NA	NA	NA	NA		27	Excess Fat	omnivore	2022-02-23	0.23	7	152	106	76.5	168	87
Proband11_Normoxia_(+)30%	(+)30%	2022-03-11	M	21	3-4/week	Non-smoker	exercise	30	30	30	6	6	Acetoacetic acid_(1MEOX)(1TMS)_BP_RI:1113_BMD	C00164	HMDB00060	96	EB_03	MB03	72	withinbatch	FALSE	3809178	p17045to_072_MD_ID414_TR1.cdf	86	96.2	2018-03-01	98.3	35.9	92.3	7416	2022-08-23	12	26	Moderatly Lean	omnivore	2022-04-13	0.13	8	172	103	88.5	184	88
Proband17_Hypoxia_normal	normal	2022-03-08	F	23	rare	Non-smoker	resting	0	16	0	10	1	Acetoacetic acid_(1MEOX)(1TMS)_BP_RI:1113_BMD	C00164	HMDB00060	96	EB_01	MB13	76	withinbatch	FALSE	2345848.5	p17082to_076_MD_ID336_TR1a.cdf	92	90.7	0.76	91.7	32.4	58.1	1943-07-01	2022-08-22	9	21	Moderatly Lean	omnivore	2022-08-28	0.29	5	61	NA	59.8	168	NA
Proband24_Hypoxia_(+)30%	(+)30%	2022-05-07	F	46	2-3/week	Non-smoker	exercise	20	30	20	5	4	Acetoacetic acid_(1MEOX)(1TMS)_BP_RI:1113_BMD	C00164	HMDB00060	96	EB_07	MB09	62	withinbatch	FALSE	2299164.5	p17068to_062_MD_ID419_TR1.cdf	74	NA	NA	NA	NA	NA	NA	NA		25	Moderatly Lean	omnivore	2022-02-26	0.26	8	169	103	70.9	169.9	80
Proband01_Hypoxia_(+)30%	(+)30%	2022-01-11	F	28	2-3/week	Non-smoker	resting	0	26	0	10	1	Acetoacetic acid_(1MEOX)(1TMS)_BP_RI:1113_BMD	C00164	HMDB00060	96	EB_07	MB08	26	withinbatch	FALSE	2863117	p17065to_026_MD_ID031_TR1.cdf	93	93.3	0.674	95.3	36.6	56.2	7419	2022-01-24		19	Lean	omnivore	2022-06-20	0.21	6	86	90	47.6	160	69
Proband13_Normoxia_(+)60%	(+)60%	2022-09-12	M	32	2-3/week	Non-smoker	recovery	PE20	30	50	10	3	Acetoacetic acid_(1MEOX)(1TMS)_BP_RI:1113_BMD	C00164	HMDB00060	96	EB_02	MB13	62	withinbatch	FALSE	2557928.5	p17082to_062_MD_ID445_TR1a.cdf	97	NA	NA	NA	NA	NA	NA	NA		26	Moderatly Lean	omnivore	2022-05-18	0.19	7	84	NA	82.7	178	NA
Proband24_Hypoxia_(+)30%	(+)30%	2022-05-07	F	46	2-3/week	Non-smoker	recovery	PE30	30	60	10	4	Acetoacetic acid_(1MEOX)(1TMS)_BP_RI:1113_BMD	C00164	HMDB00060	96	EB_07	MB09	53	withinbatch	FALSE	2366999.5	p17068to_053_MD_ID422_TR1.cdf	89	86	1968-02-01	88.7	33.5	56.6	7414	2022-03-22	11	25	Moderatly Lean	omnivore	2022-02-26	0.26	8	74	103	70.9	169.9	80
Proband10_Normoxia_normal	normal	2022-03-07	F	51	2-3/week	Non-smoker	exercise	10	30	10	8	7	Acetoacetic acid_(1MEOX)(1TMS)_BP_RI:1113_BMD	C00164	HMDB00060	96	EB_09	MB11	40	withinbatch	TRUE	2300148	p17076to_040_MD_ID152_TR1a.cdf	99	NA	NA	NA	NA	NA	NA	NA		20	Ultra Lean	omnivore	2022-05-14	0.15	6	105	NA	62.5	176	NA
Proband14_Hypoxia_normal	normal	2022-03-09	M	46	2-3/week	Non-smoker	recovery	PE20	30	50	10	5	Acetoacetic acid_(1MEOX)(1TMS)_BP_RI:1113_BMD	C00164	HMDB00060	96	EB_04	MB05	58	withinbatch	FALSE	3930066	p17052to_058_MD_ID237_TR1.cdf	90	NA	NA	NA	NA	NA	NA	NA		21	Lean	omnivore	11	0.11	8	74	98	68.8	179	79.3
Proband05_Normoxia_normal	normal	2022-08-09	M	28	1-2/week	Non-smoker	recovery	PE30	30	60	10	7	Acetoacetic acid_(1MEOX)(1TMS)_BP_RI:1113_BMD	C00164	HMDB00060	96	EB_05	MB13	51	withinbatch	FALSE	2563274	p17082to_051_MD_ID250_TR1a.cdf	97	85.7	1955-01-01	96.8	39.4	79.4	7433	2022-02-26	9	23	Lean	omnivore	2022-07-11	0.12	6	90	101.5	79.8	188	83.3
Proband24_Hypoxia_(+)30%	(+)30%	2022-05-07	F	46	2-3/week	Non-smoker	resting	0	30	0	10	4	Acetoacetic acid_(1MEOX)(1TMS)_BP_RI:1113_BMD	C00164	HMDB00060	96	EB_07	MB09	56	withinbatch	FALSE	2718706	p17068to_056_MD_ID417_TR1.cdf	91	89.4	0.65	89.7	32.9	54.7	7444	2022-07-23	7	25	Moderatly Lean	omnivore	2022-02-26	0.26	8	52	103	70.9	169.9	80
Proband05_Hypoxia_normal	normal	2022-08-09	M	28	1-2/week	Non-smoker	exercise	20	30	20	5	4	Acetoacetic acid_(1MEOX)(1TMS)_BP_RI:1113_BMD	C00164	HMDB00060	96	EB_05	MB13	47	withinbatch	FALSE	2516233	p17082to_047_MD_ID122_TR1a.cdf	85	NA	NA	NA	NA	NA	NA	NA		23	Lean	omnivore	2022-07-11	0.12	6	137	101.5	79.8	188	83.3
Proband14_Hypoxia_(+)30%	(+)30%	2022-01-12	M	46	2-3/week	Non-smoker	exercise	10	30	10	7	4	Acetoacetic acid_(1MEOX)(1TMS)_BP_RI:1113_BMD	C00164	HMDB00060	96	EB_08	MB08	70	withinbatch	FALSE	2924009.5	p17065to_070_MD_ID281_TR1.cdf	76	NA	NA	NA	NA	NA	NA	NA		21	Lean	omnivore	11	0.11	8	169	98	68.8	179	79.3
Proband11_Hypoxia_normal	normal	2022-07-08	M	21	3-4/week	Non-smoker	exercise	30	30	30	7	7	Acetoacetic acid_(1MEOX)(1TMS)_BP_RI:1113_BMD	C00164	HMDB00060	96	EB_09	MB12	47	withinbatch	TRUE	2194613	p17079to_047_MD_ID172_TR1a.cdf	88	98.4	1936-01-01	92.6	37.5	59	7428	25	10	26	Moderatly Lean	omnivore	2022-04-13	0.13	8	156	103	88.5	184	88
Proband09_Hypoxia_(+)30%	(+)30%	2022-05-08	M	52	1-2/week	Non-smoker	recovery	PE20	30	50	10	4	Acetoacetic acid_(1MEOX)(1TMS)_BP_RI:1113_BMD	C00164	HMDB00060	96	EB_02	MB11	57	withinbatch	FALSE	2374806.5	p17076to_057_MD_ID433_TR1a.cdf	85	NA	NA	NA	NA	NA	NA	NA		27	Excess Fat	omnivore	2022-02-23	0.23	7	92	106	76.5	168	87
Proband09_Normoxia_(+)30%	(+)30%	2022-05-08	M	52	1-2/week	Non-smoker	exercise	20	30	20	7	5	Acetoacetic acid_(1MEOX)(1TMS)_BP_RI:1113_BMD	C00164	HMDB00060	96	EB_02	MB11	59	withinbatch	FALSE	2468695	p17076to_059_MD_ID258_TR1a.cdf	94	NA	NA	NA	NA	NA	NA	NA		27	Excess Fat	omnivore	2022-02-23	0.23	7	153	106	76.5	168	87
Proband16_Normoxia_(+)30%	(+)30%	12	M	50	3-4/week	Non-smoker	recovery	PE20	30	50	10	4	Acetoacetic acid_(1MEOX)(1TMS)_BP_RI:1113_BMD	C00164	HMDB00060	96	EB_10	MB12	55	withinbatch	FALSE	2335601	p17079to_055_MD_ID278_TR1a.cdf	96	NA	NA	NA	NA	NA	NA	NA		21	Moderatly Lean	omnivore	2022-05-14	0.15	7	65	NA	70.3	182	NA
Proband22_Hypoxia_(+)30%	(+)30%	2022-03-09	M	55	1-2/week	Non-smoker	recovery	PE20	30	50	10	6	Acetoacetic acid_(1MEOX)(1TMS)_BP_RI:1113_BMD	C00164	HMDB00060	96	EB_04	MB11	67	withinbatch	FALSE	2267849	p17076to_067_MD_ID356_TR1a.cdf	90	NA	NA	NA	NA	NA	NA	NA		25	Moderatly Lean	omnivore	2022-04-15	0.15	8	98	NA	81.6	179	NA
Proband11_Normoxia_(+)60%	(+)60%	2022-07-13	M	21	3-4/week	Non-smoker	exercise	20	30	20	6	3	Acetoacetic acid_(1MEOX)(1TMS)_BP_RI:1113_BMD	C00164	HMDB00060	96	EB_03	MB09	44	withinbatch	FALSE	2696409	p17068to_044_MD_ID212_TR1.cdf	95	NA	NA	NA	NA	NA	NA	NA		26	Moderatly Lean	omnivore	2022-04-13	0.13	8	173	103	88.5	184	88
Proband09_Normoxia_normal	normal	2022-05-06	M	52	1-2/week	Non-smoker	recovery	PE20	30	50	10	7	Acetoacetic acid_(1MEOX)(1TMS)_BP_RI:1113_BMD	C00164	HMDB00060	96	EB_06	MB14	75	withinbatch	TRUE	3734512	p17086to_075_MD_ID185_TR1a.cdf	98	NA	NA	NA	NA	NA	NA	NA		27	Excess Fat	omnivore	2022-02-23	0.23	7	70	106	76.5	168	87
Proband12_Normoxia_normal	normal	2022-02-08	F	27	3-4/week	Non-smoker	exercise	10	30	10	9	8	Acetoacetic acid_(1MEOX)(1TMS)_BP_RI:1113_BMD	C00164	HMDB00060	96	EB_02	MB07	70	withinbatch	FALSE	2873617	p17060to_070_MD_ID158_TR1.cdf	99	NA	NA	NA	NA	NA	NA	NA		21	Moderatly Lean	vegetarian	2022-04-24	0.24	7	85	NA	60.8	170	NA
Proband22_Hypoxia_(+)30%	(+)30%	2022-03-09	M	55	1-2/week	Non-smoker	recovery	PE30	30	60	10	6	Acetoacetic acid_(1MEOX)(1TMS)_BP_RI:1113_BMD	C00164	HMDB00060	96	EB_04	MB11	68	withinbatch	FALSE	2124826	p17076to_068_MD_ID357_TR1a.cdf	91	105	1974-01-01	91.1	33.4	55.6	7451	2022-04-24	8	25	Moderatly Lean	omnivore	2022-04-15	0.15	8	91	NA	81.6	179	NA
Proband18_Normoxia_(+)30%	(+)30%	14	M	36	>5/week	Non-smoker	resting	0	30	0	10	9	Acetoacetic acid_(1MEOX)(1TMS)_BP_RI:1113_BMD	C00164	HMDB00060	96	EB_03	MB10	64	withinbatch	TRUE	2860158	p17072to_064_MD_ID318_TR2.cdf	98	97.1	NA	99	37	120	7413	24	8	19	Ultra Lean	vegetarian	2022-05-04	0.05	10	47	NA	60	176	NA
Proband05_Hypoxia_normal	normal	2022-08-09	M	28	1-2/week	Non-smoker	recovery	PE30	30	60	10	4	Acetoacetic acid_(1MEOX)(1TMS)_BP_RI:1113_BMD	C00164	HMDB00060	96	EB_05	MB13	43	withinbatch	FALSE	2342266	p17082to_043_MD_ID125_TR1a.cdf	93	91	2022-02-02	93.3	2022-04-29	57.6	7506	2022-06-25	9	23	Lean	omnivore	2022-07-11	0.12	6	107	101.5	79.8	188	83.3
Proband05_Normoxia_normal	normal	2022-08-09	M	28	1-2/week	Non-smoker	resting	0	30	0	10	7	Acetoacetic acid_(1MEOX)(1TMS)_BP_RI:1113_BMD	C00164	HMDB00060	96	EB_05	MB13	40	withinbatch	TRUE	2351951	p17082to_040_MD_ID245_TR1a.cdf	99	98.3	0.85	98.6	34.5	96.8	7469	2022-02-26	8	23	Lean	omnivore	2022-07-11	0.12	6	65	101.5	79.8	188	83.3
Proband09_Hypoxia_normal	normal	2022-05-06	M	52	1-2/week	Non-smoker	recovery	PE30	30	60	10	7	Acetoacetic acid_(1MEOX)(1TMS)_BP_RI:1113_BMD	C00164	HMDB00060	96	EB_06	MB14	65	withinbatch	TRUE	3392104	p17086to_065_MD_ID144_TR2a.cdf	89	101	0.981	81.4	42.5	44	7418	2022-03-26	11	27	Excess Fat	omnivore	2022-02-23	0.23	7	80	106	76.5	168	87
Proband23_Normoxia_normal	normal	2022-09-07	M	55	2-3/week	Non-smoker	recovery	PE30	30	60	10	7	Acetoacetic acid_(1MEOX)(1TMS)_BP_RI:1113_BMD	C00164	HMDB00060	96	EB_01	MB12	70	withinbatch	FALSE	2223138	p17079to_070_MD_ID380_TR1a.cdf	97	87.6	0.88	95.9	37.7	77.7	7401	2022-05-23	13	23	Moderatly Lean	omnivore	2022-05-18	0.19	6	89	NA	75.8	180	NA
Proband20_Normoxia_normal	normal	2022-07-07	M	55	1-2/week	Non-smoker	exercise	30	30	30	8	8	Acetoacetic acid_(1MEOX)(1TMS)_BP_RI:1113_BMD	C00164	HMDB00060	96	EB_05	MB02	47	withinbatch	FALSE	4788950.5	p17041to_047_MD_ID327_TR1.cdf	96	109	2029-01-01	98.4	36.4	94.7	7449	2022-08-25	10	24	Moderatly Lean	vegetarian	2022-07-16	0.17	3	135	NA	85.2	187	NA
Proband13_Hypoxia_(+)60%	(+)60%	2022-09-12	M	32	2-3/week	Non-smoker	exercise	16	16	16	1	1	Acetoacetic acid_(1MEOX)(1TMS)_BP_RI:1113_BMD	C00164	HMDB00060	96	EB_02	MB13	57	withinbatch	FALSE	2013176	p17082to_057_MD_ID297_TR1a.cdf	73	125	2022-02-12	88.1	2022-09-28	61.9	7264	2022-06-14	20 (+)	26	Moderatly Lean	omnivore	2022-05-18	0.19	7	172	NA	82.7	178	NA
Proband25_Hypoxia_(+)30%	(+)30%	2022-01-07	F	39	2-3/week	Non-smoker	exercise	16	16	16	1	1	Acetoacetic acid_(1MEOX)(1TMS)_BP_RI:1113_BMD	C00164	HMDB00060	96	EB_06	MB09	71	withinbatch	FALSE	3086542	p17068to_071_MD_ID449_TR1.cdf	78	180	2022-08-10	91.4	2022-06-24	71	7256	2022-01-13	18 (+)	2022-01-26	Excess Fat	omnivore	32.6	0.33	7	193	NA	68.49	162	NA
Proband06_Hypoxia_normal	normal	2022-02-08	F	26	3-4/week	Non-smoker	exercise	10	30	10	9	8	Acetoacetic acid_(1MEOX)(1TMS)_BP_RI:1113_BMD	C00164	HMDB00060	96	EB_04	MB07	47	withinbatch	FALSE	2761521	p17060to_047_MD_ID103_TR1.cdf	85	NA	NA	NA	NA	NA	NA	NA		21	Ultra Lean	vegetarian	17	0.17	8	124	NA	57.3	167	NA
Proband08_Hypoxia_normal	normal	2022-09-06	F	31	2-3/week	Smoker	exercise	10	30	10	9	8	Acetoacetic acid_(1MEOX)(1TMS)_BP_RI:1113_BMD	C00164	HMDB00060	96	EB_06	MB10	42	withinbatch	TRUE	1942862	p17072to_042_MD_ID400_TR1.cdf	92	NA	NA	NA	NA	NA	NA	NA		25	Moderatly Lean	omnivore	2022-06-27	0.28	6	125	108	73.1	170.5	87
Proband23_Normoxia_normal	normal	2022-09-07	M	55	2-3/week	Non-smoker	exercise	30	30	30	7	7	Acetoacetic acid_(1MEOX)(1TMS)_BP_RI:1113_BMD	C00164	HMDB00060	96	EB_01	MB12	75	withinbatch	FALSE	2299556	p17079to_075_MD_ID378_TR1a.cdf	96	91.2	1937-01-01	96.6	35	81.4	7421	2022-05-23	13	23	Moderatly Lean	omnivore	2022-05-18	0.19	6	158	NA	75.8	180	NA
Proband07_Normoxia_normal	normal	2022-02-12	M	18	3-4/week	Non-smoker	exercise	20	30	20	8	7	Acetoacetic acid_(1MEOX)(1TMS)_BP_RI:1113_BMD	C00164	HMDB00060	96	EB_03	MB13	26	withinbatch	FALSE	2071622	p17082to_026_MD_ID074_TR1a.cdf	95	NA	NA	NA	NA	NA	NA	NA		19	Ultra Lean	omnivore	2022-03-04	0.04	9	158	92	62.9	181	71
Proband01_Normoxia_(+)30%	(+)30%	2022-01-11	F	28	2-3/week	Non-smoker	recovery	PE20	30	50	10	2	Acetoacetic acid_(1MEOX)(1TMS)_BP_RI:1113_BMD	C00164	HMDB00060	96	EB_07	MB08	27	withinbatch	FALSE	2952830	p17065to_027_MD_ID029_TR1.cdf	96	NA	NA	NA	NA	NA	NA	NA		19	Lean	omnivore	2022-06-20	0.21	6	96	90	47.6	160	69
Proband21_Normoxia_normal	normal	2022-05-09	M	51	2-3/week	Non-smoker	exercise	20	30	20	7	6	Acetoacetic acid_(1MEOX)(1TMS)_BP_RI:1113_BMD	C00164	HMDB00060	96	EB_06	MB02	67	withinbatch	FALSE	5268533.5	p17041to_067_MD_ID365_TR1.cdf	96	NA	NA	NA	NA	NA	NA	NA		21	Moderatly Lean	vegan	2022-01-18	0.18	6	152	NA	72.3	186	NA
Proband03_Normoxia_(+)30%	(+)30%	2022-05-10	M	29	3-4/week	Non-smoker	resting	0	30	0	10	8	Acetoacetic acid_(1MEOX)(1TMS)_BP_RI:1113_BMD	C00164	HMDB00060	96	EB_07	MB12	30	withinbatch	FALSE	1995242.5	p17079to_030_MD_ID300_TR1a.cdf	99	92.5	0.5	98.6	38.6	112	7418	25	8	26	Lean	omnivore	2022-03-10	0.1	7	48	100	80.9	175	90
Proband11_Hypoxia_(+)30%	(+)30%	2022-03-11	M	21	3-4/week	Non-smoker	recovery	PE30	27	57	10	1	Acetoacetic acid_(1MEOX)(1TMS)_BP_RI:1113_BMD	C00164	HMDB00060	96	EB_03	MB03	74	withinbatch	FALSE	4337396.5	p17045to_074_MD_ID440_TR1.cdf	90	114	2022-08-02	92.1	34.3	59.7	7426	2022-06-23	11	26	Moderatly Lean	omnivore	2022-04-13	0.13	8	95	103	88.5	184	88
Proband13_Hypoxia_(+)30%	(+)30%	2022-05-10	M	32	2-3/week	Non-smoker	recovery	PE20	30	50	10	4	Acetoacetic acid_(1MEOX)(1TMS)_BP_RI:1113_BMD	C00164	HMDB00060	96	EB_05	MB03	43	withinbatch	FALSE	4890487	p17045to_043_MD_ID243_TR1.cdf	92	NA	NA	NA	NA	NA	NA	NA		26	Moderatly Lean	omnivore	2022-05-18	0.19	7	82	NA	82.7	178	NA
Proband06_Normoxia_normal	normal	2022-02-08	F	26	3-4/week	Non-smoker	recovery	PE20	30	50	10	9	Acetoacetic acid_(1MEOX)(1TMS)_BP_RI:1113_BMD	C00164	HMDB00060	96	EB_04	MB07	42	withinbatch	FALSE	2774580	p17060to_042_MD_ID070_TR1.cdf	98	NA	NA	NA	NA	NA	NA	NA		21	Ultra Lean	vegetarian	17	0.17	8	70	NA	57.3	167	NA
Proband16_Normoxia_(+)30%	(+)30%	12	M	50	3-4/week	Non-smoker	exercise	20	30	20	5	4	Acetoacetic acid_(1MEOX)(1TMS)_BP_RI:1113_BMD	C00164	HMDB00060	96	EB_10	MB12	58	withinbatch	TRUE	2231265.5	p17079to_058_MD_ID276_TR1a.cdf	92	NA	NA	NA	NA	NA	NA	NA		21	Moderatly Lean	omnivore	2022-05-14	0.15	7	157	NA	70.3	182	NA
Proband22_Normoxia_(+)30%	(+)30%	2022-03-09	M	55	1-2/week	Non-smoker	exercise	10	30	10	9	8	Acetoacetic acid_(1MEOX)(1TMS)_BP_RI:1113_BMD	C00164	HMDB00060	96	EB_04	MB11	66	withinbatch	TRUE	2252751.5	p17076to_066_MD_ID370_TR1a.cdf	95	NA	NA	NA	NA	NA	NA	NA		25	Moderatly Lean	omnivore	2022-04-15	0.15	8	145	NA	81.6	179	NA
Proband09_Normoxia_(+)30%	(+)30%	2022-05-08	M	52	1-2/week	Non-smoker	recovery	PE30	30	60	10	5	Acetoacetic acid_(1MEOX)(1TMS)_BP_RI:1113_BMD	C00164	HMDB00060	96	EB_02	MB11	56	withinbatch	FALSE	2263469	p17076to_056_MD_ID261_TR1a.cdf	97	104	2017-01-01	NA	NA	NA	NA	NA	techn. Defekt	27	Excess Fat	omnivore	2022-02-23	0.23	7	91	106	76.5	168	87
Proband01_Hypoxia_normal	normal	2022-06-08	F	28	2-3/week	Non-smoker	recovery	PE20	30	50	10	5	Acetoacetic acid_(1MEOX)(1TMS)_BP_RI:1113_BMD	C00164	HMDB00060	96	EB_09	MB03	23	withinbatch	FALSE	4086949	p17045to_023_MD_ID017_TR1.cdf	88	NA	NA	NA	NA	NA	NA	NA		19	Lean	omnivore	2022-06-20	0.21	6	91	90	47.6	160	69
Proband11_Hypoxia_(+)30%	(+)30%	2022-03-11	M	21	3-4/week	Non-smoker	resting	0	27	0	10	1	Acetoacetic acid_(1MEOX)(1TMS)_BP_RI:1113_BMD	C00164	HMDB00060	96	EB_03	MB03	78	withinbatch	FALSE	4308175	p17045to_078_MD_ID435_TR1.cdf	92.1	100	0.67	92.3	37.9	59.2	7426	25	9	26	Moderatly Lean	omnivore	2022-04-13	0.13	8	67	103	88.5	184	88
Proband11_Hypoxia_(+)30%	(+)30%	2022-03-11	M	21	3-4/week	Non-smoker	exercise	27	27	27	1	1	Acetoacetic acid_(1MEOX)(1TMS)_BP_RI:1113_BMD	C00164	HMDB00060	96	EB_03	MB03	70	withinbatch	FALSE	4040400.5	p17045to_070_MD_ID438_TR1.cdf	85	128	1966-08-01	92.9	29.2	66.9	7333	2022-04-17	20 (+)	26	Moderatly Lean	omnivore	2022-04-13	0.13	8	186	103	88.5	184	88
Proband17_Hypoxia_normal	normal	2022-03-08	F	23	rare	Non-smoker	recovery	PE20	16	36	10	1	Acetoacetic acid_(1MEOX)(1TMS)_BP_RI:1113_BMD	C00164	HMDB00060	96	EB_01	MB13	74	withinbatch	FALSE	2392317	p17082to_074_MD_ID339_TR1a.cdf	91	NA	NA	NA	NA	NA	NA	NA		21	Moderatly Lean	omnivore	2022-08-28	0.29	5	106	NA	59.8	168	NA
Proband02_Normoxia_normal	normal	2022-07-07	M	53	1-2/week	Non-smoker	recovery	PE30	30	60	10	8	Acetoacetic acid_(1MEOX)(1TMS)_BP_RI:1113_BMD	C00164	HMDB00060	96	EB_05	MB10	70	withinbatch	TRUE	2316054	p17072to_070_MD_ID024_TR1a.cdf	99	107	2019-01-01	96.3	42.7	75.4	7425	2022-02-27	5	24	Excess Fat	omnivore	2022-03-21	0.21	4	67	96	77.6	179	94
Proband07_Hypoxia_normal	normal	2022-02-12	M	18	3-4/week	Non-smoker	exercise	30	30	30	8	8	Acetoacetic acid_(1MEOX)(1TMS)_BP_RI:1113_BMD	C00164	HMDB00060	96	EB_03	MB13	32	withinbatch	FALSE	1953164	p17082to_032_MD_ID099_TR1a.cdf	85	104	1941-02-01	91.4	36.9	58.8	7409	2022-06-23	10	19	Ultra Lean	omnivore	2022-03-04	0.04	9	174	92	62.9	181	71
Proband13_Normoxia_(+)60%	(+)60%	2022-09-12	M	32	2-3/week	Non-smoker	exercise	10	30	10	8	3	Acetoacetic acid_(1MEOX)(1TMS)_BP_RI:1113_BMD	C00164	HMDB00060	96	EB_02	MB13	60	withinbatch	TRUE	2239409	p17082to_060_MD_ID442_TR1a.cdf	92	NA	NA	NA	NA	NA	NA	NA		26	Moderatly Lean	omnivore	2022-05-18	0.19	7	152	NA	82.7	178	NA
Proband05_Hypoxia_(+)30%	(+)30%	2022-07-12	M	28	1-2/week	Non-smoker	exercise	13	13	13	1	1	Acetoacetic acid_(1MEOX)(1TMS)_BP_RI:1113_BMD	C00164	HMDB00060	96	EB_01	MB02	39	withinbatch	TRUE	5421524	p17041to_039_MD_ID195_TR1.cdf	84	160	2022-04-15	89.2	2022-05-26	70.3	7182	2022-08-11	21 (+)	23	Lean	omnivore	2022-07-11	0.12	6	180	101.5	79.8	188	83.3
Proband23_Hypoxia_normal	normal	2022-09-07	M	55	2-3/week	Non-smoker	recovery	PE20	16	36	10	1	Acetoacetic acid_(1MEOX)(1TMS)_BP_RI:1113_BMD	C00164	HMDB00060	96	EB_01	MB12	66	withinbatch	FALSE	2224858	p17079to_066_MD_ID361_TR1a.cdf	88	NA	NA	NA	NA	NA	NA	NA		23	Moderatly Lean	omnivore	2022-05-18	0.19	6	101	NA	75.8	180	NA
Proband06_Hypoxia_normal	normal	2022-02-08	F	26	3-4/week	Non-smoker	exercise	30	30	30	8	8	Acetoacetic acid_(1MEOX)(1TMS)_BP_RI:1113_BMD	C00164	HMDB00060	96	EB_04	MB07	41	withinbatch	FALSE	2547258	p17060to_041_MD_ID105_TR1.cdf	88	104	1949-01-01	92.4	34.4	61.1	7456	2022-01-25	11	21	Ultra Lean	vegetarian	17	0.17	8	140	NA	57.3	167	NA
Proband03_Normoxia_(+)60%	(+)60%	2022-05-10	M	29	3-4/week	Non-smoker	recovery	PE30	30	60	10	5	Acetoacetic acid_(1MEOX)(1TMS)_BP_RI:1113_BMD	C00164	HMDB00060	96	EB_04	MB03	64	withinbatch	FALSE	3618967.5	p17045to_064_MD_ID428_TR1.cdf	96	81.1	1963-01-01	95.9	39.2	75.9	7415	25	10	26	Lean	omnivore	2022-03-10	0.1	7	79	100	80.9	175	90
Proband24_Normoxia_(+)30%	(+)30%	2022-05-07	F	46	2-3/week	Non-smoker	recovery	PE30	30	60	10	7	Acetoacetic acid_(1MEOX)(1TMS)_BP_RI:1113_BMD	C00164	HMDB00060	96	EB_07	MB09	58	withinbatch	FALSE	2974370	p17068to_058_MD_ID410_TR1.cdf	96	80.8	0.98	95.8	35.8	75.7	7421	2022-08-23	8	25	Moderatly Lean	omnivore	2022-02-26	0.26	8	70	103	70.9	169.9	80
Proband01_Hypoxia_normal	normal	2022-06-08	F	28	2-3/week	Non-smoker	exercise	20	30	20	5	5	Acetoacetic acid_(1MEOX)(1TMS)_BP_RI:1113_BMD	C00164	HMDB00060	96	EB_09	MB03	33	withinbatch	FALSE	4157801	p17045to_033_MD_ID015_TR1.cdf	85	NA	NA	NA	NA	NA	NA	NA		19	Lean	omnivore	2022-06-20	0.21	6	134	90	47.6	160	69
Proband11_Normoxia_(+)30%	(+)30%	2022-03-11	M	21	3-4/week	Non-smoker	recovery	PE30	30	60	10	6	Acetoacetic acid_(1MEOX)(1TMS)_BP_RI:1113_BMD	C00164	HMDB00060	96	EB_03	MB03	71	withinbatch	FALSE	3430329.5	p17045to_071_MD_ID416_TR1.cdf	98	86.5	2017-01-01	98.2	37.6	86.3	7439	2022-08-25	10	26	Moderatly Lean	omnivore	2022-04-13	0.13	8	91	103	88.5	184	88
Proband03_Normoxia_(+)60%	(+)60%	2022-05-10	M	29	3-4/week	Non-smoker	exercise	20	30	20	5	5	Acetoacetic acid_(1MEOX)(1TMS)_BP_RI:1113_BMD	C00164	HMDB00060	96	EB_04	MB03	54	withinbatch	FALSE	3671794.5	p17045to_054_MD_ID425_TR1.cdf	96	NA	NA	NA	NA	NA	NA	NA		26	Lean	omnivore	2022-03-10	0.1	7	165	100	80.9	175	90
Proband11_Hypoxia_normal	normal	2022-07-08	M	21	3-4/week	Non-smoker	resting	0	30	0	10	7	Acetoacetic acid_(1MEOX)(1TMS)_BP_RI:1113_BMD	C00164	HMDB00060	96	EB_09	MB12	42	withinbatch	TRUE	1989099	p17079to_042_MD_ID169_TR1a.cdf	92	99.6	0.822	93.4	36.8	60	7441	2022-04-25	8	26	Moderatly Lean	omnivore	2022-04-13	0.13	8	67	103	88.5	184	88
Proband08_Hypoxia_normal	normal	2022-09-06	F	31	2-3/week	Smoker	exercise	30	30	30	8	8	Acetoacetic acid_(1MEOX)(1TMS)_BP_RI:1113_BMD	C00164	HMDB00060	96	EB_06	MB10	44	withinbatch	TRUE	1876115	p17072to_044_MD_ID402_TR1.cdf	93	88.9	0.891	97.1	36.5	80.9	7422	2022-02-24	7	25	Moderatly Lean	omnivore	2022-06-27	0.28	6	128	108	73.1	170.5	87
Proband13_Normoxia_(+)30%	(+)30%	2022-05-10	M	32	2-3/week	Non-smoker	exercise	30	30	30	6	6	Acetoacetic acid_(1MEOX)(1TMS)_BP_RI:1113_BMD	C00164	HMDB00060	96	EB_05	MB03	45	withinbatch	FALSE	4611264	p17045to_045_MD_ID207_TR1.cdf	97	100	2022-08-01	97.6	41.3	88.5	7392	2022-05-24	10	26	Moderatly Lean	omnivore	2022-05-18	0.19	7	143	NA	82.7	178	NA
Proband15_Normoxia_normal	normal	2022-06-06	F	26	1-2/week	Non-smoker	recovery	PE30	30	60	10	3	Acetoacetic acid_(1MEOX)(1TMS)_BP_RI:1113_BMD	C00164	HMDB00060	96	EB_08	MB05	71	withinbatch	FALSE	4093571	p17052to_071_MD_ID273_TR1.cdf	99	87.7	0.77	98.2	33.7	96	1941-07-01	2022-04-22	8	24	Excess Fat	omnivore	32.5	0.33	4	80	NA	60.8	160	NA
Proband05_Hypoxia_(+)30%	(+)30%	2022-07-12	M	28	1-2/week	Non-smoker	recovery	PE30	13	43	10	1	Acetoacetic acid_(1MEOX)(1TMS)_BP_RI:1113_BMD	C00164	HMDB00060	96	EB_01	MB02	43	withinbatch	TRUE	5310816	p17041to_043_MD_ID197_TR1.cdf	91	109	1986-05-01	90.7	2022-07-29	59.3	7393	19	13 (+)	23	Lean	omnivore	2022-07-11	0.12	6	108	101.5	79.8	188	83.3
Proband06_Normoxia_normal	normal	2022-02-08	F	26	3-4/week	Non-smoker	exercise	20	30	20	9	9	Acetoacetic acid_(1MEOX)(1TMS)_BP_RI:1113_BMD	C00164	HMDB00060	96	EB_04	MB07	44	withinbatch	FALSE	2991056	p17060to_044_MD_ID068_TR1.cdf	96	NA	NA	NA	NA	NA	NA	NA		21	Ultra Lean	vegetarian	17	0.17	8	126	NA	57.3	167	NA
Proband04_Hypoxia_normal	normal	2022-05-09	M	25	2-3/week	Non-smoker	resting	0	30	0	10	7	Acetoacetic acid_(1MEOX)(1TMS)_BP_RI:1113_BMD	C00164	HMDB00060	96	EB_07	MB08	41	withinbatch	FALSE	2766761	p17065to_041_MD_ID084_TR1.cdf	88	92.2	0.59	88.2	41.3	51.7	7436	27	10	24	Moderatly Lean	omnivore	2022-08-16	0.17	8	62	99	76.2	180	82
Proband02_Hypoxia_normal	normal	2022-07-07	M	53	1-2/week	Non-smoker	recovery	PE30	30	60	10	7	Acetoacetic acid_(1MEOX)(1TMS)_BP_RI:1113_BMD	C00164	HMDB00060	96	EB_05	MB10	75	withinbatch	TRUE	2735677	p17072to_075_MD_ID012_TR1a.cdf	87	108	2022-05-02	89.5	38.6	54.2	7447	2022-05-26	14	24	Excess Fat	omnivore	2022-03-21	0.21	4	86	96	77.6	179	94
Proband03_Normoxia_(+)30%	(+)30%	2022-05-10	M	29	3-4/week	Non-smoker	recovery	PE30	30	60	10	8	Acetoacetic acid_(1MEOX)(1TMS)_BP_RI:1113_BMD	C00164	HMDB00060	96	EB_07	MB12	25	withinbatch	FALSE	1836906	p17079to_025_MD_ID305_TR1a.cdf	98	84.3	0.73	97.2	38	85.6	1941-07-01	2022-02-24	11	26	Lean	omnivore	2022-03-10	0.1	7	58	100	80.9	175	90
Proband11_Hypoxia_normal	normal	2022-07-08	M	21	3-4/week	Non-smoker	recovery	PE30	30	60	10	7	Acetoacetic acid_(1MEOX)(1TMS)_BP_RI:1113_BMD	C00164	HMDB00060	96	EB_09	MB12	38	withinbatch	FALSE	1917239	p17079to_038_MD_ID174_TR1a.cdf	93	94.7	0.87	92.8	36.4	58.6	1945-07-01	2022-08-25	7	26	Moderatly Lean	omnivore	2022-04-13	0.13	8	94	103	88.5	184	88
Proband06_Hypoxia_normal	normal	2022-02-08	F	26	3-4/week	Non-smoker	exercise	20	30	20	9	8	Acetoacetic acid_(1MEOX)(1TMS)_BP_RI:1113_BMD	C00164	HMDB00060	96	EB_04	MB07	37	withinbatch	FALSE	2714586	p17060to_037_MD_ID104_TR1.cdf	84	NA	NA	NA	NA	NA	NA	NA		21	Ultra Lean	vegetarian	17	0.17	8	138	NA	57.3	167	NA
Proband06_Normoxia_normal	normal	2022-02-08	F	26	3-4/week	Non-smoker	exercise	10	30	10	9	9	Acetoacetic acid_(1MEOX)(1TMS)_BP_RI:1113_BMD	C00164	HMDB00060	96	EB_04	MB07	39	withinbatch	FALSE	2657509	p17060to_039_MD_ID067_TR1.cdf	98	NA	NA	NA	NA	NA	NA	NA		21	Ultra Lean	vegetarian	17	0.17	8	82	NA	57.3	167	NA
Proband01_Hypoxia_(+)30%	(+)30%	2022-01-11	F	28	2-3/week	Non-smoker	exercise	20	26	20	2	1	Acetoacetic acid_(1MEOX)(1TMS)_BP_RI:1113_BMD	C00164	HMDB00060	96	EB_07	MB08	23	withinbatch	FALSE	2698215	p17065to_023_MD_ID033_TR1.cdf	91	NA	NA	NA	NA	NA	NA	NA		19	Lean	omnivore	2022-06-20	0.21	6	139	90	47.6	160	69
Proband25_Hypoxia_(+)30%	(+)30%	2022-01-07	F	39	2-3/week	Non-smoker	recovery	PE30	16	46	10	1	Acetoacetic acid_(1MEOX)(1TMS)_BP_RI:1113_BMD	C00164	HMDB00060	96	EB_06	MB09	75	withinbatch	FALSE	3048554.5	p17068to_075_MD_ID451_TR1.cdf	94	140	1935-03-01	93	2022-05-28	64.3	2022-04-07	2022-06-19	12	2022-01-26	Excess Fat	omnivore	32.6	0.33	7	94	NA	68.49	162	NA
Proband09_Hypoxia_normal	normal	2022-05-06	M	52	1-2/week	Non-smoker	resting	0	30	0	10	7	Acetoacetic acid_(1MEOX)(1TMS)_BP_RI:1113_BMD	C00164	HMDB00060	96	EB_06	MB14	74	withinbatch	FALSE	3921888	p17086to_074_MD_ID138_TR1a.cdf	89	97.2	0.887	86.7	41.8	49.8	7419	2022-01-26	10	27	Excess Fat	omnivore	2022-02-23	0.23	7	62	106	76.5	168	87
Proband13_Normoxia_(+)60%	(+)60%	2022-09-12	M	32	2-3/week	Non-smoker	exercise	30	30	30	3	3	Acetoacetic acid_(1MEOX)(1TMS)_BP_RI:1113_BMD	C00164	HMDB00060	96	EB_02	MB13	61	withinbatch	FALSE	2347541.5	p17082to_061_MD_ID444_TR1a.cdf	76	117	1996-05-01	97.6	35.4	94.4	7349	2022-01-20	16	26	Moderatly Lean	omnivore	2022-05-18	0.19	7	175	NA	82.7	178	NA
Proband07_Normoxia_(+)30%	(+)30%	2022-09-15	M	18	3-4/week	Non-smoker	exercise	10	27	10	8	1	Acetoacetic acid_(1MEOX)(1TMS)_BP_RI:1113_BMD	C00164	HMDB00060	96	EB_10	MB11	29	withinbatch	TRUE	2228331	p17076to_029_MD_ID127_TR1a.cdf	90	NA	NA	NA	NA	NA	NA	NA		19	Ultra Lean	omnivore	2022-03-04	0.04	9	160	92	62.9	181	71
Proband24_Normoxia_(+)30%	(+)30%	2022-05-07	F	46	2-3/week	Non-smoker	exercise	10	30	10	8	7	Acetoacetic acid_(1MEOX)(1TMS)_BP_RI:1113_BMD	C00164	HMDB00060	96	EB_07	MB09	52	withinbatch	FALSE	2658706	p17068to_052_MD_ID406_TR1.cdf	92	NA	NA	NA	NA	NA	NA	NA		25	Moderatly Lean	omnivore	2022-02-26	0.26	8	153	103	70.9	169.9	80
Proband13_Normoxia_(+)60%	(+)60%	2022-09-12	M	32	2-3/week	Non-smoker	exercise	20	30	20	6	3	Acetoacetic acid_(1MEOX)(1TMS)_BP_RI:1113_BMD	C00164	HMDB00060	96	EB_02	MB13	55	withinbatch	FALSE	2367996	p17082to_055_MD_ID443_TR1a.cdf	92	NA	NA	NA	NA	NA	NA	NA		26	Moderatly Lean	omnivore	2022-05-18	0.19	7	163	NA	82.7	178	NA
Proband05_Normoxia_normal	normal	2022-08-09	M	28	1-2/week	Non-smoker	recovery	PE20	30	50	10	7	Acetoacetic acid_(1MEOX)(1TMS)_BP_RI:1113_BMD	C00164	HMDB00060	96	EB_05	MB13	50	withinbatch	FALSE	2560401	p17082to_050_MD_ID249_TR1a.cdf	95	NA	NA	NA	NA	NA	NA	NA		23	Lean	omnivore	2022-07-11	0.12	6	94	101.5	79.8	188	83.3
Proband09_Normoxia_normal	normal	2022-05-06	M	52	1-2/week	Non-smoker	exercise	10	30	10	9	7	Acetoacetic acid_(1MEOX)(1TMS)_BP_RI:1113_BMD	C00164	HMDB00060	96	EB_06	MB14	72	withinbatch	FALSE	3645953	p17086to_072_MD_ID182_TR1a.cdf	96	NA	NA	NA	NA	NA	NA	NA		27	Excess Fat	omnivore	2022-02-23	0.23	7	125	106	76.5	168	87
Proband04_Normoxia_(+)30%	(+)30%	2022-04-12	M	25	2-3/week	Non-smoker	resting	0	30	0	10	5	Acetoacetic acid_(1MEOX)(1TMS)_BP_RI:1113_BMD	C00164	HMDB00060	96	EB_08	MB02	27	withinbatch	TRUE	5047158	p17041to_027_MD_ID163_TR1.cdf	97	103	0.677	98.1	43.1	94.7	7411	2022-05-26	10	24	Moderatly Lean	omnivore	2022-08-16	0.17	8	54	99	76.2	180	82
Proband03_Hypoxia_(+)30%	(+)30%	2022-05-10	M	29	3-4/week	Non-smoker	exercise	10	30	10	8	4	Acetoacetic acid_(1MEOX)(1TMS)_BP_RI:1113_BMD	C00164	HMDB00060	96	EB_07	MB12	23	withinbatch	FALSE	2186668	p17079to_023_MD_ID146_TR1a.cdf	90	NA	NA	NA	NA	NA	NA	NA		26	Lean	omnivore	2022-03-10	0.1	7	151	100	80.9	175	90
Proband14_Normoxia_normal	normal	2022-03-09	M	46	2-3/week	Non-smoker	exercise	30	30	30	7	7	Acetoacetic acid_(1MEOX)(1TMS)_BP_RI:1113_BMD	C00164	HMDB00060	96	EB_04	MB05	62	withinbatch	FALSE	3759407	p17052to_062_MD_ID225_TR1.cdf	96	89.7	0.64	98.6	39.8	99.7	1942-07-01	2022-06-25	7	21	Lean	omnivore	11	0.11	8	124	98	68.8	179	79.3
Proband11_Normoxia_normal	normal	2022-07-08	M	21	3-4/week	Non-smoker	resting	0	30	0	10	7	Acetoacetic acid_(1MEOX)(1TMS)_BP_RI:1113_BMD	C00164	HMDB00060	96	EB_09	MB12	48	withinbatch	FALSE	2163030	p17079to_048_MD_ID198_TR1a.cdf	97	98.4	0.64	98.5	38.5	97.6	7411	2022-05-24	10	26	Moderatly Lean	omnivore	2022-04-13	0.13	8	60	103	88.5	184	88
Proband03_Normoxia_(+)60%	(+)60%	2022-05-10	M	29	3-4/week	Non-smoker	resting	0	30	0	10	5	Acetoacetic acid_(1MEOX)(1TMS)_BP_RI:1113_BMD	C00164	HMDB00060	96	EB_04	MB03	61	withinbatch	FALSE	4731896	p17045to_061_MD_ID423_TR1.cdf	99	90.5	0.78	98.3	39.3	96.6	7418	2022-03-25	9	26	Lean	omnivore	2022-03-10	0.1	7	54	100	80.9	175	90
Proband11_Hypoxia_(+)60%	(+)60%	2022-07-13	M	21	3-4/week	Non-smoker	recovery	PE20	16	36	10	1	Acetoacetic acid_(1MEOX)(1TMS)_BP_RI:1113_BMD	C00164	HMDB00060	96	EB_03	MB09	39	withinbatch	FALSE	2865855	p17068to_039_MD_ID231_TR1.cdf	91	NA	NA	NA	NA	NA	NA	NA		26	Moderatly Lean	omnivore	2022-04-13	0.13	8	91	103	88.5	184	88
Proband09_Hypoxia_normal	normal	2022-05-06	M	52	1-2/week	Non-smoker	exercise	20	30	20	8	7	Acetoacetic acid_(1MEOX)(1TMS)_BP_RI:1113_BMD	C00164	HMDB00060	96	EB_06	MB14	70	withinbatch	TRUE	3677658	p17086to_070_MD_ID140_TR1a.cdf	81	NA	NA	NA	NA	NA	NA	NA		27	Excess Fat	omnivore	2022-02-23	0.23	7	139	106	76.5	168	87
Proband10_Hypoxia_normal	normal	2022-03-07	F	51	2-3/week	Non-smoker	exercise	10	30	10	8	8	Acetoacetic acid_(1MEOX)(1TMS)_BP_RI:1113_BMD	C00164	HMDB00060	96	EB_09	MB11	46	withinbatch	TRUE	2540127	p17076to_046_MD_ID176_TR1a.cdf	88	NA	NA	NA	NA	NA	NA	NA		20	Ultra Lean	omnivore	2022-05-14	0.15	6	139	NA	62.5	176	NA
Proband26_Normoxia_(+)30%	(+)30%	2022-06-08	M	74	>5/week	Non-smoker	resting	0	30	0	10	7	Acetoacetic acid_(1MEOX)(1TMS)_BP_RI:1113_BMD	C00164	HMDB00060	96	EB_01	MB10	30	withinbatch	TRUE	2366555	p17072to_030_MD_ID108_TR1.cdf	96	106	0.68	97	36.8	80.6	7431	2022-07-24	8	27	Excess Fat	omnivore	2022-02-24	0.24	8	78	NA	85.1	179	NA
Proband09_Normoxia_normal	normal	2022-05-06	M	52	1-2/week	Non-smoker	exercise	20	30	20	8	7	Acetoacetic acid_(1MEOX)(1TMS)_BP_RI:1113_BMD	C00164	HMDB00060	96	EB_06	MB14	73	withinbatch	TRUE	3550115	p17086to_073_MD_ID183_TR1a.cdf	96	NA	NA	NA	NA	NA	NA	NA		27	Excess Fat	omnivore	2022-02-23	0.23	7	128	106	76.5	168	87
Proband20_Normoxia_normal	normal	2022-07-07	M	55	1-2/week	Non-smoker	recovery	PE30	30	60	10	8	Acetoacetic acid_(1MEOX)(1TMS)_BP_RI:1113_BMD	C00164	HMDB00060	96	EB_05	MB02	50	withinbatch	FALSE	4979335	p17041to_050_MD_ID329_TR1.cdf	99	103	0.7	98.8	34.7	101	7466	26	10	24	Moderatly Lean	vegetarian	2022-07-16	0.17	3	72	NA	85.2	187	NA
Proband23_Hypoxia_normal	normal	2022-09-07	M	55	2-3/week	Non-smoker	recovery	PE30	16	46	10	1	Acetoacetic acid_(1MEOX)(1TMS)_BP_RI:1113_BMD	C00164	HMDB00060	96	EB_01	MB12	67	withinbatch	FALSE	2273583	p17079to_067_MD_ID362_TR1a.cdf	92	122	1999-01-01	92.5	34.2	64.2	7411	2022-05-22	10	23	Moderatly Lean	omnivore	2022-05-18	0.19	6	105	NA	75.8	180	NA
Proband06_Normoxia_(+)60%	(+)60%	2022-03-13	F	26	3-4/week	Non-smoker	recovery	PE30	30	60	10	2	Acetoacetic acid_(1MEOX)(1TMS)_BP_RI:1113_BMD	C00164	HMDB00060	96	EB_10	MB09	24	withinbatch	FALSE	2516889	p17068to_024_MD_ID137_TR1.cdf	98	159	1936-03-01	98.7	33.7	108	7404	22	12	21	Ultra Lean	vegetarian	17	0.17	8	84	NA	57.3	167	NA
Proband22_Normoxia_(+)30%	(+)30%	2022-03-09	M	55	1-2/week	Non-smoker	exercise	20	30	20	8	8	Acetoacetic acid_(1MEOX)(1TMS)_BP_RI:1113_BMD	C00164	HMDB00060	96	EB_04	MB11	72	withinbatch	FALSE	2268623	p17076to_072_MD_ID371_TR1a.cdf	97	NA	NA	NA	NA	NA	NA	NA		25	Moderatly Lean	omnivore	2022-04-15	0.15	8	151	NA	81.6	179	NA
Proband13_Hypoxia_(+)60%	(+)60%	2022-09-12	M	32	2-3/week	Non-smoker	recovery	PE30	16	46	10	1	Acetoacetic acid_(1MEOX)(1TMS)_BP_RI:1113_BMD	C00164	HMDB00060	96	EB_02	MB13	58	withinbatch	FALSE	1929487	p17082to_058_MD_ID299_TR1a.cdf	91	94	2022-08-02	90.2	33.2	54.2	7442	2022-08-23	13	26	Moderatly Lean	omnivore	2022-05-18	0.19	7	85	NA	82.7	178	NA
Proband01_Hypoxia_(+)30%	(+)30%	2022-01-11	F	28	2-3/week	Non-smoker	exercise	10	26	10	3	1	Acetoacetic acid_(1MEOX)(1TMS)_BP_RI:1113_BMD	C00164	HMDB00060	96	EB_07	MB08	28	withinbatch	FALSE	2823944	p17065to_028_MD_ID032_TR1.cdf	93	NA	NA	NA	NA	NA	NA	NA		19	Lean	omnivore	2022-06-20	0.21	6	115	90	47.6	160	69
Proband09_Normoxia_normal	normal	2022-05-06	M	52	1-2/week	Non-smoker	recovery	PE30	30	60	10	7	Acetoacetic acid_(1MEOX)(1TMS)_BP_RI:1113_BMD	C00164	HMDB00060	96	EB_06	MB14	69	withinbatch	FALSE	3681169	p17086to_069_MD_ID186_TR1a.cdf	98	97.6	1	97.5	41.9	84.8	7411	26	9	27	Excess Fat	omnivore	2022-02-23	0.23	7	60	106	76.5	168	87
Proband26_Normoxia_(+)30%	(+)30%	2022-06-08	M	74	>5/week	Non-smoker	exercise	30	30	30	7	7	Acetoacetic acid_(1MEOX)(1TMS)_BP_RI:1113_BMD	C00164	HMDB00060	96	EB_01	MB10	26	withinbatch	FALSE	2485337	p17072to_026_MD_ID111_TR1.cdf	82	120	1955-01-01	96.2	35.5	74.5	7423	2022-09-23	7	27	Excess Fat	omnivore	2022-02-24	0.24	8	148	NA	85.1	179	NA
Proband12_Normoxia_normal	normal	2022-02-08	F	27	3-4/week	Non-smoker	exercise	20	30	20	9	8	Acetoacetic acid_(1MEOX)(1TMS)_BP_RI:1113_BMD	C00164	HMDB00060	96	EB_02	MB07	69	withinbatch	FALSE	2701187	p17060to_069_MD_ID159_TR1.cdf	94	NA	NA	NA	NA	NA	NA	NA		21	Moderatly Lean	vegetarian	2022-04-24	0.24	7	96	NA	60.8	170	NA
Proband17_Hypoxia_normal	normal	2022-03-08	F	23	rare	Non-smoker	recovery	PE30	16	46	10	1	Acetoacetic acid_(1MEOX)(1TMS)_BP_RI:1113_BMD	C00164	HMDB00060	96	EB_01	MB13	73	withinbatch	FALSE	2208912	p17082to_073_MD_ID340_TR1a.cdf	90	92.9	2022-06-02	91.5	2022-06-30	57.8	7424	2022-07-21	9	21	Moderatly Lean	omnivore	2022-08-28	0.29	5	100	NA	59.8	168	NA
Proband11_Normoxia_(+)30%	(+)30%	2022-03-11	M	21	3-4/week	Non-smoker	recovery	PE20	30	50	10	6	Acetoacetic acid_(1MEOX)(1TMS)_BP_RI:1113_BMD	C00164	HMDB00060	96	EB_03	MB03	75	withinbatch	FALSE	3382244	p17045to_075_MD_ID415_TR1.cdf	98	NA	NA	NA	NA	NA	NA	NA		26	Moderatly Lean	omnivore	2022-04-13	0.13	8	96	103	88.5	184	88
Proband12_Hypoxia_normal	normal	2022-02-08	F	27	3-4/week	Non-smoker	exercise	10	30	10	9	8	Acetoacetic acid_(1MEOX)(1TMS)_BP_RI:1113_BMD	C00164	HMDB00060	96	EB_02	MB07	68	withinbatch	FALSE	2751665	p17060to_068_MD_ID188_TR1.cdf	81	NA	NA	NA	NA	NA	NA	NA		21	Moderatly Lean	vegetarian	2022-04-24	0.24	7	162	NA	60.8	170	NA
Proband04_Hypoxia_(+)30%	(+)30%	2022-04-12	M	25	2-3/week	Non-smoker	recovery	PE30	28	58	10	1	Acetoacetic acid_(1MEOX)(1TMS)_BP_RI:1113_BMD	C00164	HMDB00060	96	EB_08	MB02	21	withinbatch	TRUE	4946496	p17041to_021_MD_ID119_TR1.cdf	88	94.7	1936-02-01	88.3	37.7	52.7	1942-07-01	2022-05-24	11	24	Moderatly Lean	omnivore	2022-08-16	0.17	8	91	99	76.2	180	82
Proband15_Hypoxia_normal	normal	2022-06-06	F	26	1-2/week	Non-smoker	recovery	PE20	25	45	10	1	Acetoacetic acid_(1MEOX)(1TMS)_BP_RI:1113_BMD	C00164	HMDB00060	96	EB_08	MB05	75	withinbatch	FALSE	4334728	p17052to_075_MD_ID266_TR1.cdf	91	NA	NA	NA	NA	NA	NA	NA		24	Excess Fat	omnivore	32.5	0.33	4	104	NA	60.8	160	NA
Proband06_Hypoxia_(+)60%	(+)60%	2022-03-13	F	26	3-4/week	Non-smoker	recovery	PE30	10	40	10	1	Acetoacetic acid_(1MEOX)(1TMS)_BP_RI:1113_BMD	C00164	HMDB00060	96	EB_10	MB09	26	withinbatch	FALSE	2374820.5	p17068to_026_MD_ID294_TR1.cdf	91	171	1952-05-01	93	32.9	66	7389	2022-08-20	13	21	Ultra Lean	vegetarian	17	0.17	8	81	NA	57.3	167	NA
Proband08_Normoxia_normal	normal	2022-09-06	F	31	2-3/week	Smoker	exercise	20	30	20	9	9	Acetoacetic acid_(1MEOX)(1TMS)_BP_RI:1113_BMD	C00164	HMDB00060	96	EB_06	MB10	46	withinbatch	TRUE	2214165	p17072to_046_MD_ID092_TR1.cdf	96	NA	NA	NA	NA	NA	NA	NA		25	Moderatly Lean	omnivore	2022-06-27	0.28	6	123	108	73.1	170.5	87
Proband11_Normoxia_(+)60%	(+)60%	2022-07-13	M	21	3-4/week	Non-smoker	recovery	PE20	30	50	10	3	Acetoacetic acid_(1MEOX)(1TMS)_BP_RI:1113_BMD	C00164	HMDB00060	96	EB_03	MB09	43	withinbatch	FALSE	2787368	p17068to_043_MD_ID214_TR1.cdf	97	NA	NA	NA	NA	NA	NA	NA		26	Moderatly Lean	omnivore	2022-04-13	0.13	8	92	103	88.5	184	88
Proband10_Hypoxia_normal	normal	2022-03-07	F	51	2-3/week	Non-smoker	resting	0	30	0	10	8	Acetoacetic acid_(1MEOX)(1TMS)_BP_RI:1113_BMD	C00164	HMDB00060	96	EB_09	MB11	43	withinbatch	FALSE	2426375	p17076to_043_MD_ID175_TR1a.cdf	92	90.7	0.559	93.5	36.4	63.4	7432	2022-07-24	5	20	Ultra Lean	omnivore	2022-05-14	0.15	6	66	NA	62.5	176	NA
Proband11_Hypoxia_(+)60%	(+)60%	2022-07-13	M	21	3-4/week	Non-smoker	exercise	16	16	16	1	1	Acetoacetic acid_(1MEOX)(1TMS)_BP_RI:1113_BMD	C00164	HMDB00060	96	EB_03	MB09	45	withinbatch	TRUE	2882191	p17068to_045_MD_ID230_TR1.cdf	89	136	2022-07-11	93.6	28	73.4	2024-07-01	2022-09-13	20 (+)	26	Moderatly Lean	omnivore	2022-04-13	0.13	8	185	103	88.5	184	88
Proband07_Normoxia_(+)30%	(+)30%	2022-09-15	M	18	3-4/week	Non-smoker	exercise	27	27	27	1	1	Acetoacetic acid_(1MEOX)(1TMS)_BP_RI:1113_BMD	C00164	HMDB00060	96	EB_10	MB11	26	withinbatch	FALSE	2094645	p17076to_026_MD_ID129_TR1a.cdf	90	168	1995-09-01	97.4	33.6	99.7	7271	2022-02-16	17 (+)	19	Ultra Lean	omnivore	2022-03-04	0.04	9	190	92	62.9	181	71
Proband12_Normoxia_normal	normal	2022-02-08	F	27	3-4/week	Non-smoker	recovery	PE30	30	60	10	8	Acetoacetic acid_(1MEOX)(1TMS)_BP_RI:1113_BMD	C00164	HMDB00060	96	EB_02	MB07	73	withinbatch	FALSE	2878079	p17060to_073_MD_ID162_TR1.cdf	99	85.6	0.56	98.3	39.1	93.1	7399	2022-01-24	7	21	Moderatly Lean	vegetarian	2022-04-24	0.24	7	76	NA	60.8	170	NA
Proband01_Normoxia_normal	normal	2022-06-08	F	28	2-3/week	Non-smoker	resting	0	30	0	10	5	Acetoacetic acid_(1MEOX)(1TMS)_BP_RI:1113_BMD	C00164	HMDB00060	96	EB_09	MB03	30	withinbatch	FALSE	4239367	p17045to_030_MD_ID001_TR1.cdf	98	93.9	0.63	97.2	39.2	81.1	7397	24	12	19	Lean	omnivore	2022-06-20	0.21	6	82	90	47.6	160	69
Proband04_Normoxia_(+)30%	(+)30%	2022-04-12	M	25	2-3/week	Non-smoker	exercise	30	30	30	5	5	Acetoacetic acid_(1MEOX)(1TMS)_BP_RI:1113_BMD	C00164	HMDB00060	96	EB_08	MB02	32	withinbatch	TRUE	5263341	p17041to_032_MD_ID166_TR1.cdf	92	118	2026-05-01	97.6	37.6	97.3	7363	2022-05-21	14	24	Moderatly Lean	omnivore	2022-08-16	0.17	8	184	99	76.2	180	82
Proband09_Normoxia_(+)30%	(+)30%	2022-05-08	M	52	1-2/week	Non-smoker	exercise	10	30	10	8	5	Acetoacetic acid_(1MEOX)(1TMS)_BP_RI:1113_BMD	C00164	HMDB00060	96	EB_02	MB11	51	withinbatch	FALSE	2381987	p17076to_051_MD_ID257_TR1a.cdf	95	NA	NA	NA	NA	NA	NA	NA		27	Excess Fat	omnivore	2022-02-23	0.23	7	146	106	76.5	168	87
Proband22_Normoxia_(+)30%	(+)30%	2022-03-09	M	55	1-2/week	Non-smoker	recovery	PE30	30	60	10	8	Acetoacetic acid_(1MEOX)(1TMS)_BP_RI:1113_BMD	C00164	HMDB00060	96	EB_04	MB11	74	withinbatch	FALSE	2283394	p17076to_074_MD_ID374_TR1a.cdf	97	98.2	0.82	96.6	33.6	75.4	7446	2022-04-24	8	25	Moderatly Lean	omnivore	2022-04-15	0.15	8	86	NA	81.6	179	NA
Proband14_Hypoxia_(+)30%	(+)30%	2022-01-12	M	46	2-3/week	Non-smoker	recovery	PE20	30	50	10	4	Acetoacetic acid_(1MEOX)(1TMS)_BP_RI:1113_BMD	C00164	HMDB00060	96	EB_08	MB08	62	withinbatch	FALSE	3459560	p17065to_062_MD_ID284_TR2.cdf	90	NA	NA	NA	NA	NA	NA	NA		21	Lean	omnivore	11	0.11	8	84	98	68.8	179	79.3
Proband21_Hypoxia_normal	normal	2022-05-09	M	51	2-3/week	Non-smoker	exercise	10	16	10	3	1	Acetoacetic acid_(1MEOX)(1TMS)_BP_RI:1113_BMD	C00164	HMDB00060	96	EB_06	MB02	62	withinbatch	FALSE	5408151	p17041to_062_MD_ID342_TR1.cdf	79	NA	NA	NA	NA	NA	NA	NA		21	Moderatly Lean	vegan	2022-01-18	0.18	6	164	NA	72.3	186	NA
Proband16_Hypoxia_(+)30%	(+)30%	12	M	50	3-4/week	Non-smoker	exercise	10	15	10	4	1	Acetoacetic acid_(1MEOX)(1TMS)_BP_RI:1113_BMD	C00164	HMDB00060	96	EB_10	MB12	57	withinbatch	TRUE	2314769	p17079to_057_MD_ID252_TR1a.cdf	88	NA	NA	NA	NA	NA	NA	NA		21	Moderatly Lean	omnivore	2022-05-14	0.15	7	161	NA	70.3	182	NA
Proband09_Hypoxia_normal	normal	2022-05-06	M	52	1-2/week	Non-smoker	exercise	30	30	30	7	7	Acetoacetic acid_(1MEOX)(1TMS)_BP_RI:1113_BMD	C00164	HMDB00060	96	EB_06	MB14	66	withinbatch	TRUE	3934823	p17086to_066_MD_ID141_TR2a.cdf	82	108	1992-01-01	89.6	40.4	54.2	7409	25	12	27	Excess Fat	omnivore	2022-02-23	0.23	7	144	106	76.5	168	87
Proband09_Normoxia_normal	normal	2022-05-06	M	52	1-2/week	Non-smoker	resting	0	30	0	10	7	Acetoacetic acid_(1MEOX)(1TMS)_BP_RI:1113_BMD	C00164	HMDB00060	96	EB_06	MB14	71	withinbatch	TRUE	3419991	p17086to_071_MD_ID181_TR1a.cdf	97	93.6	0.942	98.1	42.4	95.5	7403	2022-07-25	9	27	Excess Fat	omnivore	2022-02-23	0.23	7	58	106	76.5	168	87
Proband13_Hypoxia_(+)30%	(+)30%	2022-05-10	M	32	2-3/week	Non-smoker	exercise	30	30	30	4	4	Acetoacetic acid_(1MEOX)(1TMS)_BP_RI:1113_BMD	C00164	HMDB00060	96	EB_05	MB03	48	withinbatch	FALSE	4596182	p17045to_048_MD_ID242_TR1.cdf	82	105	2022-03-04	92.2	37.8	62.1	7349	2022-08-20	13	26	Moderatly Lean	omnivore	2022-05-18	0.19	7	163	NA	82.7	178	NA
Proband02_Hypoxia_normal	normal	2022-07-07	M	53	1-2/week	Non-smoker	recovery	PE20	30	50	10	7	Acetoacetic acid_(1MEOX)(1TMS)_BP_RI:1113_BMD	C00164	HMDB00060	96	EB_05	MB10	80	withinbatch	TRUE	2785860	p17072to_080_MD_ID011_TR1a.cdf	87	NA	NA	NA	NA	NA	NA	NA		24	Excess Fat	omnivore	2022-03-21	0.21	4	93	96	77.6	179	94
Proband07_Hypoxia_(+)30%	(+)30%	2022-09-15	M	18	3-4/week	Non-smoker	exercise	10	15	10	6	1	Acetoacetic acid_(1MEOX)(1TMS)_BP_RI:1113_BMD	C00164	HMDB00060	96	EB_10	MB11	23	withinbatch	TRUE	2025605	p17076to_023_MD_ID287_TR1a.cdf	80	NA	NA	NA	NA	NA	NA	NA		19	Ultra Lean	omnivore	2022-03-04	0.04	9	162	92	62.9	181	71
Proband05_Normoxia_(+)30%	(+)30%	2022-07-12	M	28	1-2/week	Non-smoker	recovery	PE20	20	40	10	1	Acetoacetic acid_(1MEOX)(1TMS)_BP_RI:1113_BMD	C00164	HMDB00060	96	EB_01	MB02	44	withinbatch	FALSE	5829179	p17041to_044_MD_ID219_TR1.cdf	96	NA	NA	NA	NA	NA	NA	NA		23	Lean	omnivore	2022-07-11	0.12	6	100	101.5	79.8	188	83.3
Proband24_Hypoxia_(+)30%	(+)30%	2022-05-07	F	46	2-3/week	Non-smoker	recovery	PE20	30	50	10	4	Acetoacetic acid_(1MEOX)(1TMS)_BP_RI:1113_BMD	C00164	HMDB00060	96	EB_07	MB09	54	withinbatch	FALSE	2455728	p17068to_054_MD_ID421_TR1.cdf	87	NA	NA	NA	NA	NA	NA	NA		25	Moderatly Lean	omnivore	2022-02-26	0.26	8	82	103	70.9	169.9	80
Proband11_Hypoxia_(+)60%	(+)60%	2022-07-13	M	21	3-4/week	Non-smoker	exercise	10	16	10	6	1	Acetoacetic acid_(1MEOX)(1TMS)_BP_RI:1113_BMD	C00164	HMDB00060	96	EB_03	MB09	37	withinbatch	TRUE	2892658	p17068to_037_MD_ID229_TR1.cdf	93	NA	NA	NA	NA	NA	NA	NA		26	Moderatly Lean	omnivore	2022-04-13	0.13	8	178	103	88.5	184	88
Proband07_Hypoxia_normal	normal	2022-02-12	M	18	3-4/week	Non-smoker	exercise	20	30	20	8	8	Acetoacetic acid_(1MEOX)(1TMS)_BP_RI:1113_BMD	C00164	HMDB00060	96	EB_03	MB13	29	withinbatch	FALSE	1969902	p17082to_029_MD_ID098_TR1a.cdf	84	NA	NA	NA	NA	NA	NA	NA		19	Ultra Lean	omnivore	2022-03-04	0.04	9	173	92	62.9	181	71
Proband23_Normoxia_normal	normal	2022-09-07	M	55	2-3/week	Non-smoker	resting	0	30	0	10	7	Acetoacetic acid_(1MEOX)(1TMS)_BP_RI:1113_BMD	C00164	HMDB00060	96	EB_01	MB12	69	withinbatch	FALSE	2239431	p17079to_069_MD_ID375_TR1a.cdf	98	100	0.7	98.5	34.6	106	7423	2022-05-23	8	23	Moderatly Lean	omnivore	2022-05-18	0.19	6	77	NA	75.8	180	NA
Proband01_Hypoxia_(+)30%	(+)30%	2022-01-11	F	28	2-3/week	Non-smoker	recovery	PE20	26	46	10	1	Acetoacetic acid_(1MEOX)(1TMS)_BP_RI:1113_BMD	C00164	HMDB00060	96	EB_07	MB08	33	withinbatch	FALSE	2907189	p17065to_033_MD_ID035_TR1.cdf	90	NA	NA	NA	NA	NA	NA	NA		19	Lean	omnivore	2022-06-20	0.21	6	95	90	47.6	160	69
Proband03_Hypoxia_(+)30%	(+)30%	2022-05-10	M	29	3-4/week	Non-smoker	resting	0	30	0	10	4	Acetoacetic acid_(1MEOX)(1TMS)_BP_RI:1113_BMD	C00164	HMDB00060	96	EB_07	MB12	29	withinbatch	FALSE	2131988	p17079to_029_MD_ID145_TR1a.cdf	94	90.7	0.68	91.1	38.1	58.6	7419	2022-06-24	8	26	Lean	omnivore	2022-03-10	0.1	7	41	100	80.9	175	90
Proband03_Hypoxia_(+)30%	(+)30%	2022-05-10	M	29	3-4/week	Non-smoker	recovery	PE20	30	50	10	4	Acetoacetic acid_(1MEOX)(1TMS)_BP_RI:1113_BMD	C00164	HMDB00060	96	EB_07	MB12	24	withinbatch	FALSE	2193941	p17079to_024_MD_ID149_TR1a.cdf	93	NA	NA	NA	NA	NA	NA	NA		26	Lean	omnivore	2022-03-10	0.1	7	64	100	80.9	175	90
Proband07_Normoxia_(+)30%	(+)30%	2022-09-15	M	18	3-4/week	Non-smoker	recovery	PE20	27	47	10	1	Acetoacetic acid_(1MEOX)(1TMS)_BP_RI:1113_BMD	C00164	HMDB00060	96	EB_10	MB11	33	withinbatch	FALSE	2304653	p17076to_033_MD_ID130_TR1a.cdf	96	NA	NA	NA	NA	NA	NA	NA		19	Ultra Lean	omnivore	2022-03-04	0.04	9	98	92	62.9	181	71
Proband20_Normoxia_normal	normal	2022-07-07	M	55	1-2/week	Non-smoker	recovery	PE20	30	50	10	8	Acetoacetic acid_(1MEOX)(1TMS)_BP_RI:1113_BMD	C00164	HMDB00060	96	EB_05	MB02	58	withinbatch	FALSE	4845404.5	p17041to_058_MD_ID328_TR1.cdf	96	NA	NA	NA	NA	NA	NA	NA		24	Moderatly Lean	vegetarian	2022-07-16	0.17	3	76	NA	85.2	187	NA
Proband19_Normoxia_(+)30%	(+)30%	2022-08-07	F	54	>5/week	Non-smoker	exercise	10	30	10	9	8	Acetoacetic acid_(1MEOX)(1TMS)_BP_RI:1113_BMD	C00164	HMDB00060	96	EB_08	MB08	82	withinbatch	TRUE	3037698.5	p17065to_082_MD_ID331_TR1.cdf	90	NA	NA	NA	NA	NA	NA	NA		22	Lean	omnivore	2022-03-20	0.2	8	141	NA	61.7	168	NA
Proband14_Hypoxia_(+)30%	(+)30%	2022-01-12	M	46	2-3/week	Non-smoker	resting	0	30	0	10	4	Acetoacetic acid_(1MEOX)(1TMS)_BP_RI:1113_BMD	C00164	HMDB00060	96	EB_08	MB08	69	withinbatch	FALSE	3102694	p17065to_069_MD_ID280_TR1.cdf	90	96.7	0.58	91.3	39.2	58.3	7402	2022-01-24	9	21	Lean	omnivore	11	0.11	8	73	98	68.8	179	79.3
Proband18_Hypoxia_(+)30%	(+)30%	14	M	36	>5/week	Non-smoker	exercise	10	30	10	8	7	Acetoacetic acid_(1MEOX)(1TMS)_BP_RI:1113_BMD	C00164	HMDB00060	96	EB_03	MB10	66	withinbatch	TRUE	2384590	p17072to_066_MD_ID347_TR1.cdf	82	NA	NA	NA	NA	NA	NA	NA		19	Ultra Lean	vegetarian	2022-05-04	0.05	10	162	NA	60	176	NA
Proband06_Normoxia_(+)60%	(+)60%	2022-03-13	F	26	3-4/week	Non-smoker	resting	0	30	0	10	2	Acetoacetic acid_(1MEOX)(1TMS)_BP_RI:1113_BMD	C00164	HMDB00060	96	EB_10	MB09	29	withinbatch	FALSE	2437745	p17068to_029_MD_ID132_TR1.cdf	99	91.6	0.662	98.6	40.3	98.6	7416	2022-06-25	9	21	Ultra Lean	vegetarian	17	0.17	8	64	NA	57.3	167	NA
Proband03_Normoxia_normal	normal	2022-01-08	M	29	3-4/week	Non-smoker	resting	0	30	0	10	9	Acetoacetic acid_(1MEOX)(1TMS)_BP_RI:1113_BMD	C00164	HMDB00060	96	EB_02	MB14	28	withinbatch	FALSE	2565519	p17086to_028_MD_ID060_TR1a.cdf	98	90.6	0.58	98.8	33.9	96.8	7421	2022-01-23	9	26	Lean	omnivore	2022-03-10	0.1	7	56	100	80.9	175	90
Proband13_Hypoxia_(+)30%	(+)30%	2022-05-10	M	32	2-3/week	Non-smoker	resting	0	30	0	10	4	Acetoacetic acid_(1MEOX)(1TMS)_BP_RI:1113_BMD	C00164	HMDB00060	96	EB_05	MB03	46	withinbatch	FALSE	4397408	p17045to_046_MD_ID239_TR1.cdf	93	100	0.87	93.7	40.1	63.4	7398	2022-03-24	9	26	Moderatly Lean	omnivore	2022-05-18	0.19	7	61	NA	82.7	178	NA
Proband11_Normoxia_(+)60%	(+)60%	2022-07-13	M	21	3-4/week	Non-smoker	exercise	30	30	30	3	3	Acetoacetic acid_(1MEOX)(1TMS)_BP_RI:1113_BMD	C00164	HMDB00060	96	EB_03	MB09	46	withinbatch	FALSE	2822336	p17068to_046_MD_ID213_TR1.cdf	90	120	1942-07-01	97.5	33.9	90.9	7303	2022-06-17	9	26	Moderatly Lean	omnivore	2022-04-13	0.13	8	182	103	88.5	184	88
Proband11_Normoxia_(+)30%	(+)30%	2022-03-11	M	21	3-4/week	Non-smoker	exercise	20	30	20	7	6	Acetoacetic acid_(1MEOX)(1TMS)_BP_RI:1113_BMD	C00164	HMDB00060	96	EB_03	MB03	69	withinbatch	FALSE	3493317.5	p17045to_069_MD_ID413_TR1.cdf	89	NA	NA	NA	NA	NA	NA	NA		26	Moderatly Lean	omnivore	2022-04-13	0.13	8	168	103	88.5	184	88
Proband05_Normoxia_(+)30%	(+)30%	2022-07-12	M	28	1-2/week	Non-smoker	exercise	10	20	10	5	1	Acetoacetic acid_(1MEOX)(1TMS)_BP_RI:1113_BMD	C00164	HMDB00060	96	EB_01	MB02	40	withinbatch	TRUE	5814910	p17041to_040_MD_ID217_TR1.cdf	97	NA	NA	NA	NA	NA	NA	NA		23	Lean	omnivore	2022-07-11	0.12	6	179	101.5	79.8	188	83.3
Proband09_Hypoxia_(+)30%	(+)30%	2022-05-08	M	52	1-2/week	Non-smoker	recovery	PE30	30	60	10	4	Acetoacetic acid_(1MEOX)(1TMS)_BP_RI:1113_BMD	C00164	HMDB00060	96	EB_02	MB11	61	withinbatch	FALSE	2466397	p17076to_061_MD_ID434_TR1a.cdf	87	94.2	2027-02-01	89.6	38.5	55.1	7419	2022-08-24	13	27	Excess Fat	omnivore	2022-02-23	0.23	7	86	106	76.5	168	87
Proband04_Hypoxia_(+)30%	(+)30%	2022-04-12	M	25	2-3/week	Non-smoker	recovery	PE20	28	48	10	1	Acetoacetic acid_(1MEOX)(1TMS)_BP_RI:1113_BMD	C00164	HMDB00060	96	EB_08	MB02	29	withinbatch	TRUE	5196588	p17041to_029_MD_ID118_TR1.cdf	85	NA	NA	NA	NA	NA	NA	NA		24	Moderatly Lean	omnivore	2022-08-16	0.17	8	106	99	76.2	180	82
Proband15_Hypoxia_normal	normal	2022-06-06	F	26	1-2/week	Non-smoker	exercise	20	25	20	3	1	Acetoacetic acid_(1MEOX)(1TMS)_BP_RI:1113_BMD	C00164	HMDB00060	96	EB_08	MB05	69	withinbatch	FALSE	4626353	p17052to_069_MD_ID264_TR1.cdf	85	NA	NA	NA	NA	NA	NA	NA		24	Excess Fat	omnivore	32.5	0.33	4	184	NA	60.8	160	NA
Proband25_Normoxia_(+)30%	(+)30%	2022-01-07	F	39	2-3/week	Non-smoker	recovery	PE20	30	50	10	4	Acetoacetic acid_(1MEOX)(1TMS)_BP_RI:1113_BMD	C00164	HMDB00060	96	EB_06	MB09	65	withinbatch	FALSE	2633059.5	p17068to_065_MD_ID456_TR1.cdf	97	NA	NA	NA	NA	NA	NA	NA		2022-01-26	Excess Fat	omnivore	32.6	0.33	7	59	NA	68.49	162	NA
Proband25_Normoxia_(+)30%	(+)30%	2022-01-07	F	39	2-3/week	Non-smoker	exercise	20	30	20	4	4	Acetoacetic acid_(1MEOX)(1TMS)_BP_RI:1113_BMD	C00164	HMDB00060	96	EB_06	MB09	73	withinbatch	FALSE	2970277.5	p17068to_073_MD_ID454_TR1.cdf	94	NA	NA	NA	NA	NA	NA	NA		2022-01-26	Excess Fat	omnivore	32.6	0.33	7	174	NA	68.49	162	NA
Proband07_Normoxia_normal	normal	2022-02-12	M	18	3-4/week	Non-smoker	resting	0	30	0	10	7	Acetoacetic acid_(1MEOX)(1TMS)_BP_RI:1113_BMD	C00164	HMDB00060	96	EB_03	MB13	27	withinbatch	FALSE	2074267	p17082to_027_MD_ID072_TR1a.cdf	99	89.3	0.538	97.3	40.6	84.9	7406	2022-01-25	8	19	Ultra Lean	omnivore	2022-03-04	0.04	9	57	92	62.9	181	71
Proband24_Normoxia_(+)30%	(+)30%	2022-05-07	F	46	2-3/week	Non-smoker	exercise	20	30	20	7	7	Acetoacetic acid_(1MEOX)(1TMS)_BP_RI:1113_BMD	C00164	HMDB00060	96	EB_07	MB09	60	withinbatch	FALSE	2905477.5	p17068to_060_MD_ID407_TR1.cdf	91	NA	NA	NA	NA	NA	NA	NA		25	Moderatly Lean	omnivore	2022-02-26	0.26	8	162	103	70.9	169.9	80
Proband13_Hypoxia_(+)60%	(+)60%	2022-09-12	M	32	2-3/week	Non-smoker	resting	0	16	0	10	1	Acetoacetic acid_(1MEOX)(1TMS)_BP_RI:1113_BMD	C00164	HMDB00060	96	EB_02	MB13	59	withinbatch	FALSE	1986497	p17082to_059_MD_ID295_TR1a.cdf	88	98	0.64	91.8	37	57.9	7433	25	10	26	Moderatly Lean	omnivore	2022-05-18	0.19	7	77	NA	82.7	178	NA
Proband02_Hypoxia_normal	normal	2022-07-07	M	53	1-2/week	Non-smoker	exercise	30	30	30	7	7	Acetoacetic acid_(1MEOX)(1TMS)_BP_RI:1113_BMD	C00164	HMDB00060	96	EB_05	MB10	72	withinbatch	TRUE	2598417	p17072to_072_MD_ID010_TR1a.cdf	84	106	1981-04-01	88.5	33	52.7	1943-07-01	2022-05-23	13	24	Excess Fat	omnivore	2022-03-21	0.21	4	156	96	77.6	179	94
Proband10_Hypoxia_normal	normal	2022-03-07	F	51	2-3/week	Non-smoker	exercise	30	30	30	8	8	Acetoacetic acid_(1MEOX)(1TMS)_BP_RI:1113_BMD	C00164	HMDB00060	96	EB_09	MB11	37	withinbatch	FALSE	2383394	p17076to_037_MD_ID180_TR1a.cdf	85	86.5	0.637	93.5	35.3	62.2	7432	2022-02-24		20	Ultra Lean	omnivore	2022-05-14	0.15	6	138	NA	62.5	176	NA
Proband16_Hypoxia_(+)30%	(+)30%	12	M	50	3-4/week	Non-smoker	recovery	PE20	15	35	10	1	Acetoacetic acid_(1MEOX)(1TMS)_BP_RI:1113_BMD	C00164	HMDB00060	96	EB_10	MB12	60	withinbatch	FALSE	2532971	p17079to_060_MD_ID254_TR1a.cdf	87	NA	NA	NA	NA	NA	NA	NA		21	Moderatly Lean	omnivore	2022-05-14	0.15	7	70	NA	70.3	182	NA
Proband25_Normoxia_(+)30%	(+)30%	2022-01-07	F	39	2-3/week	Non-smoker	exercise	30	30	30	4	4	Acetoacetic acid_(1MEOX)(1TMS)_BP_RI:1113_BMD	C00164	HMDB00060	96	EB_06	MB09	68	withinbatch	FALSE	2807947	p17068to_068_MD_ID455_TR1.cdf	91	129	2022-11-02	98.1	2022-01-31	101	1941-07-01	2022-03-21	11	2022-01-26	Excess Fat	omnivore	32.6	0.33	7	182	NA	68.49	162	NA
Proband24_Hypoxia_(+)30%	(+)30%	2022-05-07	F	46	2-3/week	Non-smoker	exercise	10	30	10	5	4	Acetoacetic acid_(1MEOX)(1TMS)_BP_RI:1113_BMD	C00164	HMDB00060	96	EB_07	MB09	59	withinbatch	FALSE	2392242.5	p17068to_059_MD_ID418_TR1.cdf	68	NA	NA	NA	NA	NA	NA	NA		25	Moderatly Lean	omnivore	2022-02-26	0.26	8	162	103	70.9	169.9	80
Proband11_Normoxia_normal	normal	2022-07-08	M	21	3-4/week	Non-smoker	exercise	20	30	20	8	7	Acetoacetic acid_(1MEOX)(1TMS)_BP_RI:1113_BMD	C00164	HMDB00060	96	EB_09	MB12	46	withinbatch	TRUE	2057056	p17079to_046_MD_ID200_TR1a.cdf	99	NA	NA	NA	NA	NA	NA	NA		26	Moderatly Lean	omnivore	2022-04-13	0.13	8	129	103	88.5	184	88
Proband25_Hypoxia_(+)30%	(+)30%	2022-01-07	F	39	2-3/week	Non-smoker	resting	0	16	0	10	1	Acetoacetic acid_(1MEOX)(1TMS)_BP_RI:1113_BMD	C00164	HMDB00060	96	EB_06	MB09	67	withinbatch	FALSE	3462559.5	p17068to_067_MD_ID447_TR1.cdf	94	96	0.6	93.1	2022-08-30	63.3	7429	2022-09-21		2022-01-26	Excess Fat	omnivore	32.6	0.33	7	64	NA	68.49	162	NA
Proband01_Normoxia_normal	normal	2022-06-08	F	28	2-3/week	Non-smoker	recovery	PE20	30	50	10	5	Acetoacetic acid_(1MEOX)(1TMS)_BP_RI:1113_BMD	C00164	HMDB00060	96	EB_09	MB03	29	withinbatch	FALSE	4435692	p17045to_029_MD_ID005_TR1.cdf	98	NA	NA	NA	NA	NA	NA	NA		19	Lean	omnivore	2022-06-20	0.21	6	100	90	47.6	160	69
Proband08_Normoxia_normal	normal	2022-09-06	F	31	2-3/week	Smoker	exercise	10	30	10	9	9	Acetoacetic acid_(1MEOX)(1TMS)_BP_RI:1113_BMD	C00164	HMDB00060	96	EB_06	MB10	51	withinbatch	TRUE	2717775	p17072to_051_MD_ID091_TR2.cdf	97	NA	NA	NA	NA	NA	NA	NA		25	Moderatly Lean	omnivore	2022-06-27	0.28	6	119	108	73.1	170.5	87
Proband06_Hypoxia_normal	normal	2022-02-08	F	26	3-4/week	Non-smoker	recovery	PE20	30	50	10	8	Acetoacetic acid_(1MEOX)(1TMS)_BP_RI:1113_BMD	C00164	HMDB00060	96	EB_04	MB07	46	withinbatch	FALSE	2790303	p17060to_046_MD_ID106_TR1.cdf	93	NA	NA	NA	NA	NA	NA	NA		21	Ultra Lean	vegetarian	17	0.17	8	90	NA	57.3	167	NA
Proband04_Normoxia_(+)30%	(+)30%	2022-04-12	M	25	2-3/week	Non-smoker	exercise	10	30	10	8	5	Acetoacetic acid_(1MEOX)(1TMS)_BP_RI:1113_BMD	C00164	HMDB00060	96	EB_08	MB02	26	withinbatch	TRUE	5176797	p17041to_026_MD_ID164_TR1.cdf	93	NA	NA	NA	NA	NA	NA	NA		24	Moderatly Lean	omnivore	2022-08-16	0.17	8	168	99	76.2	180	82
Proband20_Hypoxia_normal	normal	2022-07-07	M	55	1-2/week	Non-smoker	recovery	PE20	30	50	10	5	Acetoacetic acid_(1MEOX)(1TMS)_BP_RI:1113_BMD	C00164	HMDB00060	96	EB_05	MB02	52	withinbatch	FALSE	4682365	p17041to_052_MD_ID397_TR1.cdf	92	NA	NA	NA	NA	NA	NA	NA		24	Moderatly Lean	vegetarian	2022-07-16	0.17	3	97	NA	85.2	187	NA
Proband14_Hypoxia_normal	normal	2022-03-09	M	46	2-3/week	Non-smoker	recovery	PE30	30	60	10	5	Acetoacetic acid_(1MEOX)(1TMS)_BP_RI:1113_BMD	C00164	HMDB00060	96	EB_04	MB05	55	withinbatch	FALSE	3840278	p17052to_055_MD_ID238_TR1.cdf	91	92.3	0.77	93	37.8	59.8	7432	2022-03-25	9	21	Lean	omnivore	11	0.11	8	54	98	68.8	179	79.3
Proband08_Normoxia_normal	normal	2022-09-06	F	31	2-3/week	Smoker	resting	0	30	0	10	9	Acetoacetic acid_(1MEOX)(1TMS)_BP_RI:1113_BMD	C00164	HMDB00060	96	EB_06	MB10	48	withinbatch	TRUE	2444559	p17072to_048_MD_ID090_TR1.cdf	99	90.4	0.8	89.6	40.4	89.6	7405	25	7	25	Moderatly Lean	omnivore	2022-06-27	0.28	6	57	108	73.1	170.5	87
Proband03_Normoxia_(+)30%	(+)30%	2022-05-10	M	29	3-4/week	Non-smoker	exercise	20	30	20	9	8	Acetoacetic acid_(1MEOX)(1TMS)_BP_RI:1113_BMD	C00164	HMDB00060	96	EB_07	MB12	28	withinbatch	FALSE	2005470.5	p17079to_028_MD_ID302_TR1a.cdf	95	NA	NA	NA	NA	NA	NA	NA		26	Lean	omnivore	2022-03-10	0.1	7	146	100	80.9	175	90
Proband06_Hypoxia_normal	normal	2022-02-08	F	26	3-4/week	Non-smoker	resting	0	30	0	10	8	Acetoacetic acid_(1MEOX)(1TMS)_BP_RI:1113_BMD	C00164	HMDB00060	96	EB_04	MB07	45	withinbatch	FALSE	2773833	p17060to_045_MD_ID102_TR1.cdf	91	98	0.655	91.7	36.1	58.1	7453	2022-07-25	10	21	Ultra Lean	vegetarian	17	0.17	8	98	NA	57.3	167	NA
Proband07_Normoxia_normal	normal	2022-02-12	M	18	3-4/week	Non-smoker	recovery	PE20	30	50	10	7	Acetoacetic acid_(1MEOX)(1TMS)_BP_RI:1113_BMD	C00164	HMDB00060	96	EB_03	MB13	36	withinbatch	FALSE	2051078	p17082to_036_MD_ID076_TR1a.cdf	98	NA	NA	NA	NA	NA	NA	NA		19	Ultra Lean	omnivore	2022-03-04	0.04	9	88	92	62.9	181	71
Proband14_Hypoxia_(+)30%	(+)30%	2022-01-12	M	46	2-3/week	Non-smoker	exercise	30	30	30	4	4	Acetoacetic acid_(1MEOX)(1TMS)_BP_RI:1113_BMD	C00164	HMDB00060	96	EB_08	MB08	61	withinbatch	FALSE	3372526.5	p17065to_061_MD_ID283_TR2.cdf	84	88.6	1992-01-01	90.4	38.1	57.9	7387	2022-08-22	10	21	Lean	omnivore	11	0.11	8	166	98	68.8	179	79.3
Proband07_Hypoxia_normal	normal	2022-02-12	M	18	3-4/week	Non-smoker	recovery	PE20	30	50	10	8	Acetoacetic acid_(1MEOX)(1TMS)_BP_RI:1113_BMD	C00164	HMDB00060	96	EB_03	MB13	28	withinbatch	FALSE	1983565	p17082to_028_MD_ID100_TR1a.cdf	90	NA	NA	NA	NA	NA	NA	NA		19	Ultra Lean	omnivore	2022-03-04	0.04	9	90	92	62.9	181	71
Proband20_Normoxia_normal	normal	2022-07-07	M	55	1-2/week	Non-smoker	resting	0	30	0	10	8	Acetoacetic acid_(1MEOX)(1TMS)_BP_RI:1113_BMD	C00164	HMDB00060	96	EB_05	MB02	48	withinbatch	FALSE	5072068.5	p17041to_048_MD_ID324_TR1.cdf	99	114	0.6	98.1	39.1	89.4	7427	2022-07-25	11	24	Moderatly Lean	vegetarian	2022-07-16	0.17	3	56	NA	85.2	187	NA
Proband05_Normoxia_(+)30%	(+)30%	2022-07-12	M	28	1-2/week	Non-smoker	recovery	PE30	20	50	10	1	Acetoacetic acid_(1MEOX)(1TMS)_BP_RI:1113_BMD	C00164	HMDB00060	96	EB_01	MB02	37	withinbatch	FALSE	5647199	p17041to_037_MD_ID220_TR1.cdf	95	94.5	2022-03-04	97.3	34.6	86.1	1941-07-01	2022-09-22	11	23	Lean	omnivore	2022-07-11	0.12	6	86	101.5	79.8	188	83.3
Proband05_Normoxia_normal	normal	2022-08-09	M	28	1-2/week	Non-smoker	exercise	30	30	30	7	7	Acetoacetic acid_(1MEOX)(1TMS)_BP_RI:1113_BMD	C00164	HMDB00060	96	EB_05	MB13	44	withinbatch	FALSE	2257085	p17082to_044_MD_ID248_TR1a.cdf	98	95.1	1947-03-01	97.5	34.5	87.3	7421	2022-04-23	10	23	Lean	omnivore	2022-07-11	0.12	6	170	101.5	79.8	188	83.3
Proband04_Hypoxia_normal	normal	2022-05-09	M	25	2-3/week	Non-smoker	recovery	PE20	30	50	10	7	Acetoacetic acid_(1MEOX)(1TMS)_BP_RI:1113_BMD	C00164	HMDB00060	96	EB_07	MB08	40	withinbatch	FALSE	2891497	p17065to_040_MD_ID088_TR1.cdf	88	NA	NA	NA	NA	NA	NA	NA		24	Moderatly Lean	omnivore	2022-08-16	0.17	8	75	99	76.2	180	82
Proband20_Normoxia_normal	normal	2022-07-07	M	55	1-2/week	Non-smoker	exercise	20	30	20	8	8	Acetoacetic acid_(1MEOX)(1TMS)_BP_RI:1113_BMD	C00164	HMDB00060	96	EB_05	MB02	53	withinbatch	FALSE	4963216.5	p17041to_053_MD_ID326_TR1.cdf	96	NA	NA	NA	NA	NA	NA	NA		24	Moderatly Lean	vegetarian	2022-07-16	0.17	3	127	NA	85.2	187	NA
Proband17_Normoxia_normal	normal	2022-03-08	F	23	rare	Non-smoker	exercise	30	30	30	5	5	Acetoacetic acid_(1MEOX)(1TMS)_BP_RI:1113_BMD	C00164	HMDB00060	96	EB_01	MB13	68	withinbatch	FALSE	2136687	p17082to_068_MD_ID315_TR1a.cdf	95	141	1981-07-01	97.9	31.4	105	2029-07-01	2022-03-16	16 (+)	21	Moderatly Lean	omnivore	2022-08-28	0.29	5	195	NA	59.8	168	NA
Proband11_Hypoxia_(+)30%	(+)30%	2022-03-11	M	21	3-4/week	Non-smoker	recovery	PE20	27	47	10	1	Acetoacetic acid_(1MEOX)(1TMS)_BP_RI:1113_BMD	C00164	HMDB00060	96	EB_03	MB03	77	withinbatch	FALSE	4218643	p17045to_077_MD_ID439_TR1.cdf	91	NA	NA	NA	NA	NA	NA	NA		26	Moderatly Lean	omnivore	2022-04-13	0.13	8	100	103	88.5	184	88
Proband03_Hypoxia_(+)60%	(+)60%	2022-05-10	M	29	3-4/week	Non-smoker	exercise	20	30	20	4	4	Acetoacetic acid_(1MEOX)(1TMS)_BP_RI:1113_BMD	C00164	HMDB00060	96	EB_04	MB03	63	withinbatch	FALSE	4303290	p17045to_063_MD_ID383_TR1.cdf	82	NA	NA	NA	NA	NA	NA	NA		26	Lean	omnivore	2022-03-10	0.1	7	174	100	80.9	175	90
Proband03_Hypoxia_normal	normal	2022-01-08	M	29	3-4/week	Non-smoker	recovery	PE30	30	60	10	7	Acetoacetic acid_(1MEOX)(1TMS)_BP_RI:1113_BMD	C00164	HMDB00060	96	EB_02	MB14	23	withinbatch	FALSE	2467840	p17086to_023_MD_ID042_TR1a.cdf	90	77.3	0.872	90.3	35.3	56.4	7416	2022-02-23	12	26	Lean	omnivore	2022-03-10	0.1	7	64	100	80.9	175	90
Proband18_Hypoxia_(+)30%	(+)30%	14	M	36	>5/week	Non-smoker	recovery	PE20	30	50	10	7	Acetoacetic acid_(1MEOX)(1TMS)_BP_RI:1113_BMD	C00164	HMDB00060	96	EB_03	MB10	61	withinbatch	TRUE	2672783	p17072to_061_MD_ID350_TR1.cdf	89	NA	NA	NA	NA	NA	NA	NA		19	Ultra Lean	vegetarian	2022-05-04	0.05	10	65	NA	60	176	NA
Proband13_Hypoxia_(+)30%	(+)30%	2022-05-10	M	32	2-3/week	Non-smoker	exercise	10	30	10	7	4	Acetoacetic acid_(1MEOX)(1TMS)_BP_RI:1113_BMD	C00164	HMDB00060	96	EB_05	MB03	41	withinbatch	FALSE	4624799	p17045to_041_MD_ID240_TR1.cdf	80	NA	NA	NA	NA	NA	NA	NA		26	Moderatly Lean	omnivore	2022-05-18	0.19	7	148	NA	82.7	178	NA
Proband21_Hypoxia_normal	normal	2022-05-09	M	51	2-3/week	Non-smoker	recovery	PE30	16	46	10	1	Acetoacetic acid_(1MEOX)(1TMS)_BP_RI:1113_BMD	C00164	HMDB00060	96	EB_06	MB02	61	withinbatch	FALSE	5070239.5	p17041to_061_MD_ID345_TR1.cdf	87	153	2022-01-03	86.4	2022-08-30	53.4	7449	2022-09-22	10	21	Moderatly Lean	vegan	2022-01-18	0.18	6	81	NA	72.3	186	NA
Proband20_Hypoxia_normal	normal	2022-07-07	M	55	1-2/week	Non-smoker	resting	0	30	0	10	5	Acetoacetic acid_(1MEOX)(1TMS)_BP_RI:1113_BMD	C00164	HMDB00060	96	EB_05	MB02	55	withinbatch	TRUE	4875920.5	p17041to_055_MD_ID393_TR1.cdf	92	93.8	0.7	91.4	39.6	57.9	7415	25	8	24	Moderatly Lean	vegetarian	2022-07-16	0.17	3	62	NA	85.2	187	NA
Proband07_Hypoxia_normal	normal	2022-02-12	M	18	3-4/week	Non-smoker	resting	0	30	0	10	8	Acetoacetic acid_(1MEOX)(1TMS)_BP_RI:1113_BMD	C00164	HMDB00060	96	EB_03	MB13	31	withinbatch	FALSE	2061606	p17082to_031_MD_ID096_TR1a.cdf	91	99.2	0.665	92.3	2022-02-25	64.5	7423	2022-02-19	10	19	Ultra Lean	omnivore	2022-03-04	0.04	9	78	92	62.9	181	71
Proband01_Normoxia_(+)30%	(+)30%	2022-01-11	F	28	2-3/week	Non-smoker	exercise	20	30	20	3	2	Acetoacetic acid_(1MEOX)(1TMS)_BP_RI:1113_BMD	C00164	HMDB00060	96	EB_07	MB08	32	withinbatch	FALSE	3044853	p17065to_032_MD_ID027_TR1.cdf	98	NA	NA	NA	NA	NA	NA	NA		19	Lean	omnivore	2022-06-20	0.21	6	178	90	47.6	160	69
Proband24_Normoxia_(+)30%	(+)30%	2022-05-07	F	46	2-3/week	Non-smoker	exercise	30	30	30	7	7	Acetoacetic acid_(1MEOX)(1TMS)_BP_RI:1113_BMD	C00164	HMDB00060	96	EB_07	MB09	57	withinbatch	FALSE	2617297	p17068to_057_MD_ID408_TR1.cdf	92	98.8	1948-02-01	98.5	2022-07-30	104	7432	2022-02-22	12	25	Moderatly Lean	omnivore	2022-02-26	0.26	8	165	103	70.9	169.9	80
Proband11_Hypoxia_normal	normal	2022-07-08	M	21	3-4/week	Non-smoker	recovery	PE20	30	50	10	7	Acetoacetic acid_(1MEOX)(1TMS)_BP_RI:1113_BMD	C00164	HMDB00060	96	EB_09	MB12	41	withinbatch	FALSE	1927835	p17079to_041_MD_ID173_TR1a.cdf	92	NA	NA	NA	NA	NA	NA	NA		26	Moderatly Lean	omnivore	2022-04-13	0.13	8	93	103	88.5	184	88
Proband06_Normoxia_normal	normal	2022-02-08	F	26	3-4/week	Non-smoker	resting	0	30	0	10	9	Acetoacetic acid_(1MEOX)(1TMS)_BP_RI:1113_BMD	C00164	HMDB00060	96	EB_04	MB07	40	withinbatch	FALSE	2713671	p17060to_040_MD_ID066_TR1.cdf	99	93.1	0.53	97.7	39.8	88.9	7419	2022-05-25	11	21	Ultra Lean	vegetarian	17	0.17	8	60	NA	57.3	167	NA
Proband10_Normoxia_normal	normal	2022-03-07	F	51	2-3/week	Non-smoker	recovery	PE30	30	60	10	7	Acetoacetic acid_(1MEOX)(1TMS)_BP_RI:1113_BMD	C00164	HMDB00060	96	EB_09	MB11	44	withinbatch	FALSE	2531208	p17076to_044_MD_ID156_TR1a.cdf	99	92.4	0.597	99.1	36.9	94	7403	2022-04-23	7	20	Ultra Lean	omnivore	2022-05-14	0.15	6	74	NA	62.5	176	NA
Proband21_Hypoxia_normal	normal	2022-05-09	M	51	2-3/week	Non-smoker	recovery	PE20	16	36	10	1	Acetoacetic acid_(1MEOX)(1TMS)_BP_RI:1113_BMD	C00164	HMDB00060	96	EB_06	MB02	69	withinbatch	FALSE	5087133	p17041to_069_MD_ID344_TR1.cdf	88	NA	NA	NA	NA	NA	NA	NA		21	Moderatly Lean	vegan	2022-01-18	0.18	6	80	NA	72.3	186	NA
Proband03_Normoxia_normal	normal	2022-01-08	M	29	3-4/week	Non-smoker	recovery	PE20	30	50	10	9	Acetoacetic acid_(1MEOX)(1TMS)_BP_RI:1113_BMD	C00164	HMDB00060	96	EB_02	MB14	29	withinbatch	FALSE	2479686	p17086to_029_MD_ID064_TR1a.cdf	98	NA	NA	NA	NA	NA	NA	NA		26	Lean	omnivore	2022-03-10	0.1	7	69	100	80.9	175	90
Proband17_Normoxia_normal	normal	2022-03-08	F	23	rare	Non-smoker	exercise	20	30	20	5	5	Acetoacetic acid_(1MEOX)(1TMS)_BP_RI:1113_BMD	C00164	HMDB00060	96	EB_01	MB13	75	withinbatch	FALSE	2086413.5	p17082to_075_MD_ID314_TR1a.cdf	96	NA	NA	NA	NA	NA	NA	NA		21	Moderatly Lean	omnivore	2022-08-28	0.29	5	194	NA	59.8	168	NA
Proband01_Hypoxia_normal	normal	2022-06-08	F	28	2-3/week	Non-smoker	recovery	PE30	30	60	10	5	Acetoacetic acid_(1MEOX)(1TMS)_BP_RI:1113_BMD	C00164	HMDB00060	96	EB_09	MB03	24	withinbatch	FALSE	4390611	p17045to_024_MD_ID018_TR1.cdf	88	86.2	2022-01-01	91.4	35.9	58.7	7423	2022-09-23	10	19	Lean	omnivore	2022-06-20	0.21	6	84	90	47.6	160	69
Proband11_Hypoxia_(+)30%	(+)30%	2022-03-11	M	21	3-4/week	Non-smoker	exercise	20	27	20	4	1	Acetoacetic acid_(1MEOX)(1TMS)_BP_RI:1113_BMD	C00164	HMDB00060	96	EB_03	MB03	79	withinbatch	FALSE	4143775.5	p17045to_079_MD_ID437_TR1.cdf	91	NA	NA	NA	NA	NA	NA	NA		26	Moderatly Lean	omnivore	2022-04-13	0.13	8	183	103	88.5	184	88
Proband14_Hypoxia_normal	normal	2022-03-09	M	46	2-3/week	Non-smoker	exercise	30	30	30	5	5	Acetoacetic acid_(1MEOX)(1TMS)_BP_RI:1113_BMD	C00164	HMDB00060	96	EB_04	MB05	63	withinbatch	FALSE	3676998	p17052to_063_MD_ID236_TR1.cdf	80	86	1954-01-01	89.9	37.8	54.2	7422	2022-06-24	10	21	Lean	omnivore	11	0.11	8	133	98	68.8	179	79.3
Proband03_Hypoxia_(+)30%	(+)30%	2022-05-10	M	29	3-4/week	Non-smoker	exercise	30	30	30	4	4	Acetoacetic acid_(1MEOX)(1TMS)_BP_RI:1113_BMD	C00164	HMDB00060	96	EB_07	MB12	34	withinbatch	FALSE	2407435	p17079to_034_MD_ID148_TR1a.cdf	88	91.9	2029-04-01	92.8	32.3	63.7	7407	2022-07-21	9	26	Lean	omnivore	2022-03-10	0.1	7	162	100	80.9	175	90
Proband02_Normoxia_(+)30%	(+)30%	10	M	53	1-2/week	Non-smoker	resting	0	30	0	10	4	Acetoacetic acid_(1MEOX)(1TMS)_BP_RI:1113_BMD	C00164	HMDB00060	96	EB_09	MB14	54	withinbatch	TRUE	2748863	p17086to_054_MD_ID078_TR2a.cdf	97	109	2028-01-01	97.2	41.9	82.6	7423	2022-06-26	9	24	Excess Fat	omnivore	2022-03-21	0.21	4	65	96	77.6	179	94
Proband12_Hypoxia_normal	normal	2022-02-08	F	27	3-4/week	Non-smoker	resting	0	30	0	10	8	Acetoacetic acid_(1MEOX)(1TMS)_BP_RI:1113_BMD	C00164	HMDB00060	96	EB_02	MB07	76	withinbatch	FALSE	2702449	p17060to_076_MD_ID187_TR1.cdf	89	91.7	0.57	94.7	32.5	64.6	7434	2022-01-23	8	21	Moderatly Lean	vegetarian	2022-04-24	0.24	7	65	NA	60.8	170	NA
Proband08_Hypoxia_normal	normal	2022-09-06	F	31	2-3/week	Smoker	exercise	20	30	20	9	8	Acetoacetic acid_(1MEOX)(1TMS)_BP_RI:1113_BMD	C00164	HMDB00060	96	EB_06	MB10	43	withinbatch	TRUE	1859863.5	p17072to_043_MD_ID401_TR1.cdf	97	NA	NA	NA	NA	NA	NA	NA		25	Moderatly Lean	omnivore	2022-06-27	0.28	6	123	108	73.1	170.5	87
Proband16_Normoxia_(+)30%	(+)30%	12	M	50	3-4/week	Non-smoker	resting	0	30	0	10	4	Acetoacetic acid_(1MEOX)(1TMS)_BP_RI:1113_BMD	C00164	HMDB00060	96	EB_10	MB12	59	withinbatch	TRUE	2542039	p17079to_059_MD_ID274_TR1a.cdf	97	102	NA	97.4	44.3	86.1	7414	2022-03-27	7	21	Moderatly Lean	omnivore	2022-05-14	0.15	7	50	NA	70.3	182	NA
Proband04_Normoxia_(+)30%	(+)30%	2022-04-12	M	25	2-3/week	Non-smoker	recovery	PE20	30	50	10	5	Acetoacetic acid_(1MEOX)(1TMS)_BP_RI:1113_BMD	C00164	HMDB00060	96	EB_08	MB02	28	withinbatch	FALSE	5068916	p17041to_028_MD_ID167_TR1.cdf	95	NA	NA	NA	NA	NA	NA	NA		24	Moderatly Lean	omnivore	2022-08-16	0.17	8	103	99	76.2	180	82
Proband22_Hypoxia_(+)30%	(+)30%	2022-03-09	M	55	1-2/week	Non-smoker	exercise	30	30	30	6	6	Acetoacetic acid_(1MEOX)(1TMS)_BP_RI:1113_BMD	C00164	HMDB00060	96	EB_04	MB11	75	withinbatch	FALSE	2384346	p17076to_075_MD_ID355_TR1a.cdf	86	109	1996-04-01	93.3	2022-02-28	63.7	7418	2022-06-20	10	25	Moderatly Lean	omnivore	2022-04-15	0.15	8	170	NA	81.6	179	NA
Proband12_Normoxia_normal	normal	2022-02-08	F	27	3-4/week	Non-smoker	resting	0	30	0	10	8	Acetoacetic acid_(1MEOX)(1TMS)_BP_RI:1113_BMD	C00164	HMDB00060	96	EB_02	MB07	75	withinbatch	FALSE	2806411	p17060to_075_MD_ID157_TR1.cdf	99	91.4	0.57	98.6	39	98.2	7401	2022-02-24	9	21	Moderatly Lean	vegetarian	2022-04-24	0.24	7	63	NA	60.8	170	NA
Proband19_Hypoxia_(+)30%	(+)30%	2022-08-07	F	54	>5/week	Non-smoker	resting	0	15	0	10	1	Acetoacetic acid_(1MEOX)(1TMS)_BP_RI:1113_BMD	C00164	HMDB00060	96	EB_08	MB08	74	withinbatch	FALSE	2505890.5	p17065to_074_MD_ID387_TR1.cdf	90	96.4	0.664	86.7	36.7	51.9	7431	2022-06-24	8	22	Lean	omnivore	2022-03-20	0.2	8	63	NA	61.7	168	NA
Proband03_Hypoxia_(+)30%	(+)30%	2022-05-10	M	29	3-4/week	Non-smoker	exercise	20	30	20	6	4	Acetoacetic acid_(1MEOX)(1TMS)_BP_RI:1113_BMD	C00164	HMDB00060	96	EB_07	MB12	32	withinbatch	FALSE	2416456	p17079to_032_MD_ID147_TR1a.cdf	90	NA	NA	NA	NA	NA	NA	NA		26	Lean	omnivore	2022-03-10	0.1	7	160	100	80.9	175	90
Proband03_Normoxia_(+)60%	(+)60%	2022-05-10	M	29	3-4/week	Non-smoker	exercise	30	30	30	5	5	Acetoacetic acid_(1MEOX)(1TMS)_BP_RI:1113_BMD	C00164	HMDB00060	96	EB_04	MB03	55	withinbatch	FALSE	3725614	p17045to_055_MD_ID426_TR1.cdf	97	91	1993-03-01	97.3	34.7	89.1	2022-04-07	2022-04-23	12	26	Lean	omnivore	2022-03-10	0.1	7	167	100	80.9	175	90
Proband06_Normoxia_normal	normal	2022-02-08	F	26	3-4/week	Non-smoker	recovery	PE30	30	60	10	9	Acetoacetic acid_(1MEOX)(1TMS)_BP_RI:1113_BMD	C00164	HMDB00060	96	EB_04	MB07	43	withinbatch	FALSE	2684338	p17060to_043_MD_ID071_TR1.cdf	98	93.6	0.71	97.7	39.7	88.7	7419	2022-05-25	8	21	Ultra Lean	vegetarian	17	0.17	8	67	NA	57.3	167	NA
Proband15_Hypoxia_normal	normal	2022-06-06	F	26	1-2/week	Non-smoker	resting	0	25	0	10	1	Acetoacetic acid_(1MEOX)(1TMS)_BP_RI:1113_BMD	C00164	HMDB00060	96	EB_08	MB05	70	withinbatch	FALSE	4566142	p17052to_070_MD_ID262_TR1.cdf	94	98.5	0.66	90.4	34.5	57.5	1944-07-01	2022-02-24	9	24	Excess Fat	omnivore	32.5	0.33	4	72	NA	60.8	160	NA
Proband20_Hypoxia_normal	normal	2022-07-07	M	55	1-2/week	Non-smoker	exercise	30	30	30	5	5	Acetoacetic acid_(1MEOX)(1TMS)_BP_RI:1113_BMD	C00164	HMDB00060	96	EB_05	MB02	57	withinbatch	FALSE	4917139.5	p17041to_057_MD_ID396_TR1.cdf	85	114	1946-03-01	90.8	33.9	56.4	7408	2022-02-22	11	24	Moderatly Lean	vegetarian	2022-07-16	0.17	3	152	NA	85.2	187	NA
Proband04_Normoxia_(+)30%	(+)30%	2022-04-12	M	25	2-3/week	Non-smoker	exercise	20	30	20	6	5	Acetoacetic acid_(1MEOX)(1TMS)_BP_RI:1113_BMD	C00164	HMDB00060	96	EB_08	MB02	23	withinbatch	TRUE	5189310	p17041to_023_MD_ID165_TR1.cdf	93	NA	NA	NA	NA	NA	NA	NA		24	Moderatly Lean	omnivore	2022-08-16	0.17	8	178	99	76.2	180	82
Proband07_Normoxia_(+)30%	(+)30%	2022-09-15	M	18	3-4/week	Non-smoker	resting	0	27	0	10	1	Acetoacetic acid_(1MEOX)(1TMS)_BP_RI:1113_BMD	C00164	HMDB00060	96	EB_10	MB11	28	withinbatch	FALSE	2288062	p17076to_028_MD_ID126_TR1a.cdf	99	97.8	0.784	98	40.4	92.3	7394	2022-03-24	10	19	Ultra Lean	omnivore	2022-03-04	0.04	9	60	92	62.9	181	71
Proband25_Hypoxia_(+)30%	(+)30%	2022-01-07	F	39	2-3/week	Non-smoker	recovery	PE20	16	36	10	1	Acetoacetic acid_(1MEOX)(1TMS)_BP_RI:1113_BMD	C00164	HMDB00060	96	EB_06	MB09	69	withinbatch	FALSE	2714586.5	p17068to_069_MD_ID450_TR1.cdf	95	NA	NA	NA	NA	NA	NA	NA		2022-01-26	Excess Fat	omnivore	32.6	0.33	7	101	NA	68.49	162	NA
Proband01_Hypoxia_normal	normal	2022-06-08	F	28	2-3/week	Non-smoker	exercise	10	30	10	5	5	Acetoacetic acid_(1MEOX)(1TMS)_BP_RI:1113_BMD	C00164	HMDB00060	96	EB_09	MB03	26	withinbatch	FALSE	4503402	p17045to_026_MD_ID014_TR1.cdf	90	NA	NA	NA	NA	NA	NA	NA		19	Lean	omnivore	2022-06-20	0.21	6	113	90	47.6	160	69
Proband01_Normoxia_(+)30%	(+)30%	2022-01-11	F	28	2-3/week	Non-smoker	exercise	30	30	30	2	2	Acetoacetic acid_(1MEOX)(1TMS)_BP_RI:1113_BMD	C00164	HMDB00060	96	EB_07	MB08	24	withinbatch	FALSE	2885625	p17065to_024_MD_ID028_TR1.cdf	98	142	1951-07-01	97.3	32.5	95.5	1932-07-01	18	18 (+)	19	Lean	omnivore	2022-06-20	0.21	6	169	90	47.6	160	69
Proband01_Hypoxia_normal	normal	2022-06-08	F	28	2-3/week	Non-smoker	exercise	30	30	30	5	5	Acetoacetic acid_(1MEOX)(1TMS)_BP_RI:1113_BMD	C00164	HMDB00060	96	EB_09	MB03	31	withinbatch	FALSE	3923631	p17045to_031_MD_ID016_TR1.cdf	82	109	1994-03-01	90.4	33.7	58.6	7388	2022-01-21	14	19	Lean	omnivore	2022-06-20	0.21	6	142	90	47.6	160	69
Proband11_Normoxia_normal	normal	2022-07-08	M	21	3-4/week	Non-smoker	recovery	PE20	30	50	10	7	Acetoacetic acid_(1MEOX)(1TMS)_BP_RI:1113_BMD	C00164	HMDB00060	96	EB_09	MB12	45	withinbatch	FALSE	1981742	p17079to_045_MD_ID202_TR1a.cdf	98	NA	NA	NA	NA	NA	NA	NA		26	Moderatly Lean	omnivore	2022-04-13	0.13	8	71	103	88.5	184	88
Proband04_Normoxia_normal	normal	2022-05-09	M	25	2-3/week	Non-smoker	recovery	PE20	30	50	10	7	Acetoacetic acid_(1MEOX)(1TMS)_BP_RI:1113_BMD	C00164	HMDB00060	96	EB_07	MB08	48	withinbatch	FALSE	3147995	p17065to_048_MD_ID047_TR2.cdf	96	NA	NA	NA	NA	NA	NA	NA		24	Moderatly Lean	omnivore	2022-08-16	0.17	8	109	99	76.2	180	82
Proband18_Hypoxia_(+)30%	(+)30%	14	M	36	>5/week	Non-smoker	exercise	30	30	30	7	7	Acetoacetic acid_(1MEOX)(1TMS)_BP_RI:1113_BMD	C00164	HMDB00060	96	EB_03	MB10	54	withinbatch	TRUE	2358863	p17072to_054_MD_ID349_TR1.cdf	80	112	2022-01-02	91.2	33.7	59.5	7397	2022-06-21	9	19	Ultra Lean	vegetarian	2022-05-04	0.05	10	168	NA	60	176	NA
Proband01_Normoxia_normal	normal	2022-06-08	F	28	2-3/week	Non-smoker	exercise	20	30	20	6	5	Acetoacetic acid_(1MEOX)(1TMS)_BP_RI:1113_BMD	C00164	HMDB00060	96	EB_09	MB03	25	withinbatch	FALSE	4462859	p17045to_025_MD_ID003_TR1.cdf	98	NA	NA	NA	NA	NA	NA	NA		19	Lean	omnivore	2022-06-20	0.21	6	138	90	47.6	160	69
Proband14_Hypoxia_normal	normal	2022-03-09	M	46	2-3/week	Non-smoker	exercise	20	30	20	7	5	Acetoacetic acid_(1MEOX)(1TMS)_BP_RI:1113_BMD	C00164	HMDB00060	96	EB_04	MB05	61	withinbatch	TRUE	3788475	p17052to_061_MD_ID235_TR1.cdf	85	NA	NA	NA	NA	NA	NA	NA		21	Lean	omnivore	11	0.11	8	118	98	68.8	179	79.3
Proband05_Hypoxia_normal	normal	2022-08-09	M	28	1-2/week	Non-smoker	exercise	30	30	30	4	4	Acetoacetic acid_(1MEOX)(1TMS)_BP_RI:1113_BMD	C00164	HMDB00060	96	EB_05	MB13	46	withinbatch	FALSE	2454022	p17082to_046_MD_ID123_TR1a.cdf	88	107	1955-06-01	93.1	2022-09-29	64.2	7389	20	12	23	Lean	omnivore	2022-07-11	0.12	6	148	101.5	79.8	188	83.3
Proband10_Normoxia_normal	normal	2022-03-07	F	51	2-3/week	Non-smoker	exercise	30	30	30	7	7	Acetoacetic acid_(1MEOX)(1TMS)_BP_RI:1113_BMD	C00164	HMDB00060	96	EB_09	MB11	47	withinbatch	FALSE	2562443	p17076to_047_MD_ID154_TR1a.cdf	98	86.9	0.94	98.8	34.4	101	7419	2022-02-23	7	20	Ultra Lean	omnivore	2022-05-14	0.15	6	112	NA	62.5	176	NA
Proband06_Normoxia_(+)60%	(+)60%	2022-03-13	F	26	3-4/week	Non-smoker	exercise	10	30	10	7	2	Acetoacetic acid_(1MEOX)(1TMS)_BP_RI:1113_BMD	C00164	HMDB00060	96	EB_10	MB09	28	withinbatch	FALSE	2504652	p17068to_028_MD_ID133_TR1.cdf	93	NA	NA	NA	NA	NA	NA	NA		21	Ultra Lean	vegetarian	17	0.17	8	156	NA	57.3	167	NA
Proband18_Normoxia_(+)30%	(+)30%	14	M	36	>5/week	Non-smoker	exercise	10	30	10	9	9	Acetoacetic acid_(1MEOX)(1TMS)_BP_RI:1113_BMD	C00164	HMDB00060	96	EB_03	MB10	67	withinbatch	TRUE	2465513.5	p17072to_067_MD_ID319_TR1.cdf	88	NA	NA	NA	NA	NA	NA	NA		19	Ultra Lean	vegetarian	2022-05-04	0.05	10	158	NA	60	176	NA
Proband10_Normoxia_normal	normal	2022-03-07	F	51	2-3/week	Non-smoker	recovery	PE20	30	50	10	7	Acetoacetic acid_(1MEOX)(1TMS)_BP_RI:1113_BMD	C00164	HMDB00060	96	EB_09	MB11	42	withinbatch	FALSE	2456940	p17076to_042_MD_ID155_TR1a.cdf	98	NA	NA	NA	NA	NA	NA	NA		20	Ultra Lean	omnivore	2022-05-14	0.15	6	86	NA	62.5	176	NA
Proband09_Hypoxia_(+)30%	(+)30%	2022-05-08	M	52	1-2/week	Non-smoker	resting	0	30	0	10	4	Acetoacetic acid_(1MEOX)(1TMS)_BP_RI:1113_BMD	C00164	HMDB00060	96	EB_02	MB11	60	withinbatch	FALSE	2638760	p17076to_060_MD_ID429_TR1a.cdf	89	101	1934-01-01	92.8	38.7	59.2	7444	2022-05-26	10	27	Excess Fat	omnivore	2022-02-23	0.23	7	69	106	76.5	168	87
Proband26_Hypoxia_(+)30%	(+)30%	2022-06-08	M	74	>5/week	Non-smoker	recovery	PE20	30	50	9	1	Acetoacetic acid_(1MEOX)(1TMS)_BP_RI:1113_BMD	C00164	HMDB00060	96	EB_01	MB10	34	withinbatch	TRUE	2138478	p17072to_034_MD_ID053_TR1.cdf	84	NA	NA	NA	NA	NA	NA	NA		27	Excess Fat	omnivore	2022-02-24	0.24	8	84	NA	85.1	179	NA
Proband15_Normoxia_normal	normal	2022-06-06	F	26	1-2/week	Non-smoker	recovery	PE20	30	50	10	3	Acetoacetic acid_(1MEOX)(1TMS)_BP_RI:1113_BMD	C00164	HMDB00060	96	EB_08	MB05	77	withinbatch	FALSE	4469620	p17052to_077_MD_ID272_TR1.cdf	99	NA	NA	NA	NA	NA	NA	NA		24	Excess Fat	omnivore	32.5	0.33	4	87	NA	60.8	160	NA
Proband02_Hypoxia_(+)30%	(+)30%	10	M	53	1-2/week	Non-smoker	resting	0	20	0	10	1	Acetoacetic acid_(1MEOX)(1TMS)_BP_RI:1113_BMD	C00164	HMDB00060	96	EB_09	MB14	62	withinbatch	TRUE	2621586	p17086to_062_MD_ID055_TR3a.cdf	90	107	0.823	87.3	38.3	50.4	7449	2022-04-26	n.B.	24	Excess Fat	omnivore	2022-03-21	0.21	4	63	96	77.6	179	94
Proband02_Normoxia_normal	normal	2022-07-07	M	53	1-2/week	Non-smoker	exercise	30	30	30	8	8	Acetoacetic acid_(1MEOX)(1TMS)_BP_RI:1113_BMD	C00164	HMDB00060	96	EB_05	MB10	73	withinbatch	TRUE	2516572	p17072to_073_MD_ID022_TR1a.cdf	96	104	1961-02-01	96.9	36.6	77.2	7446	2022-07-25	7	24	Excess Fat	omnivore	2022-03-21	0.21	4	134	96	77.6	179	94
Proband11_Normoxia_(+)60%	(+)60%	2022-07-13	M	21	3-4/week	Non-smoker	recovery	PE30	30	60	10	3	Acetoacetic acid_(1MEOX)(1TMS)_BP_RI:1113_BMD	C00164	HMDB00060	96	EB_03	MB09	48	withinbatch	FALSE	2616153	p17068to_048_MD_ID215_TR1.cdf	97	107	1966-02-01	97.2	37	81	7391	2022-08-22	9	26	Moderatly Lean	omnivore	2022-04-13	0.13	8	89	103	88.5	184	88
Proband11_Normoxia_normal	normal	2022-07-08	M	21	3-4/week	Non-smoker	exercise	30	30	30	7	7	Acetoacetic acid_(1MEOX)(1TMS)_BP_RI:1113_BMD	C00164	HMDB00060	96	EB_09	MB12	39	withinbatch	FALSE	1865313	p17079to_039_MD_ID201_TR1a.cdf	97	102	0.99	98.2	37.8	94	7411	2022-02-24	9	26	Moderatly Lean	omnivore	2022-04-13	0.13	8	133	103	88.5	184	88
Proband06_Hypoxia_(+)60%	(+)60%	2022-03-13	F	26	3-4/week	Non-smoker	recovery	PE20	10	30	10	1	Acetoacetic acid_(1MEOX)(1TMS)_BP_RI:1113_BMD	C00164	HMDB00060	96	EB_10	MB09	33	withinbatch	FALSE	2488831	p17068to_033_MD_ID293_TR1.cdf	91	NA	NA	NA	NA	NA	NA	NA		21	Ultra Lean	vegetarian	17	0.17	8	88	NA	57.3	167	NA
Proband11_Hypoxia_normal	normal	2022-07-08	M	21	3-4/week	Non-smoker	exercise	20	30	20	7	7	Acetoacetic acid_(1MEOX)(1TMS)_BP_RI:1113_BMD	C00164	HMDB00060	96	EB_09	MB12	43	withinbatch	TRUE	2065379	p17079to_043_MD_ID171_TR1a.cdf	88	NA	NA	NA	NA	NA	NA	NA		26	Moderatly Lean	omnivore	2022-04-13	0.13	8	154	103	88.5	184	88
Proband11_Hypoxia_normal	normal	2022-07-08	M	21	3-4/week	Non-smoker	exercise	10	30	10	8	7	Acetoacetic acid_(1MEOX)(1TMS)_BP_RI:1113_BMD	C00164	HMDB00060	96	EB_09	MB12	37	withinbatch	TRUE	1948418	p17079to_037_MD_ID170_TR1a.cdf	87	NA	NA	NA	NA	NA	NA	NA		26	Moderatly Lean	omnivore	2022-04-13	0.13	8	141	103	88.5	184	88
Proband25_Hypoxia_(+)30%	(+)30%	2022-01-07	F	39	2-3/week	Non-smoker	exercise	10	16	10	7	1	Acetoacetic acid_(1MEOX)(1TMS)_BP_RI:1113_BMD	C00164	HMDB00060	96	EB_06	MB09	74	withinbatch	FALSE	2797218	p17068to_074_MD_ID448_TR1.cdf	85	NA	NA	NA	NA	NA	NA	NA		2022-01-26	Excess Fat	omnivore	32.6	0.33	7	168	NA	68.49	162	NA
Proband11_Hypoxia_(+)60%	(+)60%	2022-07-13	M	21	3-4/week	Non-smoker	recovery	PE30	16	46	10	1	Acetoacetic acid_(1MEOX)(1TMS)_BP_RI:1113_BMD	C00164	HMDB00060	96	EB_03	MB09	42	withinbatch	FALSE	2737320	p17068to_042_MD_ID232_TR1.cdf	93	124	1986-04-01	91.1	34	56.6	7404	2022-02-22	12	26	Moderatly Lean	omnivore	2022-04-13	0.13	8	105	103	88.5	184	88
Proband12_Hypoxia_normal	normal	2022-02-08	F	27	3-4/week	Non-smoker	exercise	20	30	20	8	8	Acetoacetic acid_(1MEOX)(1TMS)_BP_RI:1113_BMD	C00164	HMDB00060	96	EB_02	MB07	66	withinbatch	FALSE	2797313	p17060to_066_MD_ID189_TR1.cdf	89	NA	NA	NA	NA	NA	NA	NA		21	Moderatly Lean	vegetarian	2022-04-24	0.24	7	159	NA	60.8	170	NA
Proband03_Normoxia_(+)60%	(+)60%	2022-05-10	M	29	3-4/week	Non-smoker	recovery	PE20	30	50	10	5	Acetoacetic acid_(1MEOX)(1TMS)_BP_RI:1113_BMD	C00164	HMDB00060	96	EB_04	MB03	56	withinbatch	FALSE	3792642.5	p17045to_056_MD_ID427_TR1.cdf	98	NA	NA	NA	NA	NA	NA	NA		26	Lean	omnivore	2022-03-10	0.1	7	81	100	80.9	175	90
Proband13_Hypoxia_(+)60%	(+)60%	2022-09-12	M	32	2-3/week	Non-smoker	recovery	PE20	16	36	10	1	Acetoacetic acid_(1MEOX)(1TMS)_BP_RI:1113_BMD	C00164	HMDB00060	96	EB_02	MB13	54	withinbatch	FALSE	1780847	p17082to_054_MD_ID298_TR1a.cdf	88	NA	NA	NA	NA	NA	NA	NA		26	Moderatly Lean	omnivore	2022-05-18	0.19	7	96	NA	82.7	178	NA
Proband18_Normoxia_(+)30%	(+)30%	14	M	36	>5/week	Non-smoker	recovery	PE20	30	50	10	9	Acetoacetic acid_(1MEOX)(1TMS)_BP_RI:1113_BMD	C00164	HMDB00060	96	EB_03	MB10	57	withinbatch	FALSE	2325142.5	p17072to_057_MD_ID322_TR1.cdf	98	NA	NA	NA	NA	NA	NA	NA		19	Ultra Lean	vegetarian	2022-05-04	0.05	10	68	NA	60	176	NA
Proband05_Normoxia_(+)30%	(+)30%	2022-07-12	M	28	1-2/week	Non-smoker	exercise	20	20	20	1	1	Acetoacetic acid_(1MEOX)(1TMS)_BP_RI:1113_BMD	C00164	HMDB00060	96	EB_01	MB02	41	withinbatch	FALSE	6651465	p17041to_041_MD_ID218_TR1.cdf	95	139	2022-09-11	97.5	2022-05-27	105	2028-07-01	2022-01-15	19 (+)	23	Lean	omnivore	2022-07-11	0.12	6	187	101.5	79.8	188	83.3
Proband01_Normoxia_(+)30%	(+)30%	2022-01-11	F	28	2-3/week	Non-smoker	recovery	PE30	30	60	10	2	Acetoacetic acid_(1MEOX)(1TMS)_BP_RI:1113_BMD	C00164	HMDB00060	96	EB_07	MB08	25	withinbatch	FALSE	2820465	p17065to_025_MD_ID030_TR1.cdf	96	85.5	1951-02-01	96.8	37.8	78.8	1938-07-01	2022-05-22	13	19	Lean	omnivore	2022-06-20	0.21	6	91	90	47.6	160	69
Proband23_Normoxia_normal	normal	2022-09-07	M	55	2-3/week	Non-smoker	exercise	10	30	10	8	7	Acetoacetic acid_(1MEOX)(1TMS)_BP_RI:1113_BMD	C00164	HMDB00060	96	EB_01	MB12	73	withinbatch	FALSE	2349002.5	p17079to_073_MD_ID376_TR1a.cdf	98	NA	NA	NA	NA	NA	NA	NA		23	Moderatly Lean	omnivore	2022-05-18	0.19	6	151	NA	75.8	180	NA
Proband05_Normoxia_normal	normal	2022-08-09	M	28	1-2/week	Non-smoker	exercise	10	30	10	8	7	Acetoacetic acid_(1MEOX)(1TMS)_BP_RI:1113_BMD	C00164	HMDB00060	96	EB_05	MB13	48	withinbatch	FALSE	2516141	p17082to_048_MD_ID246_TR1a.cdf	97	NA	NA	NA	NA	NA	NA	NA		23	Lean	omnivore	2022-07-11	0.12	6	158	101.5	79.8	188	83.3
Proband21_Normoxia_normal	normal	2022-05-09	M	51	2-3/week	Non-smoker	recovery	PE20	30	50	10	6	Acetoacetic acid_(1MEOX)(1TMS)_BP_RI:1113_BMD	C00164	HMDB00060	96	EB_06	MB02	70	withinbatch	FALSE	5582456.5	p17041to_070_MD_ID367_TR1.cdf	98	NA	NA	NA	NA	NA	NA	NA		21	Moderatly Lean	vegan	2022-01-18	0.18	6	72	NA	72.3	186	NA
Proband25_Normoxia_(+)30%	(+)30%	2022-01-07	F	39	2-3/week	Non-smoker	recovery	PE30	30	60	10	4	Acetoacetic acid_(1MEOX)(1TMS)_BP_RI:1113_BMD	C00164	HMDB00060	96	EB_06	MB09	72	withinbatch	FALSE	2977297	p17068to_072_MD_ID457_TR1.cdf	99	99.7	0.998	97.9	32.9	91.3	7405	2022-08-21	9	2022-01-26	Excess Fat	omnivore	32.6	0.33	7	67	NA	68.49	162	NA
Proband19_Normoxia_(+)30%	(+)30%	2022-08-07	F	54	>5/week	Non-smoker	resting	0	30	0	10	8	Acetoacetic acid_(1MEOX)(1TMS)_BP_RI:1113_BMD	C00164	HMDB00060	96	EB_08	MB08	80	withinbatch	TRUE	3232202.5	p17065to_080_MD_ID330_TR1.cdf	99	97.4	0.53	98.4	39.2	98.6	7408	2022-06-24	8	22	Lean	omnivore	2022-03-20	0.2	8	57	NA	61.7	168	NA
Proband22_Normoxia_(+)30%	(+)30%	2022-03-09	M	55	1-2/week	Non-smoker	resting	0	30	0	10	8	Acetoacetic acid_(1MEOX)(1TMS)_BP_RI:1113_BMD	C00164	HMDB00060	96	EB_04	MB11	69	withinbatch	FALSE	2281728	p17076to_069_MD_ID369_TR1a.cdf	98	89.1	0.79	97.8	32.9	85.6	7453	2022-05-24	8	25	Moderatly Lean	omnivore	2022-04-15	0.15	8	64	NA	81.6	179	NA
Proband05_Hypoxia_(+)30%	(+)30%	2022-07-12	M	28	1-2/week	Non-smoker	exercise	10	13	10	2	1	Acetoacetic acid_(1MEOX)(1TMS)_BP_RI:1113_BMD	C00164	HMDB00060	96	EB_01	MB02	36	withinbatch	TRUE	5364935	p17041to_036_MD_ID194_TR1.cdf	88	NA	NA	NA	NA	NA	NA	NA		23	Lean	omnivore	2022-07-11	0.12	6	180	101.5	79.8	188	83.3
Proband16_Hypoxia_(+)30%	(+)30%	12	M	50	3-4/week	Non-smoker	exercise	15	15	15	1	1	Acetoacetic acid_(1MEOX)(1TMS)_BP_RI:1113_BMD	C00164	HMDB00060	96	EB_10	MB12	56	withinbatch	TRUE	2407866	p17079to_056_MD_ID253_TR1a.cdf	87	126	8	90.6	33.2	63.2	7324	18	16 (+)	21	Moderatly Lean	omnivore	2022-05-14	0.15	7	169	NA	70.3	182	NA
Proband13_Normoxia_(+)60%	(+)60%	2022-09-12	M	32	2-3/week	Non-smoker	recovery	PE30	30	60	10	3	Acetoacetic acid_(1MEOX)(1TMS)_BP_RI:1113_BMD	C00164	HMDB00060	96	EB_02	MB13	63	withinbatch	FALSE	2170984.5	p17082to_063_MD_ID446_TR1a.cdf	96	103	2025-01-01	98	41.2	97.7	1939-07-01	2022-03-24	13	26	Moderatly Lean	omnivore	2022-05-18	0.19	7	74	NA	82.7	178	NA
Proband22_Hypoxia_(+)30%	(+)30%	2022-03-09	M	55	1-2/week	Non-smoker	exercise	10	30	10	9	6	Acetoacetic acid_(1MEOX)(1TMS)_BP_RI:1113_BMD	C00164	HMDB00060	96	EB_04	MB11	65	withinbatch	TRUE	2307326	p17076to_065_MD_ID353_TR1a.cdf	92	NA	NA	NA	NA	NA	NA	NA		25	Moderatly Lean	omnivore	2022-04-15	0.15	8	151	NA	81.6	179	NA
Proband11_Hypoxia_(+)60%	(+)60%	2022-07-13	M	21	3-4/week	Non-smoker	resting	0	16	0	10	1	Acetoacetic acid_(1MEOX)(1TMS)_BP_RI:1113_BMD	C00164	HMDB00060	96	EB_03	MB09	47	withinbatch	FALSE	2493861	p17068to_047_MD_ID228_TR1.cdf	93	96.6	0.84	93.7	37.3	59.2	1943-07-01	2022-01-25	7	26	Moderatly Lean	omnivore	2022-04-13	0.13	8	56	103	88.5	184	88
Proband10_Normoxia_normal	normal	2022-03-07	F	51	2-3/week	Non-smoker	resting	0	30	0	10	7	Acetoacetic acid_(1MEOX)(1TMS)_BP_RI:1113_BMD	C00164	HMDB00060	96	EB_09	MB11	39	withinbatch	FALSE	2487695	p17076to_039_MD_ID151_TR1a.cdf	99	91.4	0.633	98	37	86.9	7401	2022-03-23	6	20	Ultra Lean	omnivore	2022-05-14	0.15	6	49	NA	62.5	176	NA
Proband02_Normoxia_(+)30%	(+)30%	10	M	53	1-2/week	Non-smoker	exercise	30	30	30	4	4	Acetoacetic acid_(1MEOX)(1TMS)_BP_RI:1113_BMD	C00164	HMDB00060	96	EB_09	MB14	58	withinbatch	TRUE	2862176	p17086to_058_MD_ID081_TR3a.cdf	96	114	1972-06-01	97.8	32.3	88.8	7413	2022-01-22	14(leicht+)	24	Excess Fat	omnivore	2022-03-21	0.21	4	156	96	77.6	179	94
Proband13_Hypoxia_(+)30%	(+)30%	2022-05-10	M	32	2-3/week	Non-smoker	exercise	20	30	20	6	4	Acetoacetic acid_(1MEOX)(1TMS)_BP_RI:1113_BMD	C00164	HMDB00060	96	EB_05	MB03	40	withinbatch	FALSE	4417597	p17045to_040_MD_ID241_TR1.cdf	79	NA	NA	NA	NA	NA	NA	NA		26	Moderatly Lean	omnivore	2022-05-18	0.19	7	153	NA	82.7	178	NA
Proband26_Hypoxia_(+)30%	(+)30%	2022-06-08	M	74	>5/week	Non-smoker	exercise	10	30	10	5	1	Acetoacetic acid_(1MEOX)(1TMS)_BP_RI:1113_BMD	C00164	HMDB00060	96	EB_01	MB10	25	withinbatch	TRUE	2393758	p17072to_025_MD_ID050_TR1.cdf	84	NA	NA	NA	NA	NA	NA	NA		27	Excess Fat	omnivore	2022-02-24	0.24	8	102	NA	85.1	179	NA
Proband07_Normoxia_normal	normal	2022-02-12	M	18	3-4/week	Non-smoker	exercise	30	30	30	7	7	Acetoacetic acid_(1MEOX)(1TMS)_BP_RI:1113_BMD	C00164	HMDB00060	96	EB_03	MB13	25	withinbatch	FALSE	2018439	p17082to_025_MD_ID075_TR1a.cdf	96	101	2022-04-01	97	38.4	84.4	7414	2022-06-24	7	19	Ultra Lean	omnivore	2022-03-04	0.04	9	177	92	62.9	181	71
Proband05_Hypoxia_normal	normal	2022-08-09	M	28	1-2/week	Non-smoker	exercise	10	30	10	7	4	Acetoacetic acid_(1MEOX)(1TMS)_BP_RI:1113_BMD	C00164	HMDB00060	96	EB_05	MB13	45	withinbatch	FALSE	2405517	p17082to_045_MD_ID121_TR1a.cdf	93	NA	NA	NA	NA	NA	NA	NA		23	Lean	omnivore	2022-07-11	0.12	6	85	101.5	79.8	188	83.3
Proband26_Normoxia_(+)30%	(+)30%	2022-06-08	M	74	>5/week	Non-smoker	recovery	PE20	30	50	10	7	Acetoacetic acid_(1MEOX)(1TMS)_BP_RI:1113_BMD	C00164	HMDB00060	96	EB_01	MB10	33	withinbatch	FALSE	2386925	p17072to_033_MD_ID112_TR1.cdf	97	NA	NA	NA	NA	NA	NA	NA		27	Excess Fat	omnivore	2022-02-24	0.24	8	84	NA	85.1	179	NA
Proband02_Normoxia_(+)30%	(+)30%	10	M	53	1-2/week	Non-smoker	exercise	20	30	20	5	4	Acetoacetic acid_(1MEOX)(1TMS)_BP_RI:1113_BMD	C00164	HMDB00060	96	EB_09	MB14	37	withinbatch	FALSE	2715202	p17086to_037_MD_ID080_TR1a.cdf	96	NA	NA	NA	NA	NA	NA	NA		24	Excess Fat	omnivore	2022-03-21	0.21	4	146	96	77.6	179	94
Proband01_Normoxia_normal	normal	2022-06-08	F	28	2-3/week	Non-smoker	recovery	PE30	30	60	10	5	Acetoacetic acid_(1MEOX)(1TMS)_BP_RI:1113_BMD	C00164	HMDB00060	96	EB_09	MB03	27	withinbatch	FALSE	4525251	p17045to_027_MD_ID006_TR1.cdf	98	89	0.91	NA	NA	NA	NA	NA	techn. Defekt	19	Lean	omnivore	2022-06-20	0.21	6	95	90	47.6	160	69
Proband06_Normoxia_normal	normal	2022-02-08	F	26	3-4/week	Non-smoker	exercise	30	30	30	9	9	Acetoacetic acid_(1MEOX)(1TMS)_BP_RI:1113_BMD	C00164	HMDB00060	96	EB_04	MB07	48	withinbatch	FALSE	2865383	p17060to_048_MD_ID069_TR1.cdf	99	101	0.88	98.4	37.4	98.4	7436	2022-05-25	10	21	Ultra Lean	vegetarian	17	0.17	8	115	NA	57.3	167	NA
Proband18_Hypoxia_(+)30%	(+)30%	14	M	36	>5/week	Non-smoker	recovery	PE30	30	60	10	7	Acetoacetic acid_(1MEOX)(1TMS)_BP_RI:1113_BMD	C00164	HMDB00060	96	EB_03	MB10	62	withinbatch	TRUE	2584149	p17072to_062_MD_ID351_TR2.cdf	90	84.8	2022-07-01	91.4	35.2	57.9	7417	2022-03-23	9	19	Ultra Lean	vegetarian	2022-05-04	0.05	10	66	NA	60	176	NA
Proband02_Hypoxia_normal	normal	2022-07-07	M	53	1-2/week	Non-smoker	exercise	10	30	10	9	7	Acetoacetic acid_(1MEOX)(1TMS)_MP_RI:1132_BMD	C00164	HMDB00060	96	EB_05	MB10	81	withinbatch	FALSE	2742012	p17072to_081_MD_ID008_TR1a.cdf	87	NA	NA	NA	NA	NA	NA	NA		24	Excess Fat	omnivore	2022-03-21	0.21	4	121	96	77.6	179	94
Proband02_Hypoxia_(+)30%	(+)30%	10	M	53	1-2/week	Non-smoker	recovery	PE20	20	40	9	1	Acetoacetic acid_(1MEOX)(1TMS)_MP_RI:1132_BMD	C00164	HMDB00060	96	EB_09	MB14	57	withinbatch	FALSE	2492156	p17086to_057_MD_ID058_TR2a.cdf	86	NA	NA	NA	NA	NA	NA	NA		24	Excess Fat	omnivore	2022-03-21	0.21	4	94	96	77.6	179	94
Proband05_Hypoxia_(+)30%	(+)30%	2022-07-12	M	28	1-2/week	Non-smoker	recovery	PE20	13	33	9	1	Acetoacetic acid_(1MEOX)(1TMS)_MP_RI:1132_BMD	C00164	HMDB00060	96	EB_01	MB02	35	withinbatch	FALSE	5201110	p17041to_035_MD_ID196_TR1.cdf	89	NA	NA	NA	NA	NA	NA	NA		23	Lean	omnivore	2022-07-11	0.12	6	111	101.5	79.8	188	83.3
Proband10_Hypoxia_normal	normal	2022-03-07	F	51	2-3/week	Non-smoker	recovery	PE30	30	60	10	8	Acetoacetic acid_(1MEOX)(1TMS)_MP_RI:1132_BMD	C00164	HMDB00060	96	EB_09	MB11	38	withinbatch	FALSE	2383621	p17076to_038_MD_ID178_TR1a.cdf	92	86.9	0.541	94.4	34.9	64.6	7444	2022-07-24	6	20	Ultra Lean	omnivore	2022-05-14	0.15	6	70	NA	62.5	176	NA
Proband19_Normoxia_(+)30%	(+)30%	2022-08-07	F	54	>5/week	Non-smoker	recovery	PE20	30	50	10	8	Acetoacetic acid_(1MEOX)(1TMS)_MP_RI:1132_BMD	C00164	HMDB00060	96	EB_08	MB08	78	withinbatch	FALSE	2781080.5	p17065to_078_MD_ID334_TR1.cdf	98	NA	NA	NA	NA	NA	NA	NA		22	Lean	omnivore	2022-03-20	0.2	8	82	NA	61.7	168	NA
Proband08_Hypoxia_normal	normal	2022-09-06	F	31	2-3/week	Smoker	resting	0	30	0	10	8	Acetoacetic acid_(1MEOX)(1TMS)_MP_RI:1132_BMD	C00164	HMDB00060	96	EB_06	MB10	49	withinbatch	FALSE	1847600.5	p17072to_049_MD_ID399_TR1.cdf	94	102	0.725	96.9	38.9	80.8	1941-07-01	2022-05-24	10	25	Moderatly Lean	omnivore	2022-06-27	0.28	6	71	108	73.1	170.5	87
Proband03_Hypoxia_(+)60%	(+)60%	2022-05-10	M	29	3-4/week	Non-smoker	recovery	PE20	30	50	10	4	Acetoacetic acid_(1MEOX)(1TMS)_MP_RI:1132_BMD	C00164	HMDB00060	96	EB_04	MB03	57	withinbatch	FALSE	3575420	p17045to_057_MD_ID385_TR1.cdf	89	NA	NA	NA	NA	NA	NA	NA		26	Lean	omnivore	2022-03-10	0.1	7	89	100	80.9	175	90
Proband04_Hypoxia_(+)30%	(+)30%	2022-04-12	M	25	2-3/week	Non-smoker	resting	0	28	0	10	1	Acetoacetic acid_(1MEOX)(1TMS)_MP_RI:1132_BMD	C00164	HMDB00060	96	EB_08	MB02	30	withinbatch	FALSE	5228747	p17041to_030_MD_ID113_TR1.cdf	94	101	0.836	88.4	41.7	52.6	7413	2022-08-25	8	24	Moderatly Lean	omnivore	2022-08-16	0.17	8	61	99	76.2	180	82
Proband03_Normoxia_(+)30%	(+)30%	2022-05-10	M	29	3-4/week	Non-smoker	exercise	10	30	10	10	8	Acetoacetic acid_(1MEOX)(1TMS)_MP_RI:1132_BMD	C00164	HMDB00060	96	EB_07	MB12	31	withinbatch	FALSE	2040870.5	p17079to_031_MD_ID301_TR1a.cdf	93	NA	NA	NA	NA	NA	NA	NA		26	Lean	omnivore	2022-03-10	0.1	7	138	100	80.9	175	90
Proband11_Normoxia_(+)30%	(+)30%	2022-03-11	M	21	3-4/week	Non-smoker	exercise	10	30	10	8	6	Acetoacetic acid_(1MEOX)(1TMS)_MP_RI:1132_BMD	C00164	HMDB00060	96	EB_03	MB03	76	withinbatch	FALSE	3721489	p17045to_076_MD_ID412_TR1.cdf	97	NA	NA	NA	NA	NA	NA	NA		26	Moderatly Lean	omnivore	2022-04-13	0.13	8	157	103	88.5	184	88
Proband21_Normoxia_normal	normal	2022-05-09	M	51	2-3/week	Non-smoker	exercise	30	30	30	6	6	Acetoacetic acid_(1MEOX)(1TMS)_MP_RI:1132_BMD	C00164	HMDB00060	96	EB_06	MB02	64	withinbatch	FALSE	5390093	p17041to_064_MD_ID366_TR1.cdf	95	105	2019-05-01	95.6	32.7	97.5	7376	2022-03-20	n.m.	21	Moderatly Lean	vegan	2022-01-18	0.18	6	165	NA	72.3	186	NA
Proband11_Normoxia_normal	normal	2022-07-08	M	21	3-4/week	Non-smoker	exercise	10	30	10	9	7	Acetoacetic acid_(1MEOX)(1TMS)_MP_RI:1132_BMD	C00164	HMDB00060	96	EB_09	MB12	40	withinbatch	FALSE	2021182	p17079to_040_MD_ID199_TR1a.cdf	98	NA	NA	NA	NA	NA	NA	NA		26	Moderatly Lean	omnivore	2022-04-13	0.13	8	123	103	88.5	184	88
Proband09_Hypoxia_(+)30%	(+)30%	2022-05-08	M	52	1-2/week	Non-smoker	exercise	10	30	10	7	4	Acetoacetic acid_(1MEOX)(1TMS)_MP_RI:1132_BMD	C00164	HMDB00060	96	EB_02	MB11	52	withinbatch	FALSE	2503298	p17076to_052_MD_ID430_TR1a.cdf	78	NA	NA	NA	NA	NA	NA	NA		27	Excess Fat	omnivore	2022-02-23	0.23	7	152	106	76.5	168	87
Proband07_Hypoxia_(+)30%	(+)30%	2022-09-15	M	18	3-4/week	Non-smoker	recovery	PE30	15	45	10	1	Acetoacetic acid_(1MEOX)(1TMS)_MP_RI:1132_BMD	C00164	HMDB00060	96	EB_10	MB11	31	withinbatch	FALSE	2261178	p17076to_031_MD_ID290_TR1a.cdf	92	126	1988-04-01	92.3	35.1	61.2	7382	2022-04-21	13	19	Ultra Lean	omnivore	2022-03-04	0.04	9	92	92	62.9	181	71
Proband13_Hypoxia_(+)30%	(+)30%	2022-05-10	M	32	2-3/week	Non-smoker	recovery	PE30	30	60	10	4	Acetoacetic acid_(1MEOX)(1TMS)_MP_RI:1132_BMD	C00164	HMDB00060	96	EB_05	MB03	37	withinbatch	FALSE	3564792	p17045to_037_MD_ID244_TR1.cdf	89	94.6	1954-01-01	93.5	39.4	62.6	7407	2022-05-24	10	26	Moderatly Lean	omnivore	2022-05-18	0.19	7	79	NA	82.7	178	NA
Proband15_Hypoxia_normal	normal	2022-06-06	F	26	1-2/week	Non-smoker	exercise	10	25	10	7	1	Acetoacetic acid_(1MEOX)(1TMS)_MP_RI:1132_BMD	C00164	HMDB00060	96	EB_08	MB05	72	withinbatch	FALSE	4164239	p17052to_072_MD_ID263_TR1.cdf	75	NA	NA	NA	NA	NA	NA	NA		24	Excess Fat	omnivore	32.5	0.33	4	179	NA	60.8	160	NA
Proband04_Normoxia_normal	normal	2022-05-09	M	25	2-3/week	Non-smoker	exercise	20	30	20	7	7	Acetoacetic acid_(1MEOX)(1TMS)_MP_RI:1132_BMD	C00164	HMDB00060	96	EB_07	MB08	43	withinbatch	FALSE	3029612	p17065to_043_MD_ID045_TR1.cdf	96	NA	NA	NA	NA	NA	NA	NA		24	Moderatly Lean	omnivore	2022-08-16	0.17	8	135	99	76.2	180	82
Proband03_Hypoxia_normal	normal	2022-01-08	M	29	3-4/week	Non-smoker	recovery	PE20	30	50	10	7	Acetoacetic acid_(1MEOX)(1TMS)_MP_RI:1132_BMD	C00164	HMDB00060	96	EB_02	MB14	32	withinbatch	FALSE	2553215	p17086to_032_MD_ID041_TR1a.cdf	91	NA	NA	NA	NA	NA	NA	NA		26	Lean	omnivore	2022-03-10	0.1	7	65	100	80.9	175	90
Proband07_Normoxia_normal	normal	2022-02-12	M	18	3-4/week	Non-smoker	exercise	10	30	10	8	7	Acetoacetic acid_(1MEOX)(1TMS)_MP_RI:1132_BMD	C00164	HMDB00060	96	EB_03	MB13	34	withinbatch	FALSE	2059637	p17082to_034_MD_ID073_TR2a.cdf	99	NA	NA	NA	NA	NA	NA	NA		19	Ultra Lean	omnivore	2022-03-04	0.04	9	163	92	62.9	181	71
Proband08_Normoxia_normal	normal	2022-09-06	F	31	2-3/week	Smoker	exercise	30	30	30	9	9	Acetoacetic acid_(1MEOX)(1TMS)_MP_RI:1132_BMD	C00164	HMDB00060	96	EB_06	MB10	41	withinbatch	FALSE	2171045	p17072to_041_MD_ID093_TR1.cdf	96	89	0.87	98.3	38.5	97.7	7426	2022-04-25	9	25	Moderatly Lean	omnivore	2022-06-27	0.28	6	126	108	73.1	170.5	87
Proband20_Normoxia_normal	normal	2022-07-07	M	55	1-2/week	Non-smoker	exercise	10	30	10	8	8	Acetoacetic acid_(1MEOX)(1TMS)_MP_RI:1132_BMD	C00164	HMDB00060	96	EB_05	MB02	51	withinbatch	FALSE	5056911.5	p17041to_051_MD_ID325_TR1.cdf	93	NA	NA	NA	NA	NA	NA	NA		24	Moderatly Lean	vegetarian	2022-07-16	0.17	3	142	NA	85.2	187	NA
Proband06_Normoxia_(+)60%	(+)60%	2022-03-13	F	26	3-4/week	Non-smoker	exercise	30	30	30	2	2	Acetoacetic acid_(1MEOX)(1TMS)_MP_RI:1132_BMD	C00164	HMDB00060	96	EB_10	MB09	32	withinbatch	FALSE	2504835	p17068to_032_MD_ID135_TR2.cdf	92	273	2022-03-11	98.1	2022-01-30	118	7293	16	18 (+)	21	Ultra Lean	vegetarian	17	0.17	8	194	NA	57.3	167	NA
Proband06_Normoxia_normal	normal	2022-02-08	F	26	3-4/week	Non-smoker	exercise	20	30	20	9	9	Acetoacetic acid_(1MEOX)(1TMS)_MP_RI:1132_BMD	C00164	HMDB00060	96	EB_04	MB07	44	withinbatch	FALSE	2991056	p17060to_044_MD_ID068_TR1.cdf	96	NA	NA	NA	NA	NA	NA	NA		21	Ultra Lean	vegetarian	17	0.17	8	126	NA	57.3	167	NA
Proband13_Normoxia_(+)30%	(+)30%	2022-05-10	M	32	2-3/week	Non-smoker	recovery	PE20	30	50	10	6	Acetoacetic acid_(1MEOX)(1TMS)_MP_RI:1132_BMD	C00164	HMDB00060	96	EB_05	MB03	39	withinbatch	FALSE	4151445	p17045to_039_MD_ID208_TR1.cdf	97	NA	NA	NA	NA	NA	NA	NA		26	Moderatly Lean	omnivore	2022-05-18	0.19	7	67	NA	82.7	178	NA
Proband26_Normoxia_(+)30%	(+)30%	2022-06-08	M	74	>5/week	Non-smoker	exercise	10	30	10	7	7	Acetoacetic acid_(1MEOX)(1TMS)_MP_RI:1132_BMD	C00164	HMDB00060	96	EB_01	MB10	28	withinbatch	FALSE	2348427	p17072to_028_MD_ID109_TR1.cdf	83	NA	NA	NA	NA	NA	NA	NA		27	Excess Fat	omnivore	2022-02-24	0.24	8	136	NA	85.1	179	NA
Proband12_Normoxia_normal	normal	2022-02-08	F	27	3-4/week	Non-smoker	exercise	30	30	30	8	8	Acetoacetic acid_(1MEOX)(1TMS)_MP_RI:1132_BMD	C00164	HMDB00060	96	EB_02	MB07	72	withinbatch	FALSE	2745838	p17060to_072_MD_ID160_TR1.cdf	94	99.6	0.895	98.6	37.5	98.7	7407	2022-09-23	9	21	Moderatly Lean	vegetarian	2022-04-24	0.24	7	126	NA	60.8	170	NA
Proband03_Hypoxia_(+)60%	(+)60%	2022-05-10	M	29	3-4/week	Non-smoker	exercise	20	30	20	4	4	Acetoacetic acid_(1MEOX)(1TMS)_MP_RI:1132_BMD	C00164	HMDB00060	96	EB_04	MB03	63	withinbatch	FALSE	4303290	p17045to_063_MD_ID383_TR1.cdf	82	NA	NA	NA	NA	NA	NA	NA		26	Lean	omnivore	2022-03-10	0.1	7	174	100	80.9	175	90
Proband17_Hypoxia_normal	normal	2022-03-08	F	23	rare	Non-smoker	exercise	10	16	10	6	1	Acetoacetic acid_(1MEOX)(1TMS)_MP_RI:1132_BMD	C00164	HMDB00060	96	EB_01	MB13	77	withinbatch	FALSE	2222878.5	p17082to_077_MD_ID337_TR1a.cdf	84	NA	NA	NA	NA	NA	NA	NA		21	Moderatly Lean	omnivore	2022-08-28	0.29	5	186	NA	59.8	168	NA
Proband03_Hypoxia_normal	normal	2022-01-08	M	29	3-4/week	Non-smoker	exercise	10	30	10	9	7	Acetoacetic acid_(1MEOX)(1TMS)_MP_RI:1132_BMD	C00164	HMDB00060	96	EB_02	MB14	27	withinbatch	FALSE	2471449	p17086to_027_MD_ID038_TR1a.cdf	77	NA	NA	NA	NA	NA	NA	NA		26	Lean	omnivore	2022-03-10	0.1	7	136	100	80.9	175	90
Proband18_Normoxia_(+)30%	(+)30%	14	M	36	>5/week	Non-smoker	exercise	30	30	30	9	9	Acetoacetic acid_(1MEOX)(1TMS)_MP_RI:1132_BMD	C00164	HMDB00060	96	EB_03	MB10	56	withinbatch	FALSE	2337761.5	p17072to_056_MD_ID321_TR1.cdf	90	111	0.847	98.7	34	102	7427	2022-05-23	7	19	Ultra Lean	vegetarian	2022-05-04	0.05	10	151	NA	60	176	NA
Proband14_Normoxia_normal	normal	2022-03-09	M	46	2-3/week	Non-smoker	recovery	PE20	30	50	10	7	Acetoacetic acid_(1MEOX)(1TMS)_MP_RI:1132_BMD	C00164	HMDB00060	96	EB_04	MB05	54	withinbatch	FALSE	3499932	p17052to_054_MD_ID226_TR1.cdf	98	NA	NA	NA	NA	NA	NA	NA		21	Lean	omnivore	11	0.11	8	66	98	68.8	179	79.3
Proband02_Normoxia_(+)30%	(+)30%	10	M	53	1-2/week	Non-smoker	recovery	PE20	30	50	10	4	Acetoacetic acid_(1MEOX)(1TMS)_MP_RI:1132_BMD	C00164	HMDB00060	96	EB_09	MB14	38	withinbatch	FALSE	2325164	p17086to_038_MD_ID082_TR1a.cdf	96	NA	NA	NA	NA	NA	NA	NA		24	Excess Fat	omnivore	2022-03-21	0.21	4	93	96	77.6	179	94
Proband26_Normoxia_(+)30%	(+)30%	2022-06-08	M	74	>5/week	Non-smoker	exercise	20	30	20	7	7	Acetoacetic acid_(1MEOX)(1TMS)_MP_RI:1132_BMD	C00164	HMDB00060	96	EB_01	MB10	24	withinbatch	FALSE	2148941	p17072to_024_MD_ID110_TR1.cdf	82	NA	NA	NA	NA	NA	NA	NA		27	Excess Fat	omnivore	2022-02-24	0.24	8	141	NA	85.1	179	NA
Proband19_Hypoxia_(+)30%	(+)30%	2022-08-07	F	54	>5/week	Non-smoker	recovery	PE30	15	45	10	1	Acetoacetic acid_(1MEOX)(1TMS)_MP_RI:1132_BMD	C00164	HMDB00060	96	EB_08	MB08	75	withinbatch	FALSE	2461959.5	p17065to_075_MD_ID391_TR1.cdf	86	135	2019-03-01	85.8	34.2	54	7384	21	13	22	Lean	omnivore	2022-03-20	0.2	8	80	NA	61.7	168	NA
Proband03_Hypoxia_(+)60%	(+)60%	2022-05-10	M	29	3-4/week	Non-smoker	resting	0	30	0	10	4	Acetoacetic acid_(1MEOX)(1TMS)_MP_RI:1132_BMD	C00164	HMDB00060	96	EB_04	MB03	51	withinbatch	FALSE	3677321	p17045to_051_MD_ID381_TR1.cdf	92	94.1	0.811	90.9	39.2	58.3	7425	2022-05-25	10	26	Lean	omnivore	2022-03-10	0.1	7	47	100	80.9	175	90
Proband05_Normoxia_normal	normal	2022-08-09	M	28	1-2/week	Non-smoker	exercise	20	30	20	7	7	Acetoacetic acid_(1MEOX)(1TMS)_MP_RI:1132_BMD	C00164	HMDB00060	96	EB_05	MB13	49	withinbatch	FALSE	2365420	p17082to_049_MD_ID247_TR1a.cdf	93	NA	NA	NA	NA	NA	NA	NA		23	Lean	omnivore	2022-07-11	0.12	6	163	101.5	79.8	188	83.3
Proband23_Normoxia_normal	normal	2022-09-07	M	55	2-3/week	Non-smoker	recovery	PE20	30	50	10	7	Acetoacetic acid_(1MEOX)(1TMS)_MP_RI:1132_BMD	C00164	HMDB00060	96	EB_01	MB12	65	withinbatch	FALSE	2257280	p17079to_065_MD_ID379_TR1a.cdf	96	NA	NA	NA	NA	NA	NA	NA		23	Moderatly Lean	omnivore	2022-05-18	0.19	6	94	NA	75.8	180	NA
Proband21_Normoxia_normal	normal	2022-05-09	M	51	2-3/week	Non-smoker	exercise	10	30	10	8	6	Acetoacetic acid_(1MEOX)(1TMS)_MP_RI:1132_BMD	C00164	HMDB00060	96	EB_06	MB02	68	withinbatch	FALSE	5071977.5	p17041to_068_MD_ID364_TR1.cdf	97	NA	NA	NA	NA	NA	NA	NA		21	Moderatly Lean	vegan	2022-01-18	0.18	6	151	NA	72.3	186	NA
Proband02_Normoxia_normal	normal	2022-07-07	M	53	1-2/week	Non-smoker	recovery	PE20	30	50	10	8	Acetoacetic acid_(1MEOX)(1TMS)_MP_RI:1132_BMD	C00164	HMDB00060	96	EB_05	MB10	79	withinbatch	FALSE	2769447	p17072to_079_MD_ID023_TR1a.cdf	97	NA	NA	NA	NA	NA	NA	NA		24	Excess Fat	omnivore	2022-03-21	0.21	4	82	96	77.6	179	94
Proband20_Hypoxia_normal	normal	2022-07-07	M	55	1-2/week	Non-smoker	exercise	20	30	20	6	5	Acetoacetic acid_(1MEOX)(1TMS)_MP_RI:1132_BMD	C00164	HMDB00060	96	EB_05	MB02	54	withinbatch	FALSE	4727540.5	p17041to_054_MD_ID395_TR1.cdf	85	NA	NA	NA	NA	NA	NA	NA		24	Moderatly Lean	vegetarian	2022-07-16	0.17	3	142	NA	85.2	187	NA
Proband13_Normoxia_(+)30%	(+)30%	2022-05-10	M	32	2-3/week	Non-smoker	recovery	PE30	30	60	10	6	Acetoacetic acid_(1MEOX)(1TMS)_MP_RI:1132_BMD	C00164	HMDB00060	96	EB_05	MB03	44	withinbatch	FALSE	5086991	p17045to_044_MD_ID209_TR1.cdf	98	97	0.85	98	40	90.9	7412	2022-02-25	9	26	Moderatly Lean	omnivore	2022-05-18	0.19	7	67	NA	82.7	178	NA
Proband24_Hypoxia_(+)30%	(+)30%	2022-05-07	F	46	2-3/week	Non-smoker	exercise	30	30	30	4	4	Acetoacetic acid_(1MEOX)(1TMS)_MP_RI:1132_BMD	C00164	HMDB00060	96	EB_07	MB09	51	withinbatch	FALSE	2401777	p17068to_051_MD_ID420_TR1.cdf	65	133	2022-01-07	90.4	2022-03-27	61.6	1937-07-01	2022-09-17	13	25	Moderatly Lean	omnivore	2022-02-26	0.26	8	169	103	70.9	169.9	80
Proband17_Normoxia_normal	normal	2022-03-08	F	23	rare	Non-smoker	exercise	10	30	10	9	5	Acetoacetic acid_(1MEOX)(1TMS)_MP_RI:1132_BMD	C00164	HMDB00060	96	EB_01	MB13	67	withinbatch	FALSE	2022513	p17082to_067_MD_ID313_TR1a.cdf	96	NA	NA	NA	NA	NA	NA	NA		21	Moderatly Lean	omnivore	2022-08-28	0.29	5	186	NA	59.8	168	NA
Proband03_Hypoxia_(+)60%	(+)60%	2022-05-10	M	29	3-4/week	Non-smoker	exercise	10	30	10	8	4	Acetoacetic acid_(1MEOX)(1TMS)_MP_RI:1132_BMD	C00164	HMDB00060	96	EB_04	MB03	62	withinbatch	FALSE	4288345	p17045to_062_MD_ID382_TR1.cdf	79	NA	NA	NA	NA	NA	NA	NA		26	Lean	omnivore	2022-03-10	0.1	7	165	100	80.9	175	90
Proband24_Hypoxia_(+)30%	(+)30%	2022-05-07	F	46	2-3/week	Non-smoker	recovery	PE30	30	60	10	4	Acetoacetic acid_(1MEOX)(1TMS)_MP_RI:1132_BMD	C00164	HMDB00060	96	EB_07	MB09	53	withinbatch	FALSE	2366999.5	p17068to_053_MD_ID422_TR1.cdf	89	86	1968-02-01	88.7	33.5	56.6	7414	2022-03-22	11	25	Moderatly Lean	omnivore	2022-02-26	0.26	8	74	103	70.9	169.9	80
Proband03_Normoxia_normal	normal	2022-01-08	M	29	3-4/week	Non-smoker	exercise	20	30	20	9	9	Acetoacetic acid_(1MEOX)(1TMS)_MP_RI:1132_BMD	C00164	HMDB00060	96	EB_02	MB14	24	withinbatch	FALSE	2550086	p17086to_024_MD_ID062_TR1a.cdf	95	NA	NA	NA	NA	NA	NA	NA		26	Lean	omnivore	2022-03-10	0.1	7	134	100	80.9	175	90
Proband14_Hypoxia_(+)30%	(+)30%	2022-01-12	M	46	2-3/week	Non-smoker	exercise	20	30	20	6	4	Acetoacetic acid_(1MEOX)(1TMS)_MP_RI:1132_BMD	C00164	HMDB00060	96	EB_08	MB08	66	withinbatch	FALSE	3587548.5	p17065to_066_MD_ID282_TR2.cdf	78	NA	NA	NA	NA	NA	NA	NA		21	Lean	omnivore	11	0.11	8	165	98	68.8	179	79.3
Proband18_Hypoxia_(+)30%	(+)30%	14	M	36	>5/week	Non-smoker	exercise	20	30	20	7	7	Acetoacetic acid_(1MEOX)(1TMS)_MP_RI:1132_BMD	C00164	HMDB00060	96	EB_03	MB10	65	withinbatch	FALSE	2248310	p17072to_065_MD_ID348_TR1.cdf	77	NA	NA	NA	NA	NA	NA	NA		19	Ultra Lean	vegetarian	2022-05-04	0.05	10	171	NA	60	176	NA
Proband17_Hypoxia_normal	normal	2022-03-08	F	23	rare	Non-smoker	exercise	16	16	16	1	1	Acetoacetic acid_(1MEOX)(1TMS)_MP_RI:1132_BMD	C00164	HMDB00060	96	EB_01	MB13	69	withinbatch	FALSE	2151956	p17082to_069_MD_ID338_TR1a.cdf	83	103	1956-08-01	92.4	2022-06-27	67.2	7322	2022-02-16	14	21	Moderatly Lean	omnivore	2022-08-28	0.29	5	191	NA	59.8	168	NA
Proband06_Normoxia_(+)60%	(+)60%	2022-03-13	F	26	3-4/week	Non-smoker	recovery	PE20	30	50	10	2	Acetoacetic acid_(1MEOX)(1TMS)_MP_RI:1132_BMD	C00164	HMDB00060	96	EB_10	MB09	25	withinbatch	FALSE	2445649	p17068to_025_MD_ID136_TR1.cdf	98	NA	NA	NA	NA	NA	NA	NA		21	Ultra Lean	vegetarian	17	0.17	8	87	NA	57.3	167	NA
Proband04_Normoxia_normal	normal	2022-05-09	M	25	2-3/week	Non-smoker	exercise	10	30	10	8	7	Acetoacetic acid_(1MEOX)(1TMS)_MP_RI:1132_BMD	C00164	HMDB00060	96	EB_07	MB08	51	withinbatch	FALSE	2726310	p17065to_051_MD_ID044_TR1.cdf	96	NA	NA	NA	NA	NA	NA	NA		24	Moderatly Lean	omnivore	2022-08-16	0.17	8	163	99	76.2	180	82
Proband03_Normoxia_(+)60%	(+)60%	2022-05-10	M	29	3-4/week	Non-smoker	exercise	10	30	10	7	5	Acetoacetic acid_(1MEOX)(1TMS)_MP_RI:1132_BMD	C00164	HMDB00060	96	EB_04	MB03	65	withinbatch	FALSE	3511647	p17045to_065_MD_ID424_TR1.cdf	97	NA	NA	NA	NA	NA	NA	NA		26	Lean	omnivore	2022-03-10	0.1	7	150	100	80.9	175	90
Proband02_Hypoxia_(+)30%	(+)30%	10	M	53	1-2/week	Non-smoker	exercise	10	20	10	5	1	Acetoacetic acid_(1MEOX)(1TMS)_MP_RI:1132_BMD	C00164	HMDB00060	96	EB_09	MB14	55	withinbatch	FALSE	2667758	p17086to_055_MD_ID056_TR2a.cdf	80	NA	NA	NA	NA	NA	NA	NA		24	Excess Fat	omnivore	2022-03-21	0.21	4	160	96	77.6	179	94
Proband04_Hypoxia_(+)30%	(+)30%	2022-04-12	M	25	2-3/week	Non-smoker	recovery	PE30	28	58	10	1	Acetoacetic acid_(1MEOX)(1TMS)_MP_RI:1132_BMD	C00164	HMDB00060	96	EB_08	MB02	21	withinbatch	FALSE	4946496	p17041to_021_MD_ID119_TR1.cdf	88	94.7	1936-02-01	88.3	37.7	52.7	1942-07-01	2022-05-24	11	24	Moderatly Lean	omnivore	2022-08-16	0.17	8	91	99	76.2	180	82
Proband07_Normoxia_normal	normal	2022-02-12	M	18	3-4/week	Non-smoker	recovery	PE30	30	60	10	7	Acetoacetic acid_(1MEOX)(1TMS)_MP_RI:1132_BMD	C00164	HMDB00060	96	EB_03	MB13	37	withinbatch	FALSE	2171029	p17082to_037_MD_ID077_TR1a.cdf	98	97.9	0.649	97.6	39.4	81.7	7414	2022-01-25	11	19	Ultra Lean	omnivore	2022-03-04	0.04	9	72	92	62.9	181	71
Proband26_Hypoxia_(+)30%	(+)30%	2022-06-08	M	74	>5/week	Non-smoker	resting	0	30	0	10	1	Acetoacetic acid_(1MEOX)(1TMS)_MP_RI:1132_BMD	C00164	HMDB00060	96	EB_01	MB10	27	withinbatch	FALSE	2385972	p17072to_027_MD_ID049_TR1.cdf	90	101	0.94	87.2	34.7	50.4	1945-07-01	2022-08-24	8	27	Excess Fat	omnivore	2022-02-24	0.24	8	55	NA	85.1	179	NA
Proband05_Hypoxia_normal	normal	2022-08-09	M	28	1-2/week	Non-smoker	recovery	PE20	30	50	10	4	Acetoacetic acid_(1MEOX)(1TMS)_MP_RI:1132_BMD	C00164	HMDB00060	96	EB_05	MB13	41	withinbatch	FALSE	2253783	p17082to_041_MD_ID124_TR1a.cdf	92	NA	NA	NA	NA	NA	NA	NA		23	Lean	omnivore	2022-07-11	0.12	6	103	101.5	79.8	188	83.3
Proband02_Hypoxia_normal	normal	2022-07-07	M	53	1-2/week	Non-smoker	resting	0	30	0	10	7	Acetoacetic acid_(1MEOX)(1TMS)_MP_RI:1132_BMD	C00164	HMDB00060	96	EB_05	MB10	76	withinbatch	FALSE	2558702	p17072to_076_MD_ID007_TR1a.cdf	87	107	2021-01-01	89	39.2	53.3	1944-07-01	2022-07-26	8	24	Excess Fat	omnivore	2022-03-21	0.21	4	66	96	77.6	179	94
Proband03_Normoxia_(+)30%	(+)30%	2022-05-10	M	29	3-4/week	Non-smoker	recovery	PE20	30	50	10	8	Acetoacetic acid_(1MEOX)(1TMS)_MP_RI:1132_BMD	C00164	HMDB00060	96	EB_07	MB12	33	withinbatch	FALSE	1988036	p17079to_033_MD_ID304_TR1a.cdf	98	NA	NA	NA	NA	NA	NA	NA		26	Lean	omnivore	2022-03-10	0.1	7	63	100	80.9	175	90
Proband18_Hypoxia_(+)30%	(+)30%	14	M	36	>5/week	Non-smoker	resting	0	30	0	10	7	Acetoacetic acid_(1MEOX)(1TMS)_MP_RI:1132_BMD	C00164	HMDB00060	96	EB_03	MB10	58	withinbatch	FALSE	2507887	p17072to_058_MD_ID346_TR1.cdf	90	97.2	0.63	96.1	33.1	72.9	7436	2022-05-23	9	19	Ultra Lean	vegetarian	2022-05-04	0.05	10	42	NA	60	176	NA
Proband22_Hypoxia_(+)30%	(+)30%	2022-03-09	M	55	1-2/week	Non-smoker	resting	0	30	0	10	6	Acetoacetic acid_(1MEOX)(1TMS)_MP_RI:1132_BMD	C00164	HMDB00060	96	EB_04	MB11	64	withinbatch	FALSE	2331449	p17076to_064_MD_ID352_TR1a.cdf	93	110	0.75	92.3	33.5	57.7	7459	2022-09-24	8	25	Moderatly Lean	omnivore	2022-04-15	0.15	8	69	NA	81.6	179	NA
Proband04_Hypoxia_(+)30%	(+)30%	2022-04-12	M	25	2-3/week	Non-smoker	exercise	10	28	10	6	1	Acetoacetic acid_(1MEOX)(1TMS)_MP_RI:1132_BMD	C00164	HMDB00060	96	EB_08	MB02	22	withinbatch	FALSE	5125958	p17041to_022_MD_ID115_TR1.cdf	88	NA	NA	NA	NA	NA	NA	NA		24	Moderatly Lean	omnivore	2022-08-16	0.17	8	176	99	76.2	180	82
Proband23_Normoxia_normal	normal	2022-09-07	M	55	2-3/week	Non-smoker	resting	0	30	0	10	7	Acetoacetic acid_(1MEOX)(1TMS)_MP_RI:1132_BMD	C00164	HMDB00060	96	EB_01	MB12	69	withinbatch	FALSE	2239431	p17079to_069_MD_ID375_TR1a.cdf	98	100	0.7	98.5	34.6	106	7423	2022-05-23	8	23	Moderatly Lean	omnivore	2022-05-18	0.19	6	77	NA	75.8	180	NA
Proband05_Hypoxia_(+)30%	(+)30%	2022-07-12	M	28	1-2/week	Non-smoker	resting	0	13	0	10	1	Acetoacetic acid_(1MEOX)(1TMS)_MP_RI:1132_BMD	C00164	HMDB00060	96	EB_01	MB02	38	withinbatch	FALSE	5545372	p17041to_038_MD_ID193_TR1.cdf	93	93.3	0.74	89.2	34.8	52.5	7453	2022-01-25	9	23	Lean	omnivore	2022-07-11	0.12	6	75	101.5	79.8	188	83.3
Proband02_Hypoxia_(+)30%	(+)30%	10	M	53	1-2/week	Non-smoker	exercise	20	20	20	1	1	Acetoacetic acid_(1MEOX)(1TMS)_MP_RI:1132_BMD	C00164	HMDB00060	96	EB_09	MB14	59	withinbatch	FALSE	2710232	p17086to_059_MD_ID057_TR2a.cdf	77	147	2022-04-11	89.5	2022-06-30	63	7294	2022-02-16	21 (+)	24	Excess Fat	omnivore	2022-03-21	0.21	4	172	96	77.6	179	94
Proband05_Normoxia_(+)30%	(+)30%	2022-07-12	M	28	1-2/week	Non-smoker	resting	0	20	0	10	1	Acetoacetic acid_(1MEOX)(1TMS)_MP_RI:1132_BMD	C00164	HMDB00060	96	EB_01	MB02	42	withinbatch	FALSE	5575432	p17041to_042_MD_ID216_TR1.cdf	98	98	0.87	98.2	36.5	96.5	7434	25	9	23	Lean	omnivore	2022-07-11	0.12	6	67	101.5	79.8	188	83.3
Proband06_Hypoxia_(+)60%	(+)60%	2022-03-13	F	26	3-4/week	Non-smoker	resting	0	10	0	10	1	Acetoacetic acid_(1MEOX)(1TMS)_MP_RI:1132_BMD	C00164	HMDB00060	96	EB_10	MB09	23	withinbatch	FALSE	2452099	p17068to_023_MD_ID291_TR1.cdf	95	95	0.54	94.3	39.7	67.1	7437	2022-06-26	7	21	Ultra Lean	vegetarian	17	0.17	8	60	NA	57.3	167	NA
Proband19_Normoxia_(+)30%	(+)30%	2022-08-07	F	54	>5/week	Non-smoker	exercise	30	30	30	8	8	Acetoacetic acid_(1MEOX)(1TMS)_MP_RI:1132_BMD	C00164	HMDB00060	96	EB_08	MB08	81	withinbatch	FALSE	3031800.5	p17065to_081_MD_ID333_TR1.cdf	95	101	1939-01-01	99	36.6	118	7409	2022-06-23	11	22	Lean	omnivore	2022-03-20	0.2	8	156	NA	61.7	168	NA
Proband01_Normoxia_(+)30%	(+)30%	2022-01-11	F	28	2-3/week	Non-smoker	resting	0	30	0	10	2	Acetoacetic acid_(1MEOX)(1TMS)_MP_RI:1132_BMD	C00164	HMDB00060	96	EB_07	MB08	34	withinbatch	FALSE	2949852	p17065to_034_MD_ID025_TR1.cdf	99	87	0.62	97.8	39.5	92.6	7399	2022-02-24	10	19	Lean	omnivore	2022-06-20	0.21	6	76	90	47.6	160	69
Proband04_Hypoxia_normal	normal	2022-05-09	M	25	2-3/week	Non-smoker	exercise	10	30	10	8	7	Acetoacetic acid_(1MEOX)(1TMS)_MP_RI:1132_BMD	C00164	HMDB00060	96	EB_07	MB08	44	withinbatch	FALSE	3233536	p17065to_044_MD_ID085_TR1.cdf	83	NA	NA	NA	NA	NA	NA	NA		24	Moderatly Lean	omnivore	2022-08-16	0.17	8	167	99	76.2	180	82
Proband22_Hypoxia_(+)30%	(+)30%	2022-03-09	M	55	1-2/week	Non-smoker	recovery	PE30	30	60	10	6	Acetoacetic acid_(1MEOX)(1TMS)_MP_RI:1132_BMD	C00164	HMDB00060	96	EB_04	MB11	68	withinbatch	FALSE	2124826	p17076to_068_MD_ID357_TR1a.cdf	91	105	1974-01-01	91.1	33.4	55.6	7451	2022-04-24	8	25	Moderatly Lean	omnivore	2022-04-15	0.15	8	91	NA	81.6	179	NA
Proband15_Normoxia_normal	normal	2022-06-06	F	26	1-2/week	Non-smoker	exercise	20	30	20	5	3	Acetoacetic acid_(1MEOX)(1TMS)_MP_RI:1132_BMD	C00164	HMDB00060	96	EB_08	MB05	67	withinbatch	FALSE	4565228	p17052to_067_MD_ID270_TR1.cdf	95	NA	NA	NA	NA	NA	NA	NA		24	Excess Fat	omnivore	32.5	0.33	4	173	NA	60.8	160	NA
Proband12_Normoxia_normal	normal	2022-02-08	F	27	3-4/week	Non-smoker	recovery	PE20	30	50	10	8	Acetoacetic acid_(1MEOX)(1TMS)_MP_RI:1132_BMD	C00164	HMDB00060	96	EB_02	MB07	71	withinbatch	FALSE	2669458	p17060to_071_MD_ID161_TR1.cdf	99	NA	NA	NA	NA	NA	NA	NA		21	Moderatly Lean	vegetarian	2022-04-24	0.24	7	73	NA	60.8	170	NA
Proband14_Normoxia_normal	normal	2022-03-09	M	46	2-3/week	Non-smoker	resting	0	30	0	10	7	Acetoacetic acid_(1MEOX)(1TMS)_MP_RI:1132_BMD	C00164	HMDB00060	96	EB_04	MB05	57	withinbatch	FALSE	3455230	p17052to_057_MD_ID222_TR1.cdf	98	97.4	0.61	98.6	40.5	97	7416	2022-06-25	8	21	Lean	omnivore	11	0.11	8	46	98	68.8	179	79.3
Proband13_Normoxia_(+)30%	(+)30%	2022-05-10	M	32	2-3/week	Non-smoker	resting	0	30	0	10	6	Acetoacetic acid_(1MEOX)(1TMS)_MP_RI:1132_BMD	C00164	HMDB00060	96	EB_05	MB03	42	withinbatch	FALSE	4314874	p17045to_042_MD_ID204_TR1.cdf	98	101	0.61	98.8	40.7	107	1942-07-01	26	9	26	Moderatly Lean	omnivore	2022-05-18	0.19	7	66	NA	82.7	178	NA
Proband20_Hypoxia_normal	normal	2022-07-07	M	55	1-2/week	Non-smoker	exercise	10	30	10	7	5	Acetoacetic acid_(1MEOX)(1TMS)_MP_RI:1132_BMD	C00164	HMDB00060	96	EB_05	MB02	49	withinbatch	FALSE	4735595.5	p17041to_049_MD_ID394_TR1.cdf	80	NA	NA	NA	NA	NA	NA	NA		24	Moderatly Lean	vegetarian	2022-07-16	0.17	3	134	NA	85.2	187	NA
Proband05_Normoxia_normal	normal	2022-08-09	M	28	1-2/week	Non-smoker	recovery	PE20	30	50	10	7	Acetoacetic acid_(1MEOX)(1TMS)_MP_RI:1132_BMD	C00164	HMDB00060	96	EB_05	MB13	50	withinbatch	FALSE	2560401	p17082to_050_MD_ID249_TR1a.cdf	95	NA	NA	NA	NA	NA	NA	NA		23	Lean	omnivore	2022-07-11	0.12	6	94	101.5	79.8	188	83.3
Proband06_Normoxia_normal	normal	2022-02-08	F	26	3-4/week	Non-smoker	exercise	30	30	30	9	9	Acetoacetic acid_(1MEOX)(1TMS)_MP_RI:1132_BMD	C00164	HMDB00060	96	EB_04	MB07	48	withinbatch	FALSE	2865383	p17060to_048_MD_ID069_TR1.cdf	99	101	0.88	98.4	37.4	98.4	7436	2022-05-25	10	21	Ultra Lean	vegetarian	17	0.17	8	115	NA	57.3	167	NA
Proband09_Normoxia_(+)30%	(+)30%	2022-05-08	M	52	1-2/week	Non-smoker	exercise	30	30	30	5	5	Acetoacetic acid_(1MEOX)(1TMS)_MP_RI:1132_BMD	C00164	HMDB00060	96	EB_02	MB11	53	withinbatch	FALSE	2317362	p17076to_053_MD_ID259_TR1a.cdf	93	97.7	2017-02-01	NA	NA	NA	NA	NA	techn. Defekt	27	Excess Fat	omnivore	2022-02-23	0.23	7	158	106	76.5	168	87
Proband16_Normoxia_(+)30%	(+)30%	12	M	50	3-4/week	Non-smoker	exercise	10	30	10	6	4	Acetoacetic acid_(1MEOX)(1TMS)_MP_RI:1132_BMD	C00164	HMDB00060	96	EB_10	MB12	61	withinbatch	FALSE	2176610.5	p17079to_061_MD_ID275_TR1a.cdf	97	NA	NA	NA	NA	NA	NA	NA		21	Moderatly Lean	omnivore	2022-05-14	0.15	7	169	NA	70.3	182	NA
Proband01_Normoxia_normal	normal	2022-06-08	F	28	2-3/week	Non-smoker	exercise	10	30	10	7	5	Acetoacetic acid_(1MEOX)(1TMS)_MP_RI:1132_BMD	C00164	HMDB00060	96	EB_09	MB03	34	withinbatch	FALSE	4340268	p17045to_034_MD_ID002_TR1.cdf	98	NA	NA	NA	NA	NA	NA	NA		19	Lean	omnivore	2022-06-20	0.21	6	142	90	47.6	160	69
Proband21_Normoxia_normal	normal	2022-05-09	M	51	2-3/week	Non-smoker	resting	0	30	0	10	6	Acetoacetic acid_(1MEOX)(1TMS)_MP_RI:1132_BMD	C00164	HMDB00060	96	EB_06	MB02	66	withinbatch	FALSE	5800042.5	p17041to_066_MD_ID363_TR1.cdf	98	100	0.8	97.4	35.7	87.8	7441	25	9	21	Moderatly Lean	vegan	2022-01-18	0.18	6	61	NA	72.3	186	NA
Proband08_Hypoxia_normal	normal	2022-09-06	F	31	2-3/week	Smoker	recovery	PE30	30	60	10	8	Acetoacetic acid_(1MEOX)(1TMS)_MP_RI:1132_BMD	C00164	HMDB00060	96	EB_06	MB10	47	withinbatch	FALSE	1854739.5	p17072to_047_MD_ID404_TR1.cdf	92	89.8	0.61	97.1	36.4	80.2	7428	2022-05-24	10	25	Moderatly Lean	omnivore	2022-06-27	0.28	6	64	108	73.1	170.5	87
Proband07_Hypoxia_(+)30%	(+)30%	2022-09-15	M	18	3-4/week	Non-smoker	recovery	PE20	15	35	10	1	Acetoacetic acid_(1MEOX)(1TMS)_MP_RI:1132_BMD	C00164	HMDB00060	96	EB_10	MB11	24	withinbatch	FALSE	2105793	p17076to_024_MD_ID289_TR1a.cdf	90	NA	NA	NA	NA	NA	NA	NA		19	Ultra Lean	omnivore	2022-03-04	0.04	9	96	92	62.9	181	71
Proband08_Hypoxia_normal	normal	2022-09-06	F	31	2-3/week	Smoker	recovery	PE20	30	50	10	8	Acetoacetic acid_(1MEOX)(1TMS)_MP_RI:1132_BMD	C00164	HMDB00060	96	EB_06	MB10	37	withinbatch	FALSE	1761830.5	p17072to_037_MD_ID403_TR1.cdf	98	NA	NA	NA	NA	NA	NA	NA		25	Moderatly Lean	omnivore	2022-06-27	0.28	6	64	108	73.1	170.5	87
Proband26_Hypoxia_(+)30%	(+)30%	2022-06-08	M	74	>5/week	Non-smoker	recovery	PE30	30	60	10	1	Acetoacetic acid_(1MEOX)(1TMS)_MP_RI:1132_BMD	C00164	HMDB00060	96	EB_01	MB10	32	withinbatch	FALSE	2230329	p17072to_032_MD_ID054_TR1.cdf	83	205	2022-03-03	83.7	32.6	NA	7402	2022-01-21	12	27	Excess Fat	omnivore	2022-02-24	0.24	8	74	NA	85.1	179	NA
Proband01_Hypoxia_(+)30%	(+)30%	2022-01-11	F	28	2-3/week	Non-smoker	recovery	PE30	26	56	10	1	Acetoacetic acid_(1MEOX)(1TMS)_MP_RI:1132_BMD	C00164	HMDB00060	96	EB_07	MB08	31	withinbatch	FALSE	2832789	p17065to_031_MD_ID036_TR1.cdf	91	114	2015-03-01	91.1	35.8	56.8	7398	2022-05-22	14	19	Lean	omnivore	2022-06-20	0.21	6	89	90	47.6	160	69
Proband13_Normoxia_(+)30%	(+)30%	2022-05-10	M	32	2-3/week	Non-smoker	exercise	20	30	20	7	6	Acetoacetic acid_(1MEOX)(1TMS)_MP_RI:1132_BMD	C00164	HMDB00060	96	EB_05	MB03	38	withinbatch	FALSE	4375101	p17045to_038_MD_ID206_TR1.cdf	96	NA	NA	NA	NA	NA	NA	NA		26	Moderatly Lean	omnivore	2022-05-18	0.19	7	137	NA	82.7	178	NA
Proband21_Normoxia_normal	normal	2022-05-09	M	51	2-3/week	Non-smoker	recovery	PE20	30	50	10	6	Acetoacetic acid_(1MEOX)(1TMS)_MP_RI:1132_BMD	C00164	HMDB00060	96	EB_06	MB02	70	withinbatch	FALSE	5582456.5	p17041to_070_MD_ID367_TR1.cdf	98	NA	NA	NA	NA	NA	NA	NA		21	Moderatly Lean	vegan	2022-01-18	0.18	6	72	NA	72.3	186	NA
Proband26_Normoxia_(+)30%	(+)30%	2022-06-08	M	74	>5/week	Non-smoker	resting	0	30	0	10	7	Acetoacetic acid_(1MEOX)(1TMS)_MP_RI:1132_BMD	C00164	HMDB00060	96	EB_01	MB10	30	withinbatch	FALSE	2366555	p17072to_030_MD_ID108_TR1.cdf	96	106	0.68	97	36.8	80.6	7431	2022-07-24	8	27	Excess Fat	omnivore	2022-02-24	0.24	8	78	NA	85.1	179	NA
Proband20_Normoxia_normal	normal	2022-07-07	M	55	1-2/week	Non-smoker	recovery	PE20	30	50	10	8	Acetoacetic acid_(1MEOX)(1TMS)_MP_RI:1132_BMD	C00164	HMDB00060	96	EB_05	MB02	58	withinbatch	FALSE	4845404.5	p17041to_058_MD_ID328_TR1.cdf	96	NA	NA	NA	NA	NA	NA	NA		24	Moderatly Lean	vegetarian	2022-07-16	0.17	3	76	NA	85.2	187	NA
Proband22_Normoxia_(+)30%	(+)30%	2022-03-09	M	55	1-2/week	Non-smoker	recovery	PE20	30	50	10	8	Acetoacetic acid_(1MEOX)(1TMS)_MP_RI:1132_BMD	C00164	HMDB00060	96	EB_04	MB11	73	withinbatch	FALSE	2270017	p17076to_073_MD_ID373_TR1a.cdf	97	NA	NA	NA	NA	NA	NA	NA		25	Moderatly Lean	omnivore	2022-04-15	0.15	8	92	NA	81.6	179	NA
Proband07_Hypoxia_(+)30%	(+)30%	2022-09-15	M	18	3-4/week	Non-smoker	exercise	15	15	15	1	1	Acetoacetic acid_(1MEOX)(1TMS)_MP_RI:1132_BMD	C00164	HMDB00060	96	EB_10	MB11	25	withinbatch	FALSE	2155672.5	p17076to_025_MD_ID288_TR1a.cdf	78	178	2022-07-13	92	32.5	76.1	7211	2022-08-13	18 (+)	19	Ultra Lean	omnivore	2022-03-04	0.04	9	186	92	62.9	181	71
Proband06_Normoxia_(+)60%	(+)60%	2022-03-13	F	26	3-4/week	Non-smoker	exercise	20	30	20	5	2	Acetoacetic acid_(1MEOX)(1TMS)_MP_RI:1132_BMD	C00164	HMDB00060	96	EB_10	MB09	38	withinbatch	FALSE	2442539	p17068to_038_MD_ID134_TR2.cdf	92	NA	NA	NA	NA	NA	NA	NA		21	Ultra Lean	vegetarian	17	0.17	8	192	NA	57.3	167	NA
Proband04_Hypoxia_(+)30%	(+)30%	2022-04-12	M	25	2-3/week	Non-smoker	exercise	20	28	20	3	1	Acetoacetic acid_(1MEOX)(1TMS)_MP_RI:1132_BMD	C00164	HMDB00060	96	EB_08	MB02	25	withinbatch	FALSE	5038526	p17041to_025_MD_ID116_TR1.cdf	85	NA	NA	NA	NA	NA	NA	NA		24	Moderatly Lean	omnivore	2022-08-16	0.17	8	196	99	76.2	180	82
Proband02_Normoxia_normal	normal	2022-07-07	M	53	1-2/week	Non-smoker	exercise	20	30	20	8	8	Acetoacetic acid_(1MEOX)(1TMS)_MP_RI:1132_BMD	C00164	HMDB00060	96	EB_05	MB10	74	withinbatch	FALSE	2661719	p17072to_074_MD_ID021_TR1a.cdf	97	NA	NA	NA	NA	NA	NA	NA		24	Excess Fat	omnivore	2022-03-21	0.21	4	106	96	77.6	179	94
Proband07_Hypoxia_normal	normal	2022-02-12	M	18	3-4/week	Non-smoker	recovery	PE20	30	50	10	8	Acetoacetic acid_(1MEOX)(1TMS)_MP_RI:1132_BMD	C00164	HMDB00060	96	EB_03	MB13	28	withinbatch	FALSE	1983565	p17082to_028_MD_ID100_TR1a.cdf	90	NA	NA	NA	NA	NA	NA	NA		19	Ultra Lean	omnivore	2022-03-04	0.04	9	90	92	62.9	181	71
Proband11_Normoxia_(+)30%	(+)30%	2022-03-11	M	21	3-4/week	Non-smoker	resting	0	30	0	10	6	Acetoacetic acid_(1MEOX)(1TMS)_MP_RI:1132_BMD	C00164	HMDB00060	96	EB_03	MB03	68	withinbatch	FALSE	3563890.5	p17045to_068_MD_ID411_TR1.cdf	98	94.7	0.83	99.1	38.3	114	7426	2022-03-25	10	26	Moderatly Lean	omnivore	2022-04-13	0.13	8	57	103	88.5	184	88
Proband21_Hypoxia_normal	normal	2022-05-09	M	51	2-3/week	Non-smoker	exercise	16	16	16	1	1	Acetoacetic acid_(1MEOX)(1TMS)_MP_RI:1132_BMD	C00164	HMDB00060	96	EB_06	MB02	63	withinbatch	FALSE	5023886.5	p17041to_063_MD_ID343_TR1.cdf	75	196	2022-08-13	87.9	28	66.5	2024-07-01	2022-06-13	22 (+)	21	Moderatly Lean	vegan	2022-01-18	0.18	6	171	NA	72.3	186	NA
Proband05_Hypoxia_normal	normal	2022-08-09	M	28	1-2/week	Non-smoker	exercise	20	30	20	5	4	Acetoacetic acid_(1MEOX)(1TMS)_MP_RI:1132_BMD	C00164	HMDB00060	96	EB_05	MB13	47	withinbatch	FALSE	2516233	p17082to_047_MD_ID122_TR1a.cdf	85	NA	NA	NA	NA	NA	NA	NA		23	Lean	omnivore	2022-07-11	0.12	6	137	101.5	79.8	188	83.3
Proband21_Hypoxia_normal	normal	2022-05-09	M	51	2-3/week	Non-smoker	resting	0	16	0	10	1	Acetoacetic acid_(1MEOX)(1TMS)_MP_RI:1132_BMD	C00164	HMDB00060	96	EB_06	MB02	65	withinbatch	FALSE	5434610.5	p17041to_065_MD_ID341_TR1.cdf	88	99.6	0.76	86.9	34.5	50.9	7451	2022-07-24	8	21	Moderatly Lean	vegan	2022-01-18	0.18	6	57	NA	72.3	186	NA
Proband04_Normoxia_(+)30%	(+)30%	2022-04-12	M	25	2-3/week	Non-smoker	resting	0	30	0	10	5	Acetoacetic acid_(1MEOX)(1TMS)_MP_RI:1132_BMD	C00164	HMDB00060	96	EB_08	MB02	27	withinbatch	FALSE	5047158	p17041to_027_MD_ID163_TR1.cdf	97	103	0.677	98.1	43.1	94.7	7411	2022-05-26	10	24	Moderatly Lean	omnivore	2022-08-16	0.17	8	54	99	76.2	180	82
Proband03_Normoxia_normal	normal	2022-01-08	M	29	3-4/week	Non-smoker	exercise	10	30	10	10	9	Acetoacetic acid_(1MEOX)(1TMS)_MP_RI:1132_BMD	C00164	HMDB00060	96	EB_02	MB14	25	withinbatch	FALSE	2579065	p17086to_025_MD_ID061_TR1a.cdf	96	NA	NA	NA	NA	NA	NA	NA		26	Lean	omnivore	2022-03-10	0.1	7	126	100	80.9	175	90
Proband07_Hypoxia_normal	normal	2022-02-12	M	18	3-4/week	Non-smoker	exercise	10	30	10	9	8	Acetoacetic acid_(1MEOX)(1TMS)_MP_RI:1132_BMD	C00164	HMDB00060	96	EB_03	MB13	35	withinbatch	FALSE	1961731	p17082to_035_MD_ID097_TR1a.cdf	84	NA	NA	NA	NA	NA	NA	NA		19	Ultra Lean	omnivore	2022-03-04	0.04	9	112	92	62.9	181	71
Proband02_Hypoxia_normal	normal	2022-07-07	M	53	1-2/week	Non-smoker	exercise	30	30	30	7	7	Acetoacetic acid_(1MEOX)(1TMS)_MP_RI:1132_BMD	C00164	HMDB00060	96	EB_05	MB10	72	withinbatch	FALSE	2598417	p17072to_072_MD_ID010_TR1a.cdf	84	106	1981-04-01	88.5	33	52.7	1943-07-01	2022-05-23	13	24	Excess Fat	omnivore	2022-03-21	0.21	4	156	96	77.6	179	94
Proband12_Hypoxia_normal	normal	2022-02-08	F	27	3-4/week	Non-smoker	exercise	10	30	10	9	8	Acetoacetic acid_(1MEOX)(1TMS)_MP_RI:1132_BMD	C00164	HMDB00060	96	EB_02	MB07	68	withinbatch	FALSE	2751665	p17060to_068_MD_ID188_TR1.cdf	81	NA	NA	NA	NA	NA	NA	NA		21	Moderatly Lean	vegetarian	2022-04-24	0.24	7	162	NA	60.8	170	NA
Proband09_Normoxia_(+)30%	(+)30%	2022-05-08	M	52	1-2/week	Non-smoker	recovery	PE20	30	50	10	5	Acetoacetic acid_(1MEOX)(1TMS)_MP_RI:1132_BMD	C00164	HMDB00060	96	EB_02	MB11	50	withinbatch	FALSE	2360385	p17076to_050_MD_ID260_TR1a.cdf	96	NA	NA	NA	NA	NA	NA	NA		27	Excess Fat	omnivore	2022-02-23	0.23	7	93	106	76.5	168	87
Proband14_Hypoxia_normal	normal	2022-03-09	M	46	2-3/week	Non-smoker	exercise	10	30	10	9	5	Acetoacetic acid_(1MEOX)(1TMS)_MP_RI:1132_BMD	C00164	HMDB00060	96	EB_04	MB05	59	withinbatch	FALSE	4099603	p17052to_059_MD_ID234_TR1.cdf	82	NA	NA	NA	NA	NA	NA	NA		21	Lean	omnivore	11	0.11	8	117	98	68.8	179	79.3
Proband11_Hypoxia_(+)30%	(+)30%	2022-03-11	M	21	3-4/week	Non-smoker	exercise	10	27	10	8	1	Acetoacetic acid_(1MEOX)(1TMS)_MP_RI:1132_BMD	C00164	HMDB00060	96	EB_03	MB03	73	withinbatch	FALSE	4137672.5	p17045to_073_MD_ID436_TR1.cdf	86	NA	NA	NA	NA	NA	NA	NA		26	Moderatly Lean	omnivore	2022-04-13	0.13	8	167	103	88.5	184	88
Proband20_Hypoxia_normal	normal	2022-07-07	M	55	1-2/week	Non-smoker	recovery	PE30	30	60	10	5	Acetoacetic acid_(1MEOX)(1TMS)_MP_RI:1132_BMD	C00164	HMDB00060	96	EB_05	MB02	56	withinbatch	FALSE	5070312.5	p17041to_056_MD_ID398_TR1.cdf	91	93.6	2022-02-01	90.6	35.9	54.1	7442	25	10	24	Moderatly Lean	vegetarian	2022-07-16	0.17	3	90	NA	85.2	187	NA
Proband24_Normoxia_(+)30%	(+)30%	2022-05-07	F	46	2-3/week	Non-smoker	resting	0	30	0	10	7	Acetoacetic acid_(1MEOX)(1TMS)_MP_RI:1132_BMD	C00164	HMDB00060	96	EB_07	MB09	55	withinbatch	FALSE	2508833.5	p17068to_055_MD_ID405_TR1.cdf	97	89.3	0.638	97.7	35.6	90.3	7427	2022-01-24	9	25	Moderatly Lean	omnivore	2022-02-26	0.26	8	53	103	70.9	169.9	80
Proband07_Normoxia_(+)30%	(+)30%	2022-09-15	M	18	3-4/week	Non-smoker	recovery	PE30	27	57	10	1	Acetoacetic acid_(1MEOX)(1TMS)_MP_RI:1132_BMD	C00164	HMDB00060	96	EB_10	MB11	32	withinbatch	FALSE	2510913	p17076to_032_MD_ID131_TR1a.cdf	96	127	1981-08-01	96.2	37.6	76.1	7384	2022-06-22	10	19	Ultra Lean	omnivore	2022-03-04	0.04	9	83	92	62.9	181	71
Proband11_Hypoxia_(+)30%	(+)30%	2022-03-11	M	21	3-4/week	Non-smoker	recovery	PE30	27	57	10	1	Acetoacetic acid_(1MEOX)(1TMS)_MP_RI:1132_BMD	C00164	HMDB00060	96	EB_03	MB03	74	withinbatch	FALSE	4337396.5	p17045to_074_MD_ID440_TR1.cdf	90	114	2022-08-02	92.1	34.3	59.7	7426	2022-06-23	11	26	Moderatly Lean	omnivore	2022-04-13	0.13	8	95	103	88.5	184	88
Proband08_Hypoxia_normal	normal	2022-09-06	F	31	2-3/week	Smoker	exercise	30	30	30	8	8	Acetoacetic acid_(1MEOX)(1TMS)_MP_RI:1132_BMD	C00164	HMDB00060	96	EB_06	MB10	44	withinbatch	FALSE	1876115	p17072to_044_MD_ID402_TR1.cdf	93	88.9	0.891	97.1	36.5	80.9	7422	2022-02-24	7	25	Moderatly Lean	omnivore	2022-06-27	0.28	6	128	108	73.1	170.5	87
Proband11_Normoxia_(+)60%	(+)60%	2022-07-13	M	21	3-4/week	Non-smoker	resting	0	30	0	10	3	Acetoacetic acid_(1MEOX)(1TMS)_MP_RI:1132_BMD	C00164	HMDB00060	96	EB_03	MB09	41	withinbatch	FALSE	2787034	p17068to_041_MD_ID210_TR1.cdf	98	99.8	0.93	99.2	36.5	105	7422	2022-04-24	9	26	Moderatly Lean	omnivore	2022-04-13	0.13	8	58	103	88.5	184	88
Proband12_Normoxia_normal	normal	2022-02-08	F	27	3-4/week	Non-smoker	exercise	20	30	20	9	8	Acetoacetic acid_(1MEOX)(1TMS)_MP_RI:1132_BMD	C00164	HMDB00060	96	EB_02	MB07	69	withinbatch	FALSE	2701187	p17060to_069_MD_ID159_TR1.cdf	94	NA	NA	NA	NA	NA	NA	NA		21	Moderatly Lean	vegetarian	2022-04-24	0.24	7	96	NA	60.8	170	NA
Proband09_Hypoxia_normal	normal	2022-05-06	M	52	1-2/week	Non-smoker	recovery	PE20	30	50	10	7	Acetoacetic acid_(1MEOX)(1TMS)_MP_RI:1132_BMD	C00164	HMDB00060	96	EB_06	MB14	76	withinbatch	FALSE	3653989	p17086to_076_MD_ID142_TR1a.cdf	84	NA	NA	NA	NA	NA	NA	NA		27	Excess Fat	omnivore	2022-02-23	0.23	7	84	106	76.5	168	87
Proband12_Hypoxia_normal	normal	2022-02-08	F	27	3-4/week	Non-smoker	recovery	PE30	30	60	10	8	Acetoacetic acid_(1MEOX)(1TMS)_MP_RI:1132_BMD	C00164	HMDB00060	96	EB_02	MB07	67	withinbatch	FALSE	2813099	p17060to_067_MD_ID192_TR1.cdf	90	86.2	0.77	92.7	33	58	7433	2022-03-23	10	21	Moderatly Lean	vegetarian	2022-04-24	0.24	7	84	NA	60.8	170	NA
Proband02_Normoxia_normal	normal	2022-07-07	M	53	1-2/week	Non-smoker	recovery	PE30	30	60	10	8	Acetoacetic acid_(1MEOX)(1TMS)_MP_RI:1132_BMD	C00164	HMDB00060	96	EB_05	MB10	70	withinbatch	FALSE	2316054	p17072to_070_MD_ID024_TR1a.cdf	99	107	2019-01-01	96.3	42.7	75.4	7425	2022-02-27	5	24	Excess Fat	omnivore	2022-03-21	0.21	4	67	96	77.6	179	94
Proband01_Normoxia_normal	normal	2022-06-08	F	28	2-3/week	Non-smoker	resting	0	30	0	10	5	Acetoacetic acid_(1MEOX)(1TMS)_MP_RI:1132_BMD	C00164	HMDB00060	96	EB_09	MB03	30	withinbatch	FALSE	4239367	p17045to_030_MD_ID001_TR1.cdf	98	93.9	0.63	97.2	39.2	81.1	7397	24	12	19	Lean	omnivore	2022-06-20	0.21	6	82	90	47.6	160	69
Proband05_Hypoxia_normal	normal	2022-08-09	M	28	1-2/week	Non-smoker	resting	0	30	0	10	4	Acetoacetic acid_(1MEOX)(1TMS)_MP_RI:1132_BMD	C00164	HMDB00060	96	EB_05	MB13	42	withinbatch	FALSE	2421506	p17082to_042_MD_ID120_TR1a.cdf	90	94.1	0.7	93.7	32.9	59.7	7479	2022-09-25	8	23	Lean	omnivore	2022-07-11	0.12	6	68	101.5	79.8	188	83.3
Proband15_Normoxia_normal	normal	2022-06-06	F	26	1-2/week	Non-smoker	exercise	30	30	30	3	3	Acetoacetic acid_(1MEOX)(1TMS)_MP_RI:1132_BMD	C00164	HMDB00060	96	EB_08	MB05	76	withinbatch	FALSE	4422394	p17052to_076_MD_ID271_TR1.cdf	96	110	2022-04-02	98.7	32.6	109	1939-07-01	21	10	24	Excess Fat	omnivore	32.5	0.33	4	176	NA	60.8	160	NA
Proband17_Normoxia_normal	normal	2022-03-08	F	23	rare	Non-smoker	recovery	PE30	30	60	10	5	Acetoacetic acid_(1MEOX)(1TMS)_MP_RI:1132_BMD	C00164	HMDB00060	96	EB_01	MB13	72	withinbatch	FALSE	2160562.5	p17082to_072_MD_ID317_TR1a.cdf	98	102	1957-02-01	97.8	34	92.1	7367	2022-04-20	13	21	Moderatly Lean	omnivore	2022-08-28	0.29	5	104	NA	59.8	168	NA
Proband09_Normoxia_(+)30%	(+)30%	2022-05-08	M	52	1-2/week	Non-smoker	recovery	PE30	30	60	10	5	Acetoacetic acid_(1MEOX)(1TMS)_MP_RI:1132_BMD	C00164	HMDB00060	96	EB_02	MB11	56	withinbatch	FALSE	2263469	p17076to_056_MD_ID261_TR1a.cdf	97	104	2017-01-01	NA	NA	NA	NA	NA	techn. Defekt	27	Excess Fat	omnivore	2022-02-23	0.23	7	91	106	76.5	168	87
Proband03_Hypoxia_(+)60%	(+)60%	2022-05-10	M	29	3-4/week	Non-smoker	recovery	PE30	30	60	10	4	Acetoacetic acid_(1MEOX)(1TMS)_MP_RI:1132_BMD	C00164	HMDB00060	96	EB_04	MB03	52	withinbatch	FALSE	3183349.5	p17045to_052_MD_ID386_TR1.cdf	89	82.8	1998-02-01	92.8	32.5	61.8	7422	2022-04-22	11	26	Lean	omnivore	2022-03-10	0.1	7	75	100	80.9	175	90
Proband01_Normoxia_normal	normal	2022-06-08	F	28	2-3/week	Non-smoker	exercise	30	30	30	5	5	Acetoacetic acid_(1MEOX)(1TMS)_MP_RI:1132_BMD	C00164	HMDB00060	96	EB_09	MB03	28	withinbatch	FALSE	4210093	p17045to_028_MD_ID004_TR1.cdf	98	109	1952-02-01	97.8	34.2	91.2	7403	2022-03-22	13	19	Lean	omnivore	2022-06-20	0.21	6	116	90	47.6	160	69
Proband03_Hypoxia_normal	normal	2022-01-08	M	29	3-4/week	Non-smoker	exercise	30	30	30	7	7	Acetoacetic acid_(1MEOX)(1TMS)_MP_RI:1132_BMD	C00164	HMDB00060	96	EB_02	MB14	34	withinbatch	FALSE	2497770	p17086to_034_MD_ID040_TR1a.cdf	80	87.7	1942-01-01	92.3	35.4	61.7	7412	2022-01-23	13	26	Lean	omnivore	2022-03-10	0.1	7	154	100	80.9	175	90
Proband02_Normoxia_normal	normal	2022-07-07	M	53	1-2/week	Non-smoker	exercise	10	30	10	9	8	Acetoacetic acid_(1MEOX)(1TMS)_MP_RI:1132_BMD	C00164	HMDB00060	96	EB_05	MB10	77	withinbatch	FALSE	2472649	p17072to_077_MD_ID020_TR1a.cdf	97	NA	NA	NA	NA	NA	NA	NA		24	Excess Fat	omnivore	2022-03-21	0.21	4	111	96	77.6	179	94
Proband12_Hypoxia_normal	normal	2022-02-08	F	27	3-4/week	Non-smoker	recovery	PE20	30	50	10	8	Acetoacetic acid_(1MEOX)(1TMS)_MP_RI:1132_BMD	C00164	HMDB00060	96	EB_02	MB07	74	withinbatch	FALSE	2213136	p17060to_074_MD_ID191_TR1.cdf	93	NA	NA	NA	NA	NA	NA	NA		21	Moderatly Lean	vegetarian	2022-04-24	0.24	7	77	NA	60.8	170	NA
Proband11_Hypoxia_normal	normal	2022-07-08	M	21	3-4/week	Non-smoker	exercise	10	30	10	8	7	Acetoacetic acid_(1MEOX)(1TMS)_MP_RI:1132_BMD	C00164	HMDB00060	96	EB_09	MB12	37	withinbatch	FALSE	1948418	p17079to_037_MD_ID170_TR1a.cdf	87	NA	NA	NA	NA	NA	NA	NA		26	Moderatly Lean	omnivore	2022-04-13	0.13	8	141	103	88.5	184	88
Proband25_Normoxia_(+)30%	(+)30%	2022-01-07	F	39	2-3/week	Non-smoker	resting	0	30	0	10	4	Acetoacetic acid_(1MEOX)(1TMS)_MP_RI:1132_BMD	C00164	HMDB00060	96	EB_06	MB09	66	withinbatch	FALSE	3031639	p17068to_066_MD_ID452_TR1.cdf	98	102	0.776	98.2	34.8	99	7404	2022-05-22	10	2022-01-26	Excess Fat	omnivore	32.6	0.33	7	57	NA	68.49	162	NA
Proband02_Hypoxia_normal	normal	2022-07-07	M	53	1-2/week	Non-smoker	recovery	PE30	30	60	10	7	Acetoacetic acid_(1MEOX)(1TMS)_MP_RI:1132_BMD	C00164	HMDB00060	96	EB_05	MB10	75	withinbatch	FALSE	2735677	p17072to_075_MD_ID012_TR1a.cdf	87	108	2022-05-02	89.5	38.6	54.2	7447	2022-05-26	14	24	Excess Fat	omnivore	2022-03-21	0.21	4	86	96	77.6	179	94
Proband14_Hypoxia_(+)30%	(+)30%	2022-01-12	M	46	2-3/week	Non-smoker	recovery	PE30	30	60	10	4	Acetoacetic acid_(1MEOX)(1TMS)_MP_RI:1132_BMD	C00164	HMDB00060	96	EB_08	MB08	63	withinbatch	FALSE	4065613	p17065to_063_MD_ID285_TR2.cdf	94	97.9	0.65	92	37.7	60.4	7411	24	6	21	Lean	omnivore	11	0.11	8	78	98	68.8	179	79.3
Proband01_Hypoxia_(+)30%	(+)30%	2022-01-11	F	28	2-3/week	Non-smoker	exercise	26	26	26	1	1	Acetoacetic acid_(1MEOX)(1TMS)_MP_RI:1132_BMD	C00164	HMDB00060	96	EB_07	MB08	30	withinbatch	FALSE	2877863	p17065to_030_MD_ID034_TR1.cdf	87	181	1985-09-01	91.9	31.2	65.3	7323	2022-04-17	17 (+)	19	Lean	omnivore	2022-06-20	0.21	6	172	90	47.6	160	69
Proband10_Hypoxia_normal	normal	2022-03-07	F	51	2-3/week	Non-smoker	exercise	20	30	20	8	8	Acetoacetic acid_(1MEOX)(1TMS)_MP_RI:1132_BMD	C00164	HMDB00060	96	EB_09	MB11	36	withinbatch	FALSE	2337972	p17076to_036_MD_ID177_TR1a.cdf	80	NA	NA	NA	NA	NA	NA	NA		20	Ultra Lean	omnivore	2022-05-14	0.15	6	132	NA	62.5	176	NA
Proband01_Hypoxia_(+)30%	(+)30%	2022-01-11	F	28	2-3/week	Non-smoker	resting	0	26	0	10	1	Acetoacetic acid_(1MEOX)(1TMS)_MP_RI:1132_BMD	C00164	HMDB00060	96	EB_07	MB08	26	withinbatch	FALSE	2863117	p17065to_026_MD_ID031_TR1.cdf	93	93.3	0.674	95.3	36.6	56.2	7419	2022-01-24		19	Lean	omnivore	2022-06-20	0.21	6	86	90	47.6	160	69
Proband04_Normoxia_normal	normal	2022-05-09	M	25	2-3/week	Non-smoker	resting	0	30	0	10	7	Acetoacetic acid_(1MEOX)(1TMS)_MP_RI:1132_BMD	C00164	HMDB00060	96	EB_07	MB08	39	withinbatch	FALSE	3103423	p17065to_039_MD_ID043_TR1.cdf	96	95.7	NA	97.7	42.7	90.7	7401	2022-07-25	11	24	Moderatly Lean	omnivore	2022-08-16	0.17	8	65	99	76.2	180	82
Proband25_Hypoxia_(+)30%	(+)30%	2022-01-07	F	39	2-3/week	Non-smoker	resting	0	16	0	10	1	Acetoacetic acid_(1MEOX)(1TMS)_MP_RI:1132_BMD	C00164	HMDB00060	96	EB_06	MB09	67	withinbatch	FALSE	3462559.5	p17068to_067_MD_ID447_TR1.cdf	94	96	0.6	93.1	2022-08-30	63.3	7429	2022-09-21		2022-01-26	Excess Fat	omnivore	32.6	0.33	7	64	NA	68.49	162	NA
Proband09_Hypoxia_normal	normal	2022-05-06	M	52	1-2/week	Non-smoker	exercise	10	30	10	8	7	Acetoacetic acid_(1MEOX)(1TMS)_MP_RI:1132_BMD	C00164	HMDB00060	96	EB_06	MB14	67	withinbatch	FALSE	3421821	p17086to_067_MD_ID139_TR1a.cdf	78	NA	NA	NA	NA	NA	NA	NA		27	Excess Fat	omnivore	2022-02-23	0.23	7	141	106	76.5	168	87
Proband03_Hypoxia_normal	normal	2022-01-08	M	29	3-4/week	Non-smoker	resting	0	30	0	10	7	Acetoacetic acid_(1MEOX)(1TMS)_MP_RI:1132_BMD	C00164	HMDB00060	96	EB_02	MB14	30	withinbatch	FALSE	2311630	p17086to_030_MD_ID037_TR1a.cdf	85	96	0.611	90.4	36.8	56.3	7418	24	10	26	Lean	omnivore	2022-03-10	0.1	7	62	100	80.9	175	90
Proband11_Normoxia_normal	normal	2022-07-08	M	21	3-4/week	Non-smoker	resting	0	30	0	10	7	Acetoacetic acid_(1MEOX)(1TMS)_MP_RI:1132_BMD	C00164	HMDB00060	96	EB_09	MB12	48	withinbatch	FALSE	2163030	p17079to_048_MD_ID198_TR1a.cdf	97	98.4	0.64	98.5	38.5	97.6	7411	2022-05-24	10	26	Moderatly Lean	omnivore	2022-04-13	0.13	8	60	103	88.5	184	88
Proband19_Normoxia_(+)30%	(+)30%	2022-08-07	F	54	>5/week	Non-smoker	recovery	PE30	30	60	10	8	Acetoacetic acid_(1MEOX)(1TMS)_MP_RI:1132_BMD	C00164	HMDB00060	96	EB_08	MB08	83	withinbatch	FALSE	3150378	p17065to_083_MD_ID335_TR1.cdf	98	98.8	0.8	98.2	37.1	98.1	7411	2022-09-23	11	22	Lean	omnivore	2022-03-20	0.2	8	76	NA	61.7	168	NA
Proband17_Normoxia_normal	normal	2022-03-08	F	23	rare	Non-smoker	resting	0	30	0	10	5	Acetoacetic acid_(1MEOX)(1TMS)_MP_RI:1132_BMD	C00164	HMDB00060	96	EB_01	MB13	71	withinbatch	FALSE	2075320	p17082to_071_MD_ID312_TR1a.cdf	99	92.2	0.64	98.4	35.5	98.5	7397	2022-04-22	9	21	Moderatly Lean	omnivore	2022-08-28	0.29	5	78	NA	59.8	168	NA
Proband14_Hypoxia_normal	normal	2022-03-09	M	46	2-3/week	Non-smoker	resting	0	30	0	10	5	Acetoacetic acid_(1MEOX)(1TMS)_MP_RI:1132_BMD	C00164	HMDB00060	96	EB_04	MB05	60	withinbatch	FALSE	3839309	p17052to_060_MD_ID233_TR1.cdf	92	93.8	0.665	92.6	38.5	58.6	7429	2022-04-25	9	21	Lean	omnivore	11	0.11	8	56	98	68.8	179	79.3
Proband04_Hypoxia_(+)30%	(+)30%	2022-04-12	M	25	2-3/week	Non-smoker	exercise	28	28	28	1	1	Acetoacetic acid_(1MEOX)(1TMS)_MP_RI:1132_BMD	C00164	HMDB00060	96	EB_08	MB02	24	withinbatch	FALSE	5131769	p17041to_024_MD_ID117_TR1.cdf	84	112	2022-06-09	92.2	31.6	67.7	2022-03-07	2022-07-16	15 (+)	24	Moderatly Lean	omnivore	2022-08-16	0.17	8	194	99	76.2	180	82
Proband18_Normoxia_(+)30%	(+)30%	14	M	36	>5/week	Non-smoker	recovery	PE30	30	60	10	9	Acetoacetic acid_(1MEOX)(1TMS)_MP_RI:1132_BMD	C00164	HMDB00060	96	EB_03	MB10	53	withinbatch	FALSE	2299953	p17072to_053_MD_ID323_TR1.cdf	96	95.6	0.558	98.4	37.5	94.8	7417	2022-04-24	9	19	Ultra Lean	vegetarian	2022-05-04	0.05	10	64	NA	60	176	NA
Proband03_Normoxia_(+)30%	(+)30%	2022-05-10	M	29	3-4/week	Non-smoker	recovery	PE30	30	60	10	8	Acetoacetic acid_(1MEOX)(1TMS)_MP_RI:1132_BMD	C00164	HMDB00060	96	EB_07	MB12	25	withinbatch	FALSE	1836906	p17079to_025_MD_ID305_TR1a.cdf	98	84.3	0.73	97.2	38	85.6	1941-07-01	2022-02-24	11	26	Lean	omnivore	2022-03-10	0.1	7	58	100	80.9	175	90
Proband06_Hypoxia_(+)60%	(+)60%	2022-03-13	F	26	3-4/week	Non-smoker	exercise	10	10	10	1	1	Acetoacetic acid_(1MEOX)(1TMS)_MP_RI:1132_BMD	C00164	HMDB00060	96	EB_10	MB09	31	withinbatch	FALSE	2212192	p17068to_031_MD_ID292_TR1.cdf	82	151	2022-01-15	86.2	2022-01-30	65.2	2018-07-01	2022-02-12	22 (+)	21	Ultra Lean	vegetarian	17	0.17	8	170	NA	57.3	167	NA
Proband04_Normoxia_normal	normal	2022-05-09	M	25	2-3/week	Non-smoker	recovery	PE30	30	60	10	7	Acetoacetic acid_(1MEOX)(1TMS)_MP_RI:1132_BMD	C00164	HMDB00060	96	EB_07	MB08	38	withinbatch	FALSE	2876867	p17065to_038_MD_ID048_TR1.cdf	96	83	0.63	97.2	41.6	86.2	7401	2022-02-25	14	24	Moderatly Lean	omnivore	2022-08-16	0.17	8	75	99	76.2	180	82
Proband04_Normoxia_normal	normal	2022-05-09	M	25	2-3/week	Non-smoker	exercise	30	30	30	7	7	Acetoacetic acid_(1MEOX)(1TMS)_MP_RI:1132_BMD	C00164	HMDB00060	96	EB_07	MB08	47	withinbatch	FALSE	2746030	p17065to_047_MD_ID046_TR1.cdf	96	89	2022-07-01	97.9	40.3	95.9	7398	2022-04-24	14	24	Moderatly Lean	omnivore	2022-08-16	0.17	8	161	99	76.2	180	82
Proband24_Hypoxia_(+)30%	(+)30%	2022-05-07	F	46	2-3/week	Non-smoker	exercise	20	30	20	5	4	Acetoacetic acid_(1MEOX)(1TMS)_MP_RI:1132_BMD	C00164	HMDB00060	96	EB_07	MB09	62	withinbatch	FALSE	2299164.5	p17068to_062_MD_ID419_TR1.cdf	74	NA	NA	NA	NA	NA	NA	NA		25	Moderatly Lean	omnivore	2022-02-26	0.26	8	169	103	70.9	169.9	80
Proband26_Hypoxia_(+)30%	(+)30%	2022-06-08	M	74	>5/week	Non-smoker	exercise	20	30	20	3	1	Acetoacetic acid_(1MEOX)(1TMS)_MP_RI:1132_BMD	C00164	HMDB00060	96	EB_01	MB10	23	withinbatch	FALSE	2418961	p17072to_023_MD_ID051_TR1.cdf	74	NA	NA	NA	NA	NA	NA	NA		27	Excess Fat	omnivore	2022-02-24	0.24	8	153	NA	85.1	179	NA
Proband23_Normoxia_normal	normal	2022-09-07	M	55	2-3/week	Non-smoker	exercise	20	30	20	7	7	Acetoacetic acid_(1MEOX)(1TMS)_MP_RI:1132_BMD	C00164	HMDB00060	96	EB_01	MB12	72	withinbatch	FALSE	2211409	p17079to_072_MD_ID377_TR1a.cdf	96	NA	NA	NA	NA	NA	NA	NA		23	Moderatly Lean	omnivore	2022-05-18	0.19	6	154	NA	75.8	180	NA
Proband23_Hypoxia_normal	normal	2022-09-07	M	55	2-3/week	Non-smoker	exercise	10	16	10	4	1	Acetoacetic acid_(1MEOX)(1TMS)_MP_RI:1132_BMD	C00164	HMDB00060	96	EB_01	MB12	68	withinbatch	FALSE	2157134.5	p17079to_068_MD_ID359_TR1a.cdf	84	NA	NA	NA	NA	NA	NA	NA		23	Moderatly Lean	omnivore	2022-05-18	0.19	6	165	NA	75.8	180	NA
Proband14_Normoxia_normal	normal	2022-03-09	M	46	2-3/week	Non-smoker	recovery	PE30	30	60	10	7	Acetoacetic acid_(1MEOX)(1TMS)_MP_RI:1132_BMD	C00164	HMDB00060	96	EB_04	MB05	56	withinbatch	FALSE	3201162	p17052to_056_MD_ID227_TR1.cdf	97	93	0.66	98.6	40.1	96.8	7428	2022-02-26	8	21	Lean	omnivore	11	0.11	8	54	98	68.8	179	79.3
Proband12_Normoxia_normal	normal	2022-02-08	F	27	3-4/week	Non-smoker	resting	0	30	0	10	8	Acetoacetic acid_(1MEOX)(1TMS)_MP_RI:1132_BMD	C00164	HMDB00060	96	EB_02	MB07	75	withinbatch	FALSE	2806411	p17060to_075_MD_ID157_TR1.cdf	99	91.4	0.57	98.6	39	98.2	7401	2022-02-24	9	21	Moderatly Lean	vegetarian	2022-04-24	0.24	7	63	NA	60.8	170	NA
Proband26_Hypoxia_(+)30%	(+)30%	2022-06-08	M	74	>5/week	Non-smoker	exercise	30	30	30	1	1	Acetoacetic acid_(1MEOX)(1TMS)_MP_RI:1132_BMD	C00164	HMDB00060	96	EB_01	MB10	29	withinbatch	FALSE	2284689	p17072to_029_MD_ID052_TR1.cdf	80	209	1987-07-01	89.1	2022-01-29	59.9	1934-07-01	2022-04-17	15 (+)	27	Excess Fat	omnivore	2022-02-24	0.24	8	162	NA	85.1	179	NA
Proband01_Normoxia_normal	normal	2022-06-08	F	28	2-3/week	Non-smoker	exercise	20	30	20	6	5	Acetoacetic acid_(1MEOX)(1TMS)_MP_RI:1132_BMD	C00164	HMDB00060	96	EB_09	MB03	25	withinbatch	FALSE	4462859	p17045to_025_MD_ID003_TR1.cdf	98	NA	NA	NA	NA	NA	NA	NA		19	Lean	omnivore	2022-06-20	0.21	6	138	90	47.6	160	69
Proband01_Normoxia_(+)30%	(+)30%	2022-01-11	F	28	2-3/week	Non-smoker	exercise	10	30	10	3	2	Acetoacetic acid_(1MEOX)(1TMS)_MP_RI:1132_BMD	C00164	HMDB00060	96	EB_07	MB08	29	withinbatch	FALSE	2952447	p17065to_029_MD_ID026_TR1.cdf	95	NA	NA	NA	NA	NA	NA	NA		19	Lean	omnivore	2022-06-20	0.21	6	121	90	47.6	160	69
Proband06_Hypoxia_normal	normal	2022-02-08	F	26	3-4/week	Non-smoker	recovery	PE30	30	60	10	8	Acetoacetic acid_(1MEOX)(1TMS)_MP_RI:1132_BMD	C00164	HMDB00060	96	EB_04	MB07	38	withinbatch	FALSE	2157717	p17060to_038_MD_ID107_TR1.cdf	94	102	0.82	93	34.3	62.2	7453	2022-09-24	9	21	Ultra Lean	vegetarian	17	0.17	8	80	NA	57.3	167	NA
Proband08_Normoxia_normal	normal	2022-09-06	F	31	2-3/week	Smoker	recovery	PE30	30	60	10	9	Acetoacetic acid_(1MEOX)(1TMS)_MP_RI:1132_BMD	C00164	HMDB00060	96	EB_06	MB10	45	withinbatch	FALSE	2044800	p17072to_045_MD_ID095_TR1.cdf	97	86.4	0.7	97.6	40.1	87.4	7422	2022-08-25	8	25	Moderatly Lean	omnivore	2022-06-27	0.28	6	68	108	73.1	170.5	87
Proband03_Hypoxia_(+)30%	(+)30%	2022-05-10	M	29	3-4/week	Non-smoker	recovery	PE30	30	60	10	4	Acetoacetic acid_(1MEOX)(1TMS)_MP_RI:1132_BMD	C00164	HMDB00060	96	EB_07	MB12	26	withinbatch	FALSE	2139325	p17079to_026_MD_ID150_TR1a.cdf	95	78.5	1954-01-01	90.4	35.7	57.1	7433	2022-04-24	11	26	Lean	omnivore	2022-03-10	0.1	7	55	100	80.9	175	90
Proband10_Normoxia_normal	normal	2022-03-07	F	51	2-3/week	Non-smoker	exercise	20	30	20	7	7	Acetoacetic acid_(1MEOX)(1TMS)_MP_RI:1132_BMD	C00164	HMDB00060	96	EB_09	MB11	41	withinbatch	FALSE	2325480	p17076to_041_MD_ID153_TR1a.cdf	99	NA	NA	NA	NA	NA	NA	NA		20	Ultra Lean	omnivore	2022-05-14	0.15	6	107	NA	62.5	176	NA
Proband17_Normoxia_normal	normal	2022-03-08	F	23	rare	Non-smoker	recovery	PE20	30	50	10	5	Acetoacetic acid_(1MEOX)(1TMS)_MP_RI:1132_BMD	C00164	HMDB00060	96	EB_01	MB13	70	withinbatch	FALSE	2008663.5	p17082to_070_MD_ID316_TR1a.cdf	97	NA	NA	NA	NA	NA	NA	NA		21	Moderatly Lean	omnivore	2022-08-28	0.29	5	112	NA	59.8	168	NA
Proband09_Hypoxia_normal	normal	2022-05-06	M	52	1-2/week	Non-smoker	exercise	20	30	20	8	7	Acetoacetic acid_(1MEOX)(1TMS)_MP_RI:1132_BMD	C00164	HMDB00060	96	EB_06	MB14	70	withinbatch	FALSE	3677658	p17086to_070_MD_ID140_TR1a.cdf	81	NA	NA	NA	NA	NA	NA	NA		27	Excess Fat	omnivore	2022-02-23	0.23	7	139	106	76.5	168	87
Proband18_Normoxia_(+)30%	(+)30%	14	M	36	>5/week	Non-smoker	exercise	20	30	20	9	9	Acetoacetic acid_(1MEOX)(1TMS)_MP_RI:1132_BMD	C00164	HMDB00060	96	EB_03	MB10	63	withinbatch	FALSE	2609986	p17072to_063_MD_ID320_TR2.cdf	92	NA	NA	NA	NA	NA	NA	NA		19	Ultra Lean	vegetarian	2022-05-04	0.05	10	151	NA	60	176	NA
Proband02_Hypoxia_(+)30%	(+)30%	10	M	53	1-2/week	Non-smoker	recovery	PE30	20	50	10	1	Acetoacetic acid_(1MEOX)(1TMS)_MP_RI:1132_BMD	C00164	HMDB00060	96	EB_09	MB14	40	withinbatch	FALSE	2460342	p17086to_040_MD_ID059_TR1a.cdf	88	143	1951-05-01	87.5	35.2	53.1	7402	2022-06-22	16 (+)	24	Excess Fat	omnivore	2022-03-21	0.21	4	83	96	77.6	179	94
Proband21_Normoxia_normal	normal	2022-05-09	M	51	2-3/week	Non-smoker	recovery	PE30	30	60	10	6	Acetoacetic acid_(1MEOX)(1TMS)_MP_RI:1132_BMD	C00164	HMDB00060	96	EB_06	MB02	71	withinbatch	FALSE	5616449	p17041to_071_MD_ID368_TR1.cdf	97	99.2	2015-01-01	96.6	33.9	99.6	7455	2022-09-24	n.m.	21	Moderatly Lean	vegan	2022-01-18	0.18	6	70	NA	72.3	186	NA
Proband19_Hypoxia_(+)30%	(+)30%	2022-08-07	F	54	>5/week	Non-smoker	exercise	10	15	10	5	1	Acetoacetic acid_(1MEOX)(1TMS)_MP_RI:1132_BMD	C00164	HMDB00060	96	EB_08	MB08	79	withinbatch	FALSE	2415220.5	p17065to_079_MD_ID388_TR1.cdf	76	NA	NA	NA	NA	NA	NA	NA		22	Lean	omnivore	2022-03-20	0.2	8	165	NA	61.7	168	NA
Proband15_Hypoxia_normal	normal	2022-06-06	F	26	1-2/week	Non-smoker	exercise	25	25	25	1	1	Acetoacetic acid_(1MEOX)(1TMS)_MP_RI:1132_BMD	C00164	HMDB00060	96	EB_08	MB05	73	withinbatch	FALSE	4336977	p17052to_073_MD_ID265_TR1.cdf	85	148	1934-06-01	91.3	30	64	7349	2022-01-18	15 (+)	24	Excess Fat	omnivore	32.5	0.33	4	186	NA	60.8	160	NA
Proband24_Normoxia_(+)30%	(+)30%	2022-05-07	F	46	2-3/week	Non-smoker	recovery	PE20	30	50	10	7	Acetoacetic acid_(1MEOX)(1TMS)_MP_RI:1132_BMD	C00164	HMDB00060	96	EB_07	MB09	61	withinbatch	FALSE	2526871	p17068to_061_MD_ID409_TR1.cdf	95	NA	NA	NA	NA	NA	NA	NA		25	Moderatly Lean	omnivore	2022-02-26	0.26	8	81	103	70.9	169.9	80
Proband15_Normoxia_normal	normal	2022-06-06	F	26	1-2/week	Non-smoker	resting	0	30	0	10	3	Acetoacetic acid_(1MEOX)(1TMS)_MP_RI:1132_BMD	C00164	HMDB00060	96	EB_08	MB05	74	withinbatch	FALSE	4302012	p17052to_074_MD_ID268_TR1.cdf	99	99.8	0.51	98.8	35	101	7413	2022-01-23	8	24	Excess Fat	omnivore	32.5	0.33	4	68	NA	60.8	160	NA
Proband05_Hypoxia_(+)30%	(+)30%	2022-07-12	M	28	1-2/week	Non-smoker	exercise	13	13	13	1	1	Acetoacetic acid_(1MEOX)(1TMS)_MP_RI:1132_BMD	C00164	HMDB00060	96	EB_01	MB02	39	withinbatch	FALSE	5421524	p17041to_039_MD_ID195_TR1.cdf	84	160	2022-04-15	89.2	2022-05-26	70.3	7182	2022-08-11	21 (+)	23	Lean	omnivore	2022-07-11	0.12	6	180	101.5	79.8	188	83.3
Proband03_Normoxia_normal	normal	2022-01-08	M	29	3-4/week	Non-smoker	recovery	PE30	30	60	10	9	Acetoacetic acid_(1MEOX)(1TMS)_MP_RI:1132_BMD	C00164	HMDB00060	96	EB_02	MB14	33	withinbatch	FALSE	2647847	p17086to_033_MD_ID065_TR1a.cdf	97	90.1	0.678	96.8	36.6	81.8	7394	2022-07-22	10	26	Lean	omnivore	2022-03-10	0.1	7	55	100	80.9	175	90
Proband15_Hypoxia_normal	normal	2022-06-06	F	26	1-2/week	Non-smoker	recovery	PE20	25	45	10	1	Acetoacetic acid_(1MEOX)(1TMS)_MP_RI:1132_BMD	C00164	HMDB00060	96	EB_08	MB05	75	withinbatch	FALSE	4334728	p17052to_075_MD_ID266_TR1.cdf	91	NA	NA	NA	NA	NA	NA	NA		24	Excess Fat	omnivore	32.5	0.33	4	104	NA	60.8	160	NA
Proband09_Hypoxia_(+)30%	(+)30%	2022-05-08	M	52	1-2/week	Non-smoker	recovery	PE20	30	50	10	4	Acetoacetic acid_(1MEOX)(1TMS)_MP_RI:1132_BMD	C00164	HMDB00060	96	EB_02	MB11	57	withinbatch	FALSE	2374806.5	p17076to_057_MD_ID433_TR1a.cdf	85	NA	NA	NA	NA	NA	NA	NA		27	Excess Fat	omnivore	2022-02-23	0.23	7	92	106	76.5	168	87
Proband05_Hypoxia_(+)30%	(+)30%	2022-07-12	M	28	1-2/week	Non-smoker	recovery	PE30	13	43	10	1	Acetoacetic acid_(1MEOX)(1TMS)_MP_RI:1132_BMD	C00164	HMDB00060	96	EB_01	MB02	43	withinbatch	FALSE	5310816	p17041to_043_MD_ID197_TR1.cdf	91	109	1986-05-01	90.7	2022-07-29	59.3	7393	19	13 (+)	23	Lean	omnivore	2022-07-11	0.12	6	108	101.5	79.8	188	83.3
Proband17_Hypoxia_normal	normal	2022-03-08	F	23	rare	Non-smoker	resting	0	16	0	10	1	Acetoacetic acid_(1MEOX)(1TMS)_MP_RI:1132_BMD	C00164	HMDB00060	96	EB_01	MB13	76	withinbatch	FALSE	2345848.5	p17082to_076_MD_ID336_TR1a.cdf	92	90.7	0.76	91.7	32.4	58.1	1943-07-01	2022-08-22	9	21	Moderatly Lean	omnivore	2022-08-28	0.29	5	61	NA	59.8	168	NA
Proband09_Normoxia_(+)30%	(+)30%	2022-05-08	M	52	1-2/week	Non-smoker	resting	0	30	0	10	5	Acetoacetic acid_(1MEOX)(1TMS)_MP_RI:1132_BMD	C00164	HMDB00060	96	EB_02	MB11	54	withinbatch	FALSE	2379142	p17076to_054_MD_ID256_TR1a.cdf	98	98.8	2022-01-01	NA	NA	NA	NA	NA	techn. Defekt	27	Excess Fat	omnivore	2022-02-23	0.23	7	72	106	76.5	168	87
Proband02_Hypoxia_normal	normal	2022-07-07	M	53	1-2/week	Non-smoker	exercise	20	30	20	9	7	Acetoacetic acid_(1MEOX)(1TMS)_MP_RI:1132_BMD	C00164	HMDB00060	96	EB_05	MB10	78	withinbatch	FALSE	2466404	p17072to_078_MD_ID009_TR1a.cdf	86	NA	NA	NA	NA	NA	NA	NA		24	Excess Fat	omnivore	2022-03-21	0.21	4	132	96	77.6	179	94
Proband16_Normoxia_(+)30%	(+)30%	12	M	50	3-4/week	Non-smoker	recovery	PE20	30	50	10	4	Acetoacetic acid_(1MEOX)(1TMS)_MP_RI:1132_BMD	C00164	HMDB00060	96	EB_10	MB12	55	withinbatch	FALSE	2335601	p17079to_055_MD_ID278_TR1a.cdf	96	NA	NA	NA	NA	NA	NA	NA		21	Moderatly Lean	omnivore	2022-05-14	0.15	7	65	NA	70.3	182	NA
Proband09_Normoxia_normal	normal	2022-05-06	M	52	1-2/week	Non-smoker	recovery	PE20	30	50	10	7	Acetoacetic acid_(1MEOX)(1TMS)_MP_RI:1132_BMD	C00164	HMDB00060	96	EB_06	MB14	75	withinbatch	FALSE	3734512	p17086to_075_MD_ID185_TR1a.cdf	98	NA	NA	NA	NA	NA	NA	NA		27	Excess Fat	omnivore	2022-02-23	0.23	7	70	106	76.5	168	87
Proband09_Normoxia_(+)30%	(+)30%	2022-05-08	M	52	1-2/week	Non-smoker	exercise	20	30	20	7	5	Acetoacetic acid_(1MEOX)(1TMS)_MP_RI:1132_BMD	C00164	HMDB00060	96	EB_02	MB11	59	withinbatch	FALSE	2468695	p17076to_059_MD_ID258_TR1a.cdf	94	NA	NA	NA	NA	NA	NA	NA		27	Excess Fat	omnivore	2022-02-23	0.23	7	153	106	76.5	168	87
Proband06_Hypoxia_normal	normal	2022-02-08	F	26	3-4/week	Non-smoker	exercise	30	30	30	8	8	Acetoacetic acid_(1MEOX)(1TMS)_MP_RI:1132_BMD	C00164	HMDB00060	96	EB_04	MB07	41	withinbatch	FALSE	2547258	p17060to_041_MD_ID105_TR1.cdf	88	104	1949-01-01	92.4	34.4	61.1	7456	2022-01-25	11	21	Ultra Lean	vegetarian	17	0.17	8	140	NA	57.3	167	NA
Proband22_Normoxia_(+)30%	(+)30%	2022-03-09	M	55	1-2/week	Non-smoker	exercise	10	30	10	9	8	Acetoacetic acid_(1MEOX)(1TMS)_MP_RI:1132_BMD	C00164	HMDB00060	96	EB_04	MB11	66	withinbatch	FALSE	2252751.5	p17076to_066_MD_ID370_TR1a.cdf	95	NA	NA	NA	NA	NA	NA	NA		25	Moderatly Lean	omnivore	2022-04-15	0.15	8	145	NA	81.6	179	NA
Proband25_Normoxia_(+)30%	(+)30%	2022-01-07	F	39	2-3/week	Non-smoker	exercise	10	30	10	5	4	Acetoacetic acid_(1MEOX)(1TMS)_MP_RI:1132_BMD	C00164	HMDB00060	96	EB_06	MB09	70	withinbatch	FALSE	3107393.5	p17068to_070_MD_ID453_TR1.cdf	97	NA	NA	NA	NA	NA	NA	NA		2022-01-26	Excess Fat	omnivore	32.6	0.33	7	167	NA	68.49	162	NA
Proband05_Normoxia_normal	normal	2022-08-09	M	28	1-2/week	Non-smoker	recovery	PE30	30	60	10	7	Acetoacetic acid_(1MEOX)(1TMS)_MP_RI:1132_BMD	C00164	HMDB00060	96	EB_05	MB13	51	withinbatch	FALSE	2563274	p17082to_051_MD_ID250_TR1a.cdf	97	85.7	1955-01-01	96.8	39.4	79.4	7433	2022-02-26	9	23	Lean	omnivore	2022-07-11	0.12	6	90	101.5	79.8	188	83.3
Proband19_Hypoxia_(+)30%	(+)30%	2022-08-07	F	54	>5/week	Non-smoker	exercise	15	15	15	1	1	Acetoacetic acid_(1MEOX)(1TMS)_MP_RI:1132_BMD	C00164	HMDB00060	96	EB_08	MB08	76	withinbatch	FALSE	2237280	p17065to_076_MD_ID389_TR1.cdf	75	156	2019-09-01	89.1	2022-08-29	65.2	7289	2022-07-15	16 (+)	22	Lean	omnivore	2022-03-20	0.2	8	170	NA	61.7	168	NA
Proband14_Normoxia_normal	normal	2022-03-09	M	46	2-3/week	Non-smoker	exercise	30	30	30	7	7	Acetoacetic acid_(1MEOX)(1TMS)_MP_RI:1132_BMD	C00164	HMDB00060	96	EB_04	MB05	62	withinbatch	FALSE	3759407	p17052to_062_MD_ID225_TR1.cdf	96	89.7	0.64	98.6	39.8	99.7	1942-07-01	2022-06-25	7	21	Lean	omnivore	11	0.11	8	124	98	68.8	179	79.3
Proband22_Hypoxia_(+)30%	(+)30%	2022-03-09	M	55	1-2/week	Non-smoker	exercise	20	30	20	8	6	Acetoacetic acid_(1MEOX)(1TMS)_MP_RI:1132_BMD	C00164	HMDB00060	96	EB_04	MB11	70	withinbatch	FALSE	2299409.5	p17076to_070_MD_ID354_TR1a.cdf	82	NA	NA	NA	NA	NA	NA	NA		25	Moderatly Lean	omnivore	2022-04-15	0.15	8	165	NA	81.6	179	NA
Proband11_Normoxia_(+)60%	(+)60%	2022-07-13	M	21	3-4/week	Non-smoker	exercise	20	30	20	6	3	Acetoacetic acid_(1MEOX)(1TMS)_MP_RI:1132_BMD	C00164	HMDB00060	96	EB_03	MB09	44	withinbatch	FALSE	2696409	p17068to_044_MD_ID212_TR1.cdf	95	NA	NA	NA	NA	NA	NA	NA		26	Moderatly Lean	omnivore	2022-04-13	0.13	8	173	103	88.5	184	88
Proband07_Hypoxia_normal	normal	2022-02-12	M	18	3-4/week	Non-smoker	recovery	PE30	30	60	10	8	Acetoacetic acid_(1MEOX)(1TMS)_MP_RI:1132_BMD	C00164	HMDB00060	96	EB_03	MB13	33	withinbatch	FALSE	2079307	p17082to_033_MD_ID101_TR1a.cdf	91	95.4	0.84	90.3	38.6	55.4	7425	2022-02-25	10	19	Ultra Lean	omnivore	2022-03-04	0.04	9	94	92	62.9	181	71
Proband19_Hypoxia_(+)30%	(+)30%	2022-08-07	F	54	>5/week	Non-smoker	recovery	PE20	15	35	10	1	Acetoacetic acid_(1MEOX)(1TMS)_MP_RI:1132_BMD	C00164	HMDB00060	96	EB_08	MB08	77	withinbatch	FALSE	2636116.5	p17065to_077_MD_ID390_TR1.cdf	86	NA	NA	NA	NA	NA	NA	NA		22	Lean	omnivore	2022-03-20	0.2	8	84	NA	61.7	168	NA
Proband11_Normoxia_(+)30%	(+)30%	2022-03-11	M	21	3-4/week	Non-smoker	exercise	30	30	30	6	6	Acetoacetic acid_(1MEOX)(1TMS)_MP_RI:1132_BMD	C00164	HMDB00060	96	EB_03	MB03	72	withinbatch	FALSE	3809178	p17045to_072_MD_ID414_TR1.cdf	86	96.2	2018-03-01	98.3	35.9	92.3	7416	2022-08-23	12	26	Moderatly Lean	omnivore	2022-04-13	0.13	8	172	103	88.5	184	88
Proband09_Hypoxia_normal	normal	2022-05-06	M	52	1-2/week	Non-smoker	exercise	30	30	30	7	7	Acetoacetic acid_(1MEOX)(1TMS)_MP_RI:1132_BMD	C00164	HMDB00060	96	EB_06	MB14	66	withinbatch	FALSE	3934823	p17086to_066_MD_ID141_TR2a.cdf	82	108	1992-01-01	89.6	40.4	54.2	7409	25	12	27	Excess Fat	omnivore	2022-02-23	0.23	7	144	106	76.5	168	87
Proband09_Hypoxia_(+)30%	(+)30%	2022-05-08	M	52	1-2/week	Non-smoker	exercise	20	30	20	7	4	Acetoacetic acid_(1MEOX)(1TMS)_MP_RI:1132_BMD	C00164	HMDB00060	96	EB_02	MB11	58	withinbatch	FALSE	2521297	p17076to_058_MD_ID431_TR1a.cdf	80	NA	NA	NA	NA	NA	NA	NA		27	Excess Fat	omnivore	2022-02-23	0.23	7	157	106	76.5	168	87
Proband24_Normoxia_(+)30%	(+)30%	2022-05-07	F	46	2-3/week	Non-smoker	exercise	20	30	20	7	7	Acetoacetic acid_(1MEOX)(1TMS)_MP_RI:1132_BMD	C00164	HMDB00060	96	EB_07	MB09	60	withinbatch	FALSE	2905477.5	p17068to_060_MD_ID407_TR1.cdf	91	NA	NA	NA	NA	NA	NA	NA		25	Moderatly Lean	omnivore	2022-02-26	0.26	8	162	103	70.9	169.9	80
Proband07_Hypoxia_normal	normal	2022-02-12	M	18	3-4/week	Non-smoker	exercise	30	30	30	8	8	Acetoacetic acid_(1MEOX)(1TMS)_MP_RI:1132_BMD	C00164	HMDB00060	96	EB_03	MB13	32	withinbatch	FALSE	1953164	p17082to_032_MD_ID099_TR1a.cdf	85	104	1941-02-01	91.4	36.9	58.8	7409	2022-06-23	10	19	Ultra Lean	omnivore	2022-03-04	0.04	9	174	92	62.9	181	71
Proband13_Normoxia_(+)60%	(+)60%	2022-09-12	M	32	2-3/week	Non-smoker	recovery	PE20	30	50	10	3	Acetoacetic acid_(1MEOX)(1TMS)_MP_RI:1132_BMD	C00164	HMDB00060	96	EB_02	MB13	62	withinbatch	FALSE	2557928.5	p17082to_062_MD_ID445_TR1a.cdf	97	NA	NA	NA	NA	NA	NA	NA		26	Moderatly Lean	omnivore	2022-05-18	0.19	7	84	NA	82.7	178	NA
Proband03_Hypoxia_normal	normal	2022-01-08	M	29	3-4/week	Non-smoker	exercise	20	30	20	8	7	Acetoacetic acid_(1MEOX)(1TMS)_MP_RI:1132_BMD	C00164	HMDB00060	96	EB_02	MB14	31	withinbatch	FALSE	2444075	p17086to_031_MD_ID039_TR1a.cdf	82	NA	NA	NA	NA	NA	NA	NA		26	Lean	omnivore	2022-03-10	0.1	7	143	100	80.9	175	90
Proband23_Hypoxia_normal	normal	2022-09-07	M	55	2-3/week	Non-smoker	resting	0	16	0	10	1	Acetoacetic acid_(1MEOX)(1TMS)_MP_RI:1132_BMD	C00164	HMDB00060	96	EB_01	MB12	71	withinbatch	FALSE	2196097.5	p17079to_071_MD_ID358_TR1a.cdf	93	105	0.69	92.2	36.6	62.1	7423	2022-03-24	9	23	Moderatly Lean	omnivore	2022-05-18	0.19	6	72	NA	75.8	180	NA
Proband24_Hypoxia_(+)30%	(+)30%	2022-05-07	F	46	2-3/week	Non-smoker	resting	0	30	0	10	4	Acetoacetic acid_(1MEOX)(1TMS)_MP_RI:1132_BMD	C00164	HMDB00060	96	EB_07	MB09	56	withinbatch	FALSE	2718706	p17068to_056_MD_ID417_TR1.cdf	91	89.4	0.65	89.7	32.9	54.7	7444	2022-07-23	7	25	Moderatly Lean	omnivore	2022-02-26	0.26	8	52	103	70.9	169.9	80
Proband24_Normoxia_(+)30%	(+)30%	2022-05-07	F	46	2-3/week	Non-smoker	recovery	PE30	30	60	10	7	Acetoacetic acid_(1MEOX)(1TMS)_MP_RI:1132_BMD	C00164	HMDB00060	96	EB_07	MB09	58	withinbatch	FALSE	2974370	p17068to_058_MD_ID410_TR1.cdf	96	80.8	0.98	95.8	35.8	75.7	7421	2022-08-23	8	25	Moderatly Lean	omnivore	2022-02-26	0.26	8	70	103	70.9	169.9	80
Proband02_Normoxia_(+)30%	(+)30%	10	M	53	1-2/week	Non-smoker	exercise	10	30	10	6	4	Acetoacetic acid_(1MEOX)(1TMS)_MP_RI:1132_BMD	C00164	HMDB00060	96	EB_09	MB14	39	withinbatch	FALSE	2468258	p17086to_039_MD_ID079_TR1a.cdf	98	NA	NA	NA	NA	NA	NA	NA		24	Excess Fat	omnivore	2022-03-21	0.21	4	153	96	77.6	179	94
Proband07_Normoxia_(+)30%	(+)30%	2022-09-15	M	18	3-4/week	Non-smoker	exercise	20	27	20	5	1	Acetoacetic acid_(1MEOX)(1TMS)_MP_RI:1132_BMD	C00164	HMDB00060	96	EB_10	MB11	27	withinbatch	FALSE	2137390	p17076to_027_MD_ID128_TR1a.cdf	91	NA	NA	NA	NA	NA	NA	NA		19	Ultra Lean	omnivore	2022-03-04	0.04	9	169	92	62.9	181	71
Proband06_Hypoxia_normal	normal	2022-02-08	F	26	3-4/week	Non-smoker	exercise	10	30	10	9	8	Acetoacetic acid_(1MEOX)(1TMS)_MP_RI:1132_BMD	C00164	HMDB00060	96	EB_04	MB07	47	withinbatch	FALSE	2761521	p17060to_047_MD_ID103_TR1.cdf	85	NA	NA	NA	NA	NA	NA	NA		21	Ultra Lean	vegetarian	17	0.17	8	124	NA	57.3	167	NA
Proband02_Normoxia_normal	normal	2022-07-07	M	53	1-2/week	Non-smoker	resting	0	30	0	10	8	Acetoacetic acid_(1MEOX)(1TMS)_MP_RI:1132_BMD	C00164	HMDB00060	96	EB_05	MB10	71	withinbatch	FALSE	2521212	p17072to_071_MD_ID019_TR1a.cdf	96	106	2013-01-01	97	39.7	80	1943-07-01	2022-01-26	6	24	Excess Fat	omnivore	2022-03-21	0.21	4	64	96	77.6	179	94
Proband10_Hypoxia_normal	normal	2022-03-07	F	51	2-3/week	Non-smoker	recovery	PE20	30	50	10	8	Acetoacetic acid_(1MEOX)(1TMS)_MP_RI:1132_BMD	C00164	HMDB00060	96	EB_09	MB11	45	withinbatch	FALSE	2571444	p17076to_045_MD_ID179_TR1a.cdf	90	NA	NA	NA	NA	NA	NA	NA		20	Ultra Lean	omnivore	2022-05-14	0.15	6	72	NA	62.5	176	NA
Proband11_Normoxia_(+)30%	(+)30%	2022-03-11	M	21	3-4/week	Non-smoker	recovery	PE30	30	60	10	6	Acetoacetic acid_(1MEOX)(1TMS)_MP_RI:1132_BMD	C00164	HMDB00060	96	EB_03	MB03	71	withinbatch	FALSE	3430329.5	p17045to_071_MD_ID416_TR1.cdf	98	86.5	2017-01-01	98.2	37.6	86.3	7439	2022-08-25	10	26	Moderatly Lean	omnivore	2022-04-13	0.13	8	91	103	88.5	184	88
Proband11_Hypoxia_normal	normal	2022-07-08	M	21	3-4/week	Non-smoker	exercise	30	30	30	7	7	Acetoacetic acid_(1MEOX)(1TMS)_MP_RI:1132_BMD	C00164	HMDB00060	96	EB_09	MB12	47	withinbatch	FALSE	2194613	p17079to_047_MD_ID172_TR1a.cdf	88	98.4	1936-01-01	92.6	37.5	59	7428	25	10	26	Moderatly Lean	omnivore	2022-04-13	0.13	8	156	103	88.5	184	88
Proband10_Normoxia_normal	normal	2022-03-07	F	51	2-3/week	Non-smoker	exercise	10	30	10	8	7	Acetoacetic acid_(1MEOX)(1TMS)_MP_RI:1132_BMD	C00164	HMDB00060	96	EB_09	MB11	40	withinbatch	FALSE	2300148	p17076to_040_MD_ID152_TR1a.cdf	99	NA	NA	NA	NA	NA	NA	NA		20	Ultra Lean	omnivore	2022-05-14	0.15	6	105	NA	62.5	176	NA
Proband15_Normoxia_normal	normal	2022-06-06	F	26	1-2/week	Non-smoker	exercise	10	30	10	8	3	Acetoacetic acid_(1MEOX)(1TMS)_MP_RI:1132_BMD	C00164	HMDB00060	96	EB_08	MB05	66	withinbatch	FALSE	3933690	p17052to_066_MD_ID269_TR1.cdf	98	NA	NA	NA	NA	NA	NA	NA		24	Excess Fat	omnivore	32.5	0.33	4	163	NA	60.8	160	NA
Proband12_Normoxia_normal	normal	2022-02-08	F	27	3-4/week	Non-smoker	exercise	10	30	10	9	8	Acetoacetic acid_(1MEOX)(1TMS)_MP_RI:1132_BMD	C00164	HMDB00060	96	EB_02	MB07	70	withinbatch	FALSE	2873617	p17060to_070_MD_ID158_TR1.cdf	99	NA	NA	NA	NA	NA	NA	NA		21	Moderatly Lean	vegetarian	2022-04-24	0.24	7	85	NA	60.8	170	NA
Proband04_Hypoxia_normal	normal	2022-05-09	M	25	2-3/week	Non-smoker	exercise	30	30	30	7	7	Acetoacetic acid_(1MEOX)(1TMS)_MP_RI:1132_BMD	C00164	HMDB00060	96	EB_07	MB08	50	withinbatch	FALSE	2683033	p17065to_050_MD_ID087_TR3.cdf	84	91.8	2022-02-03	90.5	37.5	58	7413	24	12	24	Moderatly Lean	omnivore	2022-08-16	0.17	8	176	99	76.2	180	82
Proband04_Hypoxia_normal	normal	2022-05-09	M	25	2-3/week	Non-smoker	exercise	20	30	20	8	7	Acetoacetic acid_(1MEOX)(1TMS)_MP_RI:1132_BMD	C00164	HMDB00060	96	EB_07	MB08	37	withinbatch	FALSE	2882776	p17065to_037_MD_ID086_TR1.cdf	85	NA	NA	NA	NA	NA	NA	NA		24	Moderatly Lean	omnivore	2022-08-16	0.17	8	176	99	76.2	180	82
Proband15_Hypoxia_normal	normal	2022-06-06	F	26	1-2/week	Non-smoker	recovery	PE30	25	55	10	1	Acetoacetic acid_(1MEOX)(1TMS)_MP_RI:1132_BMD	C00164	HMDB00060	96	EB_08	MB05	68	withinbatch	FALSE	4380119	p17052to_068_MD_ID267_TR1.cdf	90	99	1985-01-01	90.5	32.4	58.1	7429	2022-07-22	10	24	Excess Fat	omnivore	32.5	0.33	4	98	NA	60.8	160	NA
Proband04_Hypoxia_normal	normal	2022-05-09	M	25	2-3/week	Non-smoker	resting	0	30	0	10	7	Acetoacetic acid_(1MEOX)(1TMS)_MP_RI:1132_BMD	C00164	HMDB00060	96	EB_07	MB08	41	withinbatch	FALSE	2766761	p17065to_041_MD_ID084_TR1.cdf	88	92.2	0.59	88.2	41.3	51.7	7436	27	10	24	Moderatly Lean	omnivore	2022-08-16	0.17	8	62	99	76.2	180	82
Proband15_Normoxia_normal	normal	2022-06-06	F	26	1-2/week	Non-smoker	recovery	PE30	30	60	10	3	Acetoacetic acid_(1MEOX)(1TMS)_MP_RI:1132_BMD	C00164	HMDB00060	96	EB_08	MB05	71	withinbatch	FALSE	4093571	p17052to_071_MD_ID273_TR1.cdf	99	87.7	0.77	98.2	33.7	96	1941-07-01	2022-04-22	8	24	Excess Fat	omnivore	32.5	0.33	4	80	NA	60.8	160	NA
Proband21_Normoxia_normal	normal	2022-05-09	M	51	2-3/week	Non-smoker	exercise	20	30	20	7	6	Acetoacetic acid_(1MEOX)(1TMS)_MP_RI:1132_BMD	C00164	HMDB00060	96	EB_06	MB02	67	withinbatch	FALSE	5268533.5	p17041to_067_MD_ID365_TR1.cdf	96	NA	NA	NA	NA	NA	NA	NA		21	Moderatly Lean	vegan	2022-01-18	0.18	6	152	NA	72.3	186	NA
Proband01_Hypoxia_normal	normal	2022-06-08	F	28	2-3/week	Non-smoker	recovery	PE20	30	50	10	5	Acetoacetic acid_(1MEOX)(1TMS)_MP_RI:1132_BMD	C00164	HMDB00060	96	EB_09	MB03	23	withinbatch	FALSE	4086949	p17045to_023_MD_ID017_TR1.cdf	88	NA	NA	NA	NA	NA	NA	NA		19	Lean	omnivore	2022-06-20	0.21	6	91	90	47.6	160	69
Proband08_Normoxia_normal	normal	2022-09-06	F	31	2-3/week	Smoker	recovery	PE20	30	50	10	9	Acetoacetic acid_(1MEOX)(1TMS)_MP_RI:1132_BMD	C00164	HMDB00060	96	EB_06	MB10	38	withinbatch	FALSE	2098769	p17072to_038_MD_ID094_TR1.cdf	96	NA	NA	NA	NA	NA	NA	NA		25	Moderatly Lean	omnivore	2022-06-27	0.28	6	67	108	73.1	170.5	87
Proband01_Hypoxia_normal	normal	2022-06-08	F	28	2-3/week	Non-smoker	exercise	20	30	20	5	5	Acetoacetic acid_(1MEOX)(1TMS)_MP_RI:1132_BMD	C00164	HMDB00060	96	EB_09	MB03	33	withinbatch	FALSE	4157801	p17045to_033_MD_ID015_TR1.cdf	85	NA	NA	NA	NA	NA	NA	NA		19	Lean	omnivore	2022-06-20	0.21	6	134	90	47.6	160	69
Proband26_Normoxia_(+)30%	(+)30%	2022-06-08	M	74	>5/week	Non-smoker	recovery	PE30	30	60	10	7	Acetoacetic acid_(1MEOX)(1TMS)_MP_RI:1132_BMD	C00164	HMDB00060	96	EB_01	MB10	31	withinbatch	FALSE	2232227	p17072to_031_MD_ID114_TR1.cdf	94	101	0.66	95.6	37.1	73.9	2022-04-07	2022-05-23	10	27	Excess Fat	omnivore	2022-02-24	0.24	8	68	NA	85.1	179	NA
Proband17_Hypoxia_normal	normal	2022-03-08	F	23	rare	Non-smoker	recovery	PE30	16	46	10	1	Acetoacetic acid_(1MEOX)(1TMS)_MP_RI:1132_BMD	C00164	HMDB00060	96	EB_01	MB13	73	withinbatch	FALSE	2208912	p17082to_073_MD_ID340_TR1a.cdf	90	92.9	2022-06-02	91.5	2022-06-30	57.8	7424	2022-07-21	9	21	Moderatly Lean	omnivore	2022-08-28	0.29	5	100	NA	59.8	168	NA
Proband11_Hypoxia_normal	normal	2022-07-08	M	21	3-4/week	Non-smoker	resting	0	30	0	10	7	Acetoacetic acid_(1MEOX)(1TMS)_MP_RI:1132_BMD	C00164	HMDB00060	96	EB_09	MB12	42	withinbatch	FALSE	1989099	p17079to_042_MD_ID169_TR1a.cdf	92	99.6	0.822	93.4	36.8	60	7441	2022-04-25	8	26	Moderatly Lean	omnivore	2022-04-13	0.13	8	67	103	88.5	184	88
Proband11_Hypoxia_(+)60%	(+)60%	2022-07-13	M	21	3-4/week	Non-smoker	exercise	10	16	10	6	1	Acetoacetic acid_(1MEOX)(1TMS)_MP_RI:1132_BMD	C00164	HMDB00060	96	EB_03	MB09	37	withinbatch	FALSE	2892658	p17068to_037_MD_ID229_TR1.cdf	93	NA	NA	NA	NA	NA	NA	NA		26	Moderatly Lean	omnivore	2022-04-13	0.13	8	178	103	88.5	184	88
Proband04_Hypoxia_normal	normal	2022-05-09	M	25	2-3/week	Non-smoker	recovery	PE30	30	60	10	7	Acetoacetic acid_(1MEOX)(1TMS)_MP_RI:1132_BMD	C00164	HMDB00060	96	EB_07	MB08	42	withinbatch	FALSE	3019503	p17065to_042_MD_ID089_TR1.cdf	88	84.9	0.74	86.5	39.3	50.2	7447	2022-07-26	11	24	Moderatly Lean	omnivore	2022-08-16	0.17	8	82	99	76.2	180	82
Proband18_Normoxia_(+)30%	(+)30%	14	M	36	>5/week	Non-smoker	resting	0	30	0	10	9	Acetoacetic acid_(1MEOX)(1TMS)_MP_RI:1132_BMD	C00164	HMDB00060	96	EB_03	MB10	64	withinbatch	FALSE	2860158	p17072to_064_MD_ID318_TR2.cdf	98	97.1	NA	99	37	120	7413	24	8	19	Ultra Lean	vegetarian	2022-05-04	0.05	10	47	NA	60	176	NA
Proband23_Hypoxia_normal	normal	2022-09-07	M	55	2-3/week	Non-smoker	recovery	PE30	16	46	10	1	Acetoacetic acid_(1MEOX)(1TMS)_MP_RI:1132_BMD	C00164	HMDB00060	96	EB_01	MB12	67	withinbatch	FALSE	2273583	p17079to_067_MD_ID362_TR1a.cdf	92	122	1999-01-01	92.5	34.2	64.2	7411	2022-05-22	10	23	Moderatly Lean	omnivore	2022-05-18	0.19	6	105	NA	75.8	180	NA
Proband23_Hypoxia_normal	normal	2022-09-07	M	55	2-3/week	Non-smoker	recovery	PE20	16	36	10	1	Acetoacetic acid_(1MEOX)(1TMS)_MP_RI:1132_BMD	C00164	HMDB00060	96	EB_01	MB12	66	withinbatch	FALSE	2224858	p17079to_066_MD_ID361_TR1a.cdf	88	NA	NA	NA	NA	NA	NA	NA		23	Moderatly Lean	omnivore	2022-05-18	0.19	6	101	NA	75.8	180	NA
Proband06_Hypoxia_normal	normal	2022-02-08	F	26	3-4/week	Non-smoker	exercise	20	30	20	9	8	Acetoacetic acid_(1MEOX)(1TMS)_MP_RI:1132_BMD	C00164	HMDB00060	96	EB_04	MB07	37	withinbatch	FALSE	2714586	p17060to_037_MD_ID104_TR1.cdf	84	NA	NA	NA	NA	NA	NA	NA		21	Ultra Lean	vegetarian	17	0.17	8	138	NA	57.3	167	NA
Proband23_Normoxia_normal	normal	2022-09-07	M	55	2-3/week	Non-smoker	exercise	30	30	30	7	7	Acetoacetic acid_(1MEOX)(1TMS)_MP_RI:1132_BMD	C00164	HMDB00060	96	EB_01	MB12	75	withinbatch	FALSE	2299556	p17079to_075_MD_ID378_TR1a.cdf	96	91.2	1937-01-01	96.6	35	81.4	7421	2022-05-23	13	23	Moderatly Lean	omnivore	2022-05-18	0.19	6	158	NA	75.8	180	NA
Proband05_Normoxia_normal	normal	2022-08-09	M	28	1-2/week	Non-smoker	resting	0	30	0	10	7	Acetoacetic acid_(1MEOX)(1TMS)_MP_RI:1132_BMD	C00164	HMDB00060	96	EB_05	MB13	40	withinbatch	FALSE	2351951	p17082to_040_MD_ID245_TR1a.cdf	99	98.3	0.85	98.6	34.5	96.8	7469	2022-02-26	8	23	Lean	omnivore	2022-07-11	0.12	6	65	101.5	79.8	188	83.3
Proband25_Hypoxia_(+)30%	(+)30%	2022-01-07	F	39	2-3/week	Non-smoker	recovery	PE30	16	46	10	1	Acetoacetic acid_(1MEOX)(1TMS)_MP_RI:1132_BMD	C00164	HMDB00060	96	EB_06	MB09	75	withinbatch	FALSE	3048554.5	p17068to_075_MD_ID451_TR1.cdf	94	140	1935-03-01	93	2022-05-28	64.3	2022-04-07	2022-06-19	12	2022-01-26	Excess Fat	omnivore	32.6	0.33	7	94	NA	68.49	162	NA
Proband07_Normoxia_normal	normal	2022-02-12	M	18	3-4/week	Non-smoker	exercise	20	30	20	8	7	Acetoacetic acid_(1MEOX)(1TMS)_MP_RI:1132_BMD	C00164	HMDB00060	96	EB_03	MB13	26	withinbatch	FALSE	2071622	p17082to_026_MD_ID074_TR1a.cdf	95	NA	NA	NA	NA	NA	NA	NA		19	Ultra Lean	omnivore	2022-03-04	0.04	9	158	92	62.9	181	71
Proband03_Normoxia_(+)30%	(+)30%	2022-05-10	M	29	3-4/week	Non-smoker	exercise	30	30	30	8	8	Acetoacetic acid_(1MEOX)(1TMS)_MP_RI:1132_BMD	C00164	HMDB00060	96	EB_07	MB12	27	withinbatch	FALSE	2023118	p17079to_027_MD_ID303_TR1a.cdf	95	77.2	1955-01-01	96.3	36.5	80	7408	2022-05-23	11	26	Lean	omnivore	2022-03-10	0.1	7	148	100	80.9	175	90
Proband06_Normoxia_(+)60%	(+)60%	2022-03-13	F	26	3-4/week	Non-smoker	exercise	10	30	10	7	2	Acetoacetic acid_(1MEOX)(1TMS)_MP_RI:1132_BMD	C00164	HMDB00060	96	EB_10	MB09	28	withinbatch	FALSE	2504652	p17068to_028_MD_ID133_TR1.cdf	93	NA	NA	NA	NA	NA	NA	NA		21	Ultra Lean	vegetarian	17	0.17	8	156	NA	57.3	167	NA
Proband11_Normoxia_normal	normal	2022-07-08	M	21	3-4/week	Non-smoker	exercise	20	30	20	8	7	Acetoacetic acid_(1MEOX)(1TMS)_MP_RI:1132_BMD	C00164	HMDB00060	96	EB_09	MB12	46	withinbatch	FALSE	2057056	p17079to_046_MD_ID200_TR1a.cdf	99	NA	NA	NA	NA	NA	NA	NA		26	Moderatly Lean	omnivore	2022-04-13	0.13	8	129	103	88.5	184	88
Proband13_Normoxia_(+)60%	(+)60%	2022-09-12	M	32	2-3/week	Non-smoker	exercise	30	30	30	3	3	Acetoacetic acid_(1MEOX)(1TMS)_MP_RI:1132_BMD	C00164	HMDB00060	96	EB_02	MB13	61	withinbatch	FALSE	2347541.5	p17082to_061_MD_ID444_TR1a.cdf	76	117	1996-05-01	97.6	35.4	94.4	7349	2022-01-20	16	26	Moderatly Lean	omnivore	2022-05-18	0.19	7	175	NA	82.7	178	NA
Proband19_Normoxia_(+)30%	(+)30%	2022-08-07	F	54	>5/week	Non-smoker	exercise	10	30	10	9	8	Acetoacetic acid_(1MEOX)(1TMS)_MP_RI:1132_BMD	C00164	HMDB00060	96	EB_08	MB08	82	withinbatch	FALSE	3037698.5	p17065to_082_MD_ID331_TR1.cdf	90	NA	NA	NA	NA	NA	NA	NA		22	Lean	omnivore	2022-03-20	0.2	8	141	NA	61.7	168	NA
Proband03_Hypoxia_(+)30%	(+)30%	2022-05-10	M	29	3-4/week	Non-smoker	resting	0	30	0	10	4	Acetoacetic acid_(1MEOX)(1TMS)_MP_RI:1132_BMD	C00164	HMDB00060	96	EB_07	MB12	29	withinbatch	FALSE	2131988	p17079to_029_MD_ID145_TR1a.cdf	94	90.7	0.68	91.1	38.1	58.6	7419	2022-06-24	8	26	Lean	omnivore	2022-03-10	0.1	7	41	100	80.9	175	90
Proband03_Hypoxia_(+)60%	(+)60%	2022-05-10	M	29	3-4/week	Non-smoker	exercise	30	30	30	4	4	Acetoacetic acid_(1MEOX)(1TMS)_MP_RI:1132_BMD	C00164	HMDB00060	96	EB_04	MB03	53	withinbatch	FALSE	3201975	p17045to_053_MD_ID384_TR1.cdf	76	133	1981-09-01	89.3	2022-04-28	63.2	7304	2022-09-15	18 (+)	26	Lean	omnivore	2022-03-10	0.1	7	177	100	80.9	175	90
Proband09_Normoxia_normal	normal	2022-05-06	M	52	1-2/week	Non-smoker	exercise	30	30	30	7	7	Acetoacetic acid_(1MEOX)(1TMS)_MP_RI:1132_BMD	C00164	HMDB00060	96	EB_06	MB14	68	withinbatch	FALSE	3524896	p17086to_068_MD_ID184_TR1a.cdf	96	94.3	2022-12-01	97.3	40.2	81.8	7417	2022-06-25	9	27	Excess Fat	omnivore	2022-02-23	0.23	7	129	106	76.5	168	87
Proband06_Normoxia_normal	normal	2022-02-08	F	26	3-4/week	Non-smoker	recovery	PE20	30	50	10	9	Acetoacetic acid_(1MEOX)(1TMS)_MP_RI:1132_BMD	C00164	HMDB00060	96	EB_04	MB07	42	withinbatch	FALSE	2774580	p17060to_042_MD_ID070_TR1.cdf	98	NA	NA	NA	NA	NA	NA	NA		21	Ultra Lean	vegetarian	17	0.17	8	70	NA	57.3	167	NA
Proband13_Hypoxia_(+)60%	(+)60%	2022-09-12	M	32	2-3/week	Non-smoker	exercise	16	16	16	1	1	Acetoacetic acid_(1MEOX)(1TMS)_MP_RI:1132_BMD	C00164	HMDB00060	96	EB_02	MB13	57	withinbatch	FALSE	2013176	p17082to_057_MD_ID297_TR1a.cdf	73	125	2022-02-12	88.1	2022-09-28	61.9	7264	2022-06-14	20 (+)	26	Moderatly Lean	omnivore	2022-05-18	0.19	7	172	NA	82.7	178	NA
Proband14_Normoxia_normal	normal	2022-03-09	M	46	2-3/week	Non-smoker	exercise	10	30	10	9	7	Acetoacetic acid_(1MEOX)(1TMS)_MP_RI:1132_BMD	C00164	HMDB00060	96	EB_04	MB05	52	withinbatch	FALSE	3559914	p17052to_052_MD_ID223_TR1.cdf	97	NA	NA	NA	NA	NA	NA	NA		21	Lean	omnivore	11	0.11	8	114	98	68.8	179	79.3
Proband13_Hypoxia_(+)30%	(+)30%	2022-05-10	M	32	2-3/week	Non-smoker	recovery	PE20	30	50	10	4	Acetoacetic acid_(1MEOX)(1TMS)_MP_RI:1132_BMD	C00164	HMDB00060	96	EB_05	MB03	43	withinbatch	FALSE	4890487	p17045to_043_MD_ID243_TR1.cdf	92	NA	NA	NA	NA	NA	NA	NA		26	Moderatly Lean	omnivore	2022-05-18	0.19	7	82	NA	82.7	178	NA
Proband23_Normoxia_normal	normal	2022-09-07	M	55	2-3/week	Non-smoker	recovery	PE30	30	60	10	7	Acetoacetic acid_(1MEOX)(1TMS)_MP_RI:1132_BMD	C00164	HMDB00060	96	EB_01	MB12	70	withinbatch	FALSE	2223138	p17079to_070_MD_ID380_TR1a.cdf	97	87.6	0.88	95.9	37.7	77.7	7401	2022-05-23	13	23	Moderatly Lean	omnivore	2022-05-18	0.19	6	89	NA	75.8	180	NA
Proband08_Hypoxia_normal	normal	2022-09-06	F	31	2-3/week	Smoker	exercise	10	30	10	9	8	Acetoacetic acid_(1MEOX)(1TMS)_MP_RI:1132_BMD	C00164	HMDB00060	96	EB_06	MB10	42	withinbatch	FALSE	1942862	p17072to_042_MD_ID400_TR1.cdf	92	NA	NA	NA	NA	NA	NA	NA		25	Moderatly Lean	omnivore	2022-06-27	0.28	6	125	108	73.1	170.5	87
Proband11_Normoxia_(+)30%	(+)30%	2022-03-11	M	21	3-4/week	Non-smoker	exercise	20	30	20	7	6	Acetoacetic acid_(1MEOX)(1TMS)_MP_RI:1132_BMD	C00164	HMDB00060	96	EB_03	MB03	69	withinbatch	FALSE	3493317.5	p17045to_069_MD_ID413_TR1.cdf	89	NA	NA	NA	NA	NA	NA	NA		26	Moderatly Lean	omnivore	2022-04-13	0.13	8	168	103	88.5	184	88
Proband17_Normoxia_normal	normal	2022-03-08	F	23	rare	Non-smoker	exercise	20	30	20	5	5	Acetoacetic acid_(1MEOX)(1TMS)_MP_RI:1132_BMD	C00164	HMDB00060	96	EB_01	MB13	75	withinbatch	FALSE	2086413.5	p17082to_075_MD_ID314_TR1a.cdf	96	NA	NA	NA	NA	NA	NA	NA		21	Moderatly Lean	omnivore	2022-08-28	0.29	5	194	NA	59.8	168	NA
Proband10_Hypoxia_normal	normal	2022-03-07	F	51	2-3/week	Non-smoker	exercise	10	30	10	8	8	Acetoacetic acid_(1MEOX)(1TMS)_MP_RI:1132_BMD	C00164	HMDB00060	96	EB_09	MB11	46	withinbatch	FALSE	2540127	p17076to_046_MD_ID176_TR1a.cdf	88	NA	NA	NA	NA	NA	NA	NA		20	Ultra Lean	omnivore	2022-05-14	0.15	6	139	NA	62.5	176	NA
Proband14_Hypoxia_(+)30%	(+)30%	2022-01-12	M	46	2-3/week	Non-smoker	exercise	10	30	10	7	4	Acetoacetic acid_(1MEOX)(1TMS)_MP_RI:1132_BMD	C00164	HMDB00060	96	EB_08	MB08	70	withinbatch	FALSE	2924009.5	p17065to_070_MD_ID281_TR1.cdf	76	NA	NA	NA	NA	NA	NA	NA		21	Lean	omnivore	11	0.11	8	169	98	68.8	179	79.3
Proband02_Normoxia_(+)30%	(+)30%	10	M	53	1-2/week	Non-smoker	recovery	PE30	30	60	10	4	Acetoacetic acid_(1MEOX)(1TMS)_MP_RI:1132_BMD	C00164	HMDB00060	96	EB_09	MB14	61	withinbatch	FALSE	2596452	p17086to_061_MD_ID083_TR2a.cdf	97	114	2022-04-02	95.6	39.8	72	7423	2022-07-25	9	24	Excess Fat	omnivore	2022-03-21	0.21	4	87	96	77.6	179	94
Proband11_Normoxia_(+)60%	(+)60%	2022-07-13	M	21	3-4/week	Non-smoker	exercise	10	30	10	8	3	Acetoacetic acid_(1MEOX)(1TMS)_MP_RI:1132_BMD	C00164	HMDB00060	96	EB_03	MB09	40	withinbatch	FALSE	2853407	p17068to_040_MD_ID211_TR1.cdf	95	NA	NA	NA	NA	NA	NA	NA		26	Moderatly Lean	omnivore	2022-04-13	0.13	8	169	103	88.5	184	88
Proband09_Normoxia_normal	normal	2022-05-06	M	52	1-2/week	Non-smoker	exercise	10	30	10	9	7	Acetoacetic acid_(1MEOX)(1TMS)_MP_RI:1132_BMD	C00164	HMDB00060	96	EB_06	MB14	72	withinbatch	FALSE	3645953	p17086to_072_MD_ID182_TR1a.cdf	96	NA	NA	NA	NA	NA	NA	NA		27	Excess Fat	omnivore	2022-02-23	0.23	7	125	106	76.5	168	87
Proband08_Normoxia_normal	normal	2022-09-06	F	31	2-3/week	Smoker	exercise	20	30	20	9	9	Acetoacetic acid_(1MEOX)(1TMS)_MP_RI:1132_BMD	C00164	HMDB00060	96	EB_06	MB10	46	withinbatch	FALSE	2214165	p17072to_046_MD_ID092_TR1.cdf	96	NA	NA	NA	NA	NA	NA	NA		25	Moderatly Lean	omnivore	2022-06-27	0.28	6	123	108	73.1	170.5	87
Proband09_Hypoxia_normal	normal	2022-05-06	M	52	1-2/week	Non-smoker	recovery	PE30	30	60	10	7	Acetoacetic acid_(1MEOX)(1TMS)_MP_RI:1132_BMD	C00164	HMDB00060	96	EB_06	MB14	65	withinbatch	FALSE	3392104	p17086to_065_MD_ID144_TR2a.cdf	89	101	0.981	81.4	42.5	44	7418	2022-03-26	11	27	Excess Fat	omnivore	2022-02-23	0.23	7	80	106	76.5	168	87
Proband13_Normoxia_(+)60%	(+)60%	2022-09-12	M	32	2-3/week	Non-smoker	resting	0	30	0	10	3	Acetoacetic acid_(1MEOX)(1TMS)_MP_RI:1132_BMD	C00164	HMDB00060	96	EB_02	MB13	64	withinbatch	FALSE	2189893.5	p17082to_064_MD_ID441_TR1a.cdf	98	91.6	0.61	98.2	42.5	99.5	7401	2022-06-25	10	26	Moderatly Lean	omnivore	2022-05-18	0.19	7	55	NA	82.7	178	NA
Proband16_Normoxia_(+)30%	(+)30%	12	M	50	3-4/week	Non-smoker	exercise	20	30	20	5	4	Acetoacetic acid_(1MEOX)(1TMS)_MP_RI:1132_BMD	C00164	HMDB00060	96	EB_10	MB12	58	withinbatch	FALSE	2231265.5	p17079to_058_MD_ID276_TR1a.cdf	92	NA	NA	NA	NA	NA	NA	NA		21	Moderatly Lean	omnivore	2022-05-14	0.15	7	157	NA	70.3	182	NA
Proband03_Normoxia_(+)60%	(+)60%	2022-05-10	M	29	3-4/week	Non-smoker	exercise	20	30	20	5	5	Acetoacetic acid_(1MEOX)(1TMS)_MP_RI:1132_BMD	C00164	HMDB00060	96	EB_04	MB03	54	withinbatch	FALSE	3671794.5	p17045to_054_MD_ID425_TR1.cdf	96	NA	NA	NA	NA	NA	NA	NA		26	Lean	omnivore	2022-03-10	0.1	7	165	100	80.9	175	90
Proband12_Hypoxia_normal	normal	2022-02-08	F	27	3-4/week	Non-smoker	exercise	30	30	30	8	8	Acetoacetic acid_(1MEOX)(1TMS)_MP_RI:1132_BMD	C00164	HMDB00060	96	EB_02	MB07	65	withinbatch	FALSE	2713548	p17060to_065_MD_ID190_TR1.cdf	85	95.2	2027-01-01	93.9	32.9	62.8	7413	2022-02-22	10	21	Moderatly Lean	vegetarian	2022-04-24	0.24	7	164	NA	60.8	170	NA
Proband10_Normoxia_normal	normal	2022-03-07	F	51	2-3/week	Non-smoker	exercise	30	30	30	7	7	Acetoacetic acid_(1MEOX)(1TMS)_MP_RI:1132_BMD	C00164	HMDB00060	96	EB_09	MB11	47	withinbatch	FALSE	2562443	p17076to_047_MD_ID154_TR1a.cdf	98	86.9	0.94	98.8	34.4	101	7419	2022-02-23	7	20	Ultra Lean	omnivore	2022-05-14	0.15	6	112	NA	62.5	176	NA
Proband04_Hypoxia_(+)30%	(+)30%	2022-04-12	M	25	2-3/week	Non-smoker	recovery	PE20	28	48	10	1	Acetoacetic acid_(1MEOX)(1TMS)_MP_RI:1132_BMD	C00164	HMDB00060	96	EB_08	MB02	29	withinbatch	FALSE	5196588	p17041to_029_MD_ID118_TR1.cdf	85	NA	NA	NA	NA	NA	NA	NA		24	Moderatly Lean	omnivore	2022-08-16	0.17	8	106	99	76.2	180	82
Proband01_Hypoxia_(+)30%	(+)30%	2022-01-11	F	28	2-3/week	Non-smoker	exercise	10	26	10	3	1	Acetoacetic acid_(1MEOX)(1TMS)_MP_RI:1132_BMD	C00164	HMDB00060	96	EB_07	MB08	28	withinbatch	FALSE	2823944	p17065to_028_MD_ID032_TR1.cdf	93	NA	NA	NA	NA	NA	NA	NA		19	Lean	omnivore	2022-06-20	0.21	6	115	90	47.6	160	69
Proband14_Hypoxia_(+)30%	(+)30%	2022-01-12	M	46	2-3/week	Non-smoker	exercise	30	30	30	4	4	Acetoacetic acid_(1MEOX)(1TMS)_MP_RI:1132_BMD	C00164	HMDB00060	96	EB_08	MB08	61	withinbatch	FALSE	3372526.5	p17065to_061_MD_ID283_TR2.cdf	84	88.6	1992-01-01	90.4	38.1	57.9	7387	2022-08-22	10	21	Lean	omnivore	11	0.11	8	166	98	68.8	179	79.3
Proband03_Hypoxia_(+)30%	(+)30%	2022-05-10	M	29	3-4/week	Non-smoker	exercise	30	30	30	4	4	Acetoacetic acid_(1MEOX)(1TMS)_MP_RI:1132_BMD	C00164	HMDB00060	96	EB_07	MB12	34	withinbatch	FALSE	2407435	p17079to_034_MD_ID148_TR1a.cdf	88	91.9	2029-04-01	92.8	32.3	63.7	7407	2022-07-21	9	26	Lean	omnivore	2022-03-10	0.1	7	162	100	80.9	175	90
Proband01_Normoxia_(+)30%	(+)30%	2022-01-11	F	28	2-3/week	Non-smoker	recovery	PE20	30	50	10	2	Acetoacetic acid_(1MEOX)(1TMS)_MP_RI:1132_BMD	C00164	HMDB00060	96	EB_07	MB08	27	withinbatch	FALSE	2952830	p17065to_027_MD_ID029_TR1.cdf	96	NA	NA	NA	NA	NA	NA	NA		19	Lean	omnivore	2022-06-20	0.21	6	96	90	47.6	160	69
Proband16_Hypoxia_(+)30%	(+)30%	12	M	50	3-4/week	Non-smoker	exercise	10	15	10	4	1	Acetoacetic acid_(1MEOX)(1TMS)_MP_RI:1132_BMD	C00164	HMDB00060	96	EB_10	MB12	57	withinbatch	FALSE	2314769	p17079to_057_MD_ID252_TR1a.cdf	88	NA	NA	NA	NA	NA	NA	NA		21	Moderatly Lean	omnivore	2022-05-14	0.15	7	161	NA	70.3	182	NA
Proband16_Hypoxia_(+)30%	(+)30%	12	M	50	3-4/week	Non-smoker	recovery	PE30	15	45	10	1	Acetoacetic acid_(1MEOX)(1TMS)_MP_RI:1132_BMD	C00164	HMDB00060	96	EB_10	MB12	51	withinbatch	FALSE	2281599	p17079to_051_MD_ID255_TR1a.cdf	90	107	2022-08-01	93	33.2	61	7451	2022-03-24	10	21	Moderatly Lean	omnivore	2022-05-14	0.15	7	65	NA	70.3	182	NA
Proband03_Normoxia_(+)60%	(+)60%	2022-05-10	M	29	3-4/week	Non-smoker	recovery	PE30	30	60	10	5	Acetoacetic acid_(1MEOX)(1TMS)_MP_RI:1132_BMD	C00164	HMDB00060	96	EB_04	MB03	64	withinbatch	FALSE	3618967.5	p17045to_064_MD_ID428_TR1.cdf	96	81.1	1963-01-01	95.9	39.2	75.9	7415	25	10	26	Lean	omnivore	2022-03-10	0.1	7	79	100	80.9	175	90
Proband13_Hypoxia_(+)30%	(+)30%	2022-05-10	M	32	2-3/week	Non-smoker	exercise	30	30	30	4	4	Acetoacetic acid_(1MEOX)(1TMS)_MP_RI:1132_BMD	C00164	HMDB00060	96	EB_05	MB03	48	withinbatch	FALSE	4596182	p17045to_048_MD_ID242_TR1.cdf	82	105	2022-03-04	92.2	37.8	62.1	7349	2022-08-20	13	26	Moderatly Lean	omnivore	2022-05-18	0.19	7	163	NA	82.7	178	NA
Proband25_Normoxia_(+)30%	(+)30%	2022-01-07	F	39	2-3/week	Non-smoker	exercise	20	30	20	4	4	Acetoacetic acid_(1MEOX)(1TMS)_MP_RI:1132_BMD	C00164	HMDB00060	96	EB_06	MB09	73	withinbatch	FALSE	2970277.5	p17068to_073_MD_ID454_TR1.cdf	94	NA	NA	NA	NA	NA	NA	NA		2022-01-26	Excess Fat	omnivore	32.6	0.33	7	174	NA	68.49	162	NA
Proband07_Normoxia_(+)30%	(+)30%	2022-09-15	M	18	3-4/week	Non-smoker	resting	0	27	0	10	1	Acetoacetic acid_(1MEOX)(1TMS)_MP_RI:1132_BMD	C00164	HMDB00060	96	EB_10	MB11	28	withinbatch	FALSE	2288062	p17076to_028_MD_ID126_TR1a.cdf	99	97.8	0.784	98	40.4	92.3	7394	2022-03-24	10	19	Ultra Lean	omnivore	2022-03-04	0.04	9	60	92	62.9	181	71
Proband04_Normoxia_(+)30%	(+)30%	2022-04-12	M	25	2-3/week	Non-smoker	exercise	20	30	20	6	5	Acetoacetic acid_(1MEOX)(1TMS)_MP_RI:1132_BMD	C00164	HMDB00060	96	EB_08	MB02	23	withinbatch	FALSE	5189310	p17041to_023_MD_ID165_TR1.cdf	93	NA	NA	NA	NA	NA	NA	NA		24	Moderatly Lean	omnivore	2022-08-16	0.17	8	178	99	76.2	180	82
Proband03_Normoxia_(+)60%	(+)60%	2022-05-10	M	29	3-4/week	Non-smoker	resting	0	30	0	10	5	Acetoacetic acid_(1MEOX)(1TMS)_MP_RI:1132_BMD	C00164	HMDB00060	96	EB_04	MB03	61	withinbatch	FALSE	4731896	p17045to_061_MD_ID423_TR1.cdf	99	90.5	0.78	98.3	39.3	96.6	7418	2022-03-25	9	26	Lean	omnivore	2022-03-10	0.1	7	54	100	80.9	175	90
Proband24_Hypoxia_(+)30%	(+)30%	2022-05-07	F	46	2-3/week	Non-smoker	exercise	10	30	10	5	4	Acetoacetic acid_(1MEOX)(1TMS)_MP_RI:1132_BMD	C00164	HMDB00060	96	EB_07	MB09	59	withinbatch	FALSE	2392242.5	p17068to_059_MD_ID418_TR1.cdf	68	NA	NA	NA	NA	NA	NA	NA		25	Moderatly Lean	omnivore	2022-02-26	0.26	8	162	103	70.9	169.9	80
Proband01_Normoxia_normal	normal	2022-06-08	F	28	2-3/week	Non-smoker	recovery	PE20	30	50	10	5	Acetoacetic acid_(1MEOX)(1TMS)_MP_RI:1132_BMD	C00164	HMDB00060	96	EB_09	MB03	29	withinbatch	FALSE	4435692	p17045to_029_MD_ID005_TR1.cdf	98	NA	NA	NA	NA	NA	NA	NA		19	Lean	omnivore	2022-06-20	0.21	6	100	90	47.6	160	69
Proband05_Normoxia_(+)30%	(+)30%	2022-07-12	M	28	1-2/week	Non-smoker	exercise	20	20	20	1	1	Acetoacetic acid_(1MEOX)(1TMS)_MP_RI:1132_BMD	C00164	HMDB00060	96	EB_01	MB02	41	withinbatch	FALSE	6651465	p17041to_041_MD_ID218_TR1.cdf	95	139	2022-09-11	97.5	2022-05-27	105	2028-07-01	2022-01-15	19 (+)	23	Lean	omnivore	2022-07-11	0.12	6	187	101.5	79.8	188	83.3
Proband06_Hypoxia_(+)60%	(+)60%	2022-03-13	F	26	3-4/week	Non-smoker	recovery	PE30	10	40	10	1	Acetoacetic acid_(1MEOX)(1TMS)_MP_RI:1132_BMD	C00164	HMDB00060	96	EB_10	MB09	26	withinbatch	FALSE	2374820.5	p17068to_026_MD_ID294_TR1.cdf	91	171	1952-05-01	93	32.9	66	7389	2022-08-20	13	21	Ultra Lean	vegetarian	17	0.17	8	81	NA	57.3	167	NA
Proband07_Normoxia_(+)30%	(+)30%	2022-09-15	M	18	3-4/week	Non-smoker	exercise	27	27	27	1	1	Acetoacetic acid_(1MEOX)(1TMS)_MP_RI:1132_BMD	C00164	HMDB00060	96	EB_10	MB11	26	withinbatch	FALSE	2094645	p17076to_026_MD_ID129_TR1a.cdf	90	168	1995-09-01	97.4	33.6	99.7	7271	2022-02-16	17 (+)	19	Ultra Lean	omnivore	2022-03-04	0.04	9	190	92	62.9	181	71
Proband11_Hypoxia_normal	normal	2022-07-08	M	21	3-4/week	Non-smoker	recovery	PE30	30	60	10	7	Acetoacetic acid_(1MEOX)(1TMS)_MP_RI:1132_BMD	C00164	HMDB00060	96	EB_09	MB12	38	withinbatch	FALSE	1917239	p17079to_038_MD_ID174_TR1a.cdf	93	94.7	0.87	92.8	36.4	58.6	1945-07-01	2022-08-25	7	26	Moderatly Lean	omnivore	2022-04-13	0.13	8	94	103	88.5	184	88
Proband14_Normoxia_normal	normal	2022-03-09	M	46	2-3/week	Non-smoker	exercise	20	30	20	8	7	Acetoacetic acid_(1MEOX)(1TMS)_MP_RI:1132_BMD	C00164	HMDB00060	96	EB_04	MB05	53	withinbatch	FALSE	3622717	p17052to_053_MD_ID224_TR1.cdf	96	NA	NA	NA	NA	NA	NA	NA		21	Lean	omnivore	11	0.11	8	124	98	68.8	179	79.3
Proband04_Normoxia_(+)30%	(+)30%	2022-04-12	M	25	2-3/week	Non-smoker	recovery	PE30	30	60	10	5	Acetoacetic acid_(1MEOX)(1TMS)_MP_RI:1132_BMD	C00164	HMDB00060	96	EB_08	MB02	31	withinbatch	FALSE	5503958	p17041to_031_MD_ID168_TR1.cdf	97	98.8	2022-06-01	97.4	41.6	87.2	7415	2022-01-26	10	24	Moderatly Lean	omnivore	2022-08-16	0.17	8	81	99	76.2	180	82
Proband13_Normoxia_(+)60%	(+)60%	2022-09-12	M	32	2-3/week	Non-smoker	exercise	20	30	20	6	3	Acetoacetic acid_(1MEOX)(1TMS)_MP_RI:1132_BMD	C00164	HMDB00060	96	EB_02	MB13	55	withinbatch	FALSE	2367996	p17082to_055_MD_ID443_TR1a.cdf	92	NA	NA	NA	NA	NA	NA	NA		26	Moderatly Lean	omnivore	2022-05-18	0.19	7	163	NA	82.7	178	NA
Proband15_Hypoxia_normal	normal	2022-06-06	F	26	1-2/week	Non-smoker	resting	0	25	0	10	1	Acetoacetic acid_(1MEOX)(1TMS)_MP_RI:1132_BMD	C00164	HMDB00060	96	EB_08	MB05	70	withinbatch	FALSE	4566142	p17052to_070_MD_ID262_TR1.cdf	94	98.5	0.66	90.4	34.5	57.5	1944-07-01	2022-02-24	9	24	Excess Fat	omnivore	32.5	0.33	4	72	NA	60.8	160	NA
Proband18_Hypoxia_(+)30%	(+)30%	14	M	36	>5/week	Non-smoker	recovery	PE20	30	50	10	7	Acetoacetic acid_(1MEOX)(1TMS)_MP_RI:1132_BMD	C00164	HMDB00060	96	EB_03	MB10	61	withinbatch	FALSE	2672783	p17072to_061_MD_ID350_TR1.cdf	89	NA	NA	NA	NA	NA	NA	NA		19	Ultra Lean	vegetarian	2022-05-04	0.05	10	65	NA	60	176	NA
Proband03_Normoxia_(+)30%	(+)30%	2022-05-10	M	29	3-4/week	Non-smoker	exercise	20	30	20	9	8	Acetoacetic acid_(1MEOX)(1TMS)_MP_RI:1132_BMD	C00164	HMDB00060	96	EB_07	MB12	28	withinbatch	FALSE	2005470.5	p17079to_028_MD_ID302_TR1a.cdf	95	NA	NA	NA	NA	NA	NA	NA		26	Lean	omnivore	2022-03-10	0.1	7	146	100	80.9	175	90
Proband03_Normoxia_normal	normal	2022-01-08	M	29	3-4/week	Non-smoker	resting	0	30	0	10	9	Acetoacetic acid_(1MEOX)(1TMS)_MP_RI:1132_BMD	C00164	HMDB00060	96	EB_02	MB14	28	withinbatch	FALSE	2565519	p17086to_028_MD_ID060_TR1a.cdf	98	90.6	0.58	98.8	33.9	96.8	7421	2022-01-23	9	26	Lean	omnivore	2022-03-10	0.1	7	56	100	80.9	175	90
Proband09_Normoxia_(+)30%	(+)30%	2022-05-08	M	52	1-2/week	Non-smoker	exercise	10	30	10	8	5	Acetoacetic acid_(1MEOX)(1TMS)_MP_RI:1132_BMD	C00164	HMDB00060	96	EB_02	MB11	51	withinbatch	FALSE	2381987	p17076to_051_MD_ID257_TR1a.cdf	95	NA	NA	NA	NA	NA	NA	NA		27	Excess Fat	omnivore	2022-02-23	0.23	7	146	106	76.5	168	87
Proband02_Normoxia_(+)30%	(+)30%	10	M	53	1-2/week	Non-smoker	resting	0	30	0	10	4	Acetoacetic acid_(1MEOX)(1TMS)_MP_RI:1132_BMD	C00164	HMDB00060	96	EB_09	MB14	54	withinbatch	FALSE	2748863	p17086to_054_MD_ID078_TR2a.cdf	97	109	2028-01-01	97.2	41.9	82.6	7423	2022-06-26	9	24	Excess Fat	omnivore	2022-03-21	0.21	4	65	96	77.6	179	94
Proband24_Hypoxia_(+)30%	(+)30%	2022-05-07	F	46	2-3/week	Non-smoker	recovery	PE20	30	50	10	4	Acetoacetic acid_(1MEOX)(1TMS)_MP_RI:1132_BMD	C00164	HMDB00060	96	EB_07	MB09	54	withinbatch	FALSE	2455728	p17068to_054_MD_ID421_TR1.cdf	87	NA	NA	NA	NA	NA	NA	NA		25	Moderatly Lean	omnivore	2022-02-26	0.26	8	82	103	70.9	169.9	80
Proband10_Hypoxia_normal	normal	2022-03-07	F	51	2-3/week	Non-smoker	resting	0	30	0	10	8	Acetoacetic acid_(1MEOX)(1TMS)_MP_RI:1132_BMD	C00164	HMDB00060	96	EB_09	MB11	43	withinbatch	FALSE	2426375	p17076to_043_MD_ID175_TR1a.cdf	92	90.7	0.559	93.5	36.4	63.4	7432	2022-07-24	5	20	Ultra Lean	omnivore	2022-05-14	0.15	6	66	NA	62.5	176	NA
Proband07_Hypoxia_(+)30%	(+)30%	2022-09-15	M	18	3-4/week	Non-smoker	resting	0	15	0	10	1	Acetoacetic acid_(1MEOX)(1TMS)_MP_RI:1132_BMD	C00164	HMDB00060	96	EB_10	MB11	30	withinbatch	FALSE	2373376	p17076to_030_MD_ID286_TR1a.cdf	90	103	2018-01-01	92.6	40.1	61.9	7412	25	6	19	Ultra Lean	omnivore	2022-03-04	0.04	9	80	92	62.9	181	71
Proband22_Hypoxia_(+)30%	(+)30%	2022-03-09	M	55	1-2/week	Non-smoker	recovery	PE20	30	50	10	6	Acetoacetic acid_(1MEOX)(1TMS)_MP_RI:1132_BMD	C00164	HMDB00060	96	EB_04	MB11	67	withinbatch	FALSE	2267849	p17076to_067_MD_ID356_TR1a.cdf	90	NA	NA	NA	NA	NA	NA	NA		25	Moderatly Lean	omnivore	2022-04-15	0.15	8	98	NA	81.6	179	NA
Proband13_Normoxia_(+)30%	(+)30%	2022-05-10	M	32	2-3/week	Non-smoker	exercise	10	30	10	8	6	Acetoacetic acid_(1MEOX)(1TMS)_MP_RI:1132_BMD	C00164	HMDB00060	96	EB_05	MB03	47	withinbatch	FALSE	4325946	p17045to_047_MD_ID205_TR1.cdf	99	NA	NA	NA	NA	NA	NA	NA		26	Moderatly Lean	omnivore	2022-05-18	0.19	7	131	NA	82.7	178	NA
Proband18_Hypoxia_(+)30%	(+)30%	14	M	36	>5/week	Non-smoker	recovery	PE30	30	60	10	7	Acetoacetic acid_(1MEOX)(1TMS)_MP_RI:1132_BMD	C00164	HMDB00060	96	EB_03	MB10	62	withinbatch	FALSE	2584149	p17072to_062_MD_ID351_TR2.cdf	90	84.8	2022-07-01	91.4	35.2	57.9	7417	2022-03-23	9	19	Ultra Lean	vegetarian	2022-05-04	0.05	10	66	NA	60	176	NA
Proband25_Hypoxia_(+)30%	(+)30%	2022-01-07	F	39	2-3/week	Non-smoker	recovery	PE20	16	36	10	1	Acetoacetic acid_(1MEOX)(1TMS)_MP_RI:1132_BMD	C00164	HMDB00060	96	EB_06	MB09	69	withinbatch	FALSE	2714586.5	p17068to_069_MD_ID450_TR1.cdf	95	NA	NA	NA	NA	NA	NA	NA		2022-01-26	Excess Fat	omnivore	32.6	0.33	7	101	NA	68.49	162	NA
Proband03_Normoxia_normal	normal	2022-01-08	M	29	3-4/week	Non-smoker	recovery	PE20	30	50	10	9	Acetoacetic acid_(1MEOX)(1TMS)_MP_RI:1132_BMD	C00164	HMDB00060	96	EB_02	MB14	29	withinbatch	FALSE	2479686	p17086to_029_MD_ID064_TR1a.cdf	98	NA	NA	NA	NA	NA	NA	NA		26	Lean	omnivore	2022-03-10	0.1	7	69	100	80.9	175	90
Proband21_Hypoxia_normal	normal	2022-05-09	M	51	2-3/week	Non-smoker	exercise	10	16	10	3	1	Acetoacetic acid_(1MEOX)(1TMS)_MP_RI:1132_BMD	C00164	HMDB00060	96	EB_06	MB02	62	withinbatch	FALSE	5408151	p17041to_062_MD_ID342_TR1.cdf	79	NA	NA	NA	NA	NA	NA	NA		21	Moderatly Lean	vegan	2022-01-18	0.18	6	164	NA	72.3	186	NA
Proband11_Hypoxia_(+)30%	(+)30%	2022-03-11	M	21	3-4/week	Non-smoker	recovery	PE20	27	47	10	1	Acetoacetic acid_(1MEOX)(1TMS)_MP_RI:1132_BMD	C00164	HMDB00060	96	EB_03	MB03	77	withinbatch	FALSE	4218643	p17045to_077_MD_ID439_TR1.cdf	91	NA	NA	NA	NA	NA	NA	NA		26	Moderatly Lean	omnivore	2022-04-13	0.13	8	100	103	88.5	184	88
Proband03_Normoxia_(+)60%	(+)60%	2022-05-10	M	29	3-4/week	Non-smoker	recovery	PE20	30	50	10	5	Acetoacetic acid_(1MEOX)(1TMS)_MP_RI:1132_BMD	C00164	HMDB00060	96	EB_04	MB03	56	withinbatch	FALSE	3792642.5	p17045to_056_MD_ID427_TR1.cdf	98	NA	NA	NA	NA	NA	NA	NA		26	Lean	omnivore	2022-03-10	0.1	7	81	100	80.9	175	90
Proband01_Hypoxia_(+)30%	(+)30%	2022-01-11	F	28	2-3/week	Non-smoker	exercise	20	26	20	2	1	Acetoacetic acid_(1MEOX)(1TMS)_MP_RI:1132_BMD	C00164	HMDB00060	96	EB_07	MB08	23	withinbatch	FALSE	2698215	p17065to_023_MD_ID033_TR1.cdf	91	NA	NA	NA	NA	NA	NA	NA		19	Lean	omnivore	2022-06-20	0.21	6	139	90	47.6	160	69
Proband10_Normoxia_normal	normal	2022-03-07	F	51	2-3/week	Non-smoker	recovery	PE20	30	50	10	7	Acetoacetic acid_(1MEOX)(1TMS)_MP_RI:1132_BMD	C00164	HMDB00060	96	EB_09	MB11	42	withinbatch	FALSE	2456940	p17076to_042_MD_ID155_TR1a.cdf	98	NA	NA	NA	NA	NA	NA	NA		20	Ultra Lean	omnivore	2022-05-14	0.15	6	86	NA	62.5	176	NA
Proband04_Normoxia_(+)30%	(+)30%	2022-04-12	M	25	2-3/week	Non-smoker	exercise	30	30	30	5	5	Acetoacetic acid_(1MEOX)(1TMS)_MP_RI:1132_BMD	C00164	HMDB00060	96	EB_08	MB02	32	withinbatch	FALSE	5263341	p17041to_032_MD_ID166_TR1.cdf	92	118	2026-05-01	97.6	37.6	97.3	7363	2022-05-21	14	24	Moderatly Lean	omnivore	2022-08-16	0.17	8	184	99	76.2	180	82
Proband06_Normoxia_(+)60%	(+)60%	2022-03-13	F	26	3-4/week	Non-smoker	recovery	PE30	30	60	10	2	Acetoacetic acid_(1MEOX)(1TMS)_MP_RI:1132_BMD	C00164	HMDB00060	96	EB_10	MB09	24	withinbatch	FALSE	2516889	p17068to_024_MD_ID137_TR1.cdf	98	159	1936-03-01	98.7	33.7	108	7404	22	12	21	Ultra Lean	vegetarian	17	0.17	8	84	NA	57.3	167	NA
Proband20_Normoxia_normal	normal	2022-07-07	M	55	1-2/week	Non-smoker	recovery	PE30	30	60	10	8	Acetoacetic acid_(1MEOX)(1TMS)_MP_RI:1132_BMD	C00164	HMDB00060	96	EB_05	MB02	50	withinbatch	FALSE	4979335	p17041to_050_MD_ID329_TR1.cdf	99	103	0.7	98.8	34.7	101	7466	26	10	24	Moderatly Lean	vegetarian	2022-07-16	0.17	3	72	NA	85.2	187	NA
Proband22_Normoxia_(+)30%	(+)30%	2022-03-09	M	55	1-2/week	Non-smoker	exercise	20	30	20	8	8	Acetoacetic acid_(1MEOX)(1TMS)_MP_RI:1132_BMD	C00164	HMDB00060	96	EB_04	MB11	72	withinbatch	FALSE	2268623	p17076to_072_MD_ID371_TR1a.cdf	97	NA	NA	NA	NA	NA	NA	NA		25	Moderatly Lean	omnivore	2022-04-15	0.15	8	151	NA	81.6	179	NA
Proband03_Normoxia_(+)30%	(+)30%	2022-05-10	M	29	3-4/week	Non-smoker	resting	0	30	0	10	8	Acetoacetic acid_(1MEOX)(1TMS)_MP_RI:1132_BMD	C00164	HMDB00060	96	EB_07	MB12	30	withinbatch	FALSE	1995242.5	p17079to_030_MD_ID300_TR1a.cdf	99	92.5	0.5	98.6	38.6	112	7418	25	8	26	Lean	omnivore	2022-03-10	0.1	7	48	100	80.9	175	90
Proband24_Normoxia_(+)30%	(+)30%	2022-05-07	F	46	2-3/week	Non-smoker	exercise	30	30	30	7	7	Acetoacetic acid_(1MEOX)(1TMS)_MP_RI:1132_BMD	C00164	HMDB00060	96	EB_07	MB09	57	withinbatch	FALSE	2617297	p17068to_057_MD_ID408_TR1.cdf	92	98.8	1948-02-01	98.5	2022-07-30	104	7432	2022-02-22	12	25	Moderatly Lean	omnivore	2022-02-26	0.26	8	165	103	70.9	169.9	80
Proband05_Hypoxia_(+)30%	(+)30%	2022-07-12	M	28	1-2/week	Non-smoker	exercise	10	13	10	2	1	Acetoacetic acid_(1MEOX)(1TMS)_MP_RI:1132_BMD	C00164	HMDB00060	96	EB_01	MB02	36	withinbatch	FALSE	5364935	p17041to_036_MD_ID194_TR1.cdf	88	NA	NA	NA	NA	NA	NA	NA		23	Lean	omnivore	2022-07-11	0.12	6	180	101.5	79.8	188	83.3
Proband11_Normoxia_normal	normal	2022-07-08	M	21	3-4/week	Non-smoker	recovery	PE30	30	60	10	7	Acetoacetic acid_(1MEOX)(1TMS)_MP_RI:1132_BMD	C00164	HMDB00060	96	EB_09	MB12	54	withinbatch	FALSE	2163088	p17079to_054_MD_ID203_TR2a.cdf	98	94.9	0.73	98.2	37.8	93.9	7409	2022-01-24	8	26	Moderatly Lean	omnivore	2022-04-13	0.13	8	75	103	88.5	184	88
Proband01_Hypoxia_normal	normal	2022-06-08	F	28	2-3/week	Non-smoker	recovery	PE30	30	60	10	5	Acetoacetic acid_(1MEOX)(1TMS)_MP_RI:1132_BMD	C00164	HMDB00060	96	EB_09	MB03	24	withinbatch	FALSE	4390611	p17045to_024_MD_ID018_TR1.cdf	88	86.2	2022-01-01	91.4	35.9	58.7	7423	2022-09-23	10	19	Lean	omnivore	2022-06-20	0.21	6	84	90	47.6	160	69
Proband07_Normoxia_normal	normal	2022-02-12	M	18	3-4/week	Non-smoker	recovery	PE20	30	50	10	7	Acetoacetic acid_(1MEOX)(1TMS)_MP_RI:1132_BMD	C00164	HMDB00060	96	EB_03	MB13	36	withinbatch	FALSE	2051078	p17082to_036_MD_ID076_TR1a.cdf	98	NA	NA	NA	NA	NA	NA	NA		19	Ultra Lean	omnivore	2022-03-04	0.04	9	88	92	62.9	181	71
Proband16_Hypoxia_(+)30%	(+)30%	12	M	50	3-4/week	Non-smoker	exercise	15	15	15	1	1	Acetoacetic acid_(1MEOX)(1TMS)_MP_RI:1132_BMD	C00164	HMDB00060	96	EB_10	MB12	56	withinbatch	FALSE	2407866	p17079to_056_MD_ID253_TR1a.cdf	87	126	8	90.6	33.2	63.2	7324	18	16 (+)	21	Moderatly Lean	omnivore	2022-05-14	0.15	7	169	NA	70.3	182	NA
Proband18_Normoxia_(+)30%	(+)30%	14	M	36	>5/week	Non-smoker	recovery	PE20	30	50	10	9	Acetoacetic acid_(1MEOX)(1TMS)_MP_RI:1132_BMD	C00164	HMDB00060	96	EB_03	MB10	57	withinbatch	FALSE	2325142.5	p17072to_057_MD_ID322_TR1.cdf	98	NA	NA	NA	NA	NA	NA	NA		19	Ultra Lean	vegetarian	2022-05-04	0.05	10	68	NA	60	176	NA
Proband16_Normoxia_(+)30%	(+)30%	12	M	50	3-4/week	Non-smoker	exercise	30	30	30	4	4	Acetoacetic acid_(1MEOX)(1TMS)_MP_RI:1132_BMD	C00164	HMDB00060	96	EB_10	MB12	53	withinbatch	FALSE	2264799.5	p17079to_053_MD_ID277_TR1a.cdf	92	102	1976-01-01	98.7	38.8	112	7428	2022-07-25	8	21	Moderatly Lean	omnivore	2022-05-14	0.15	7	161	NA	70.3	182	NA
Proband25_Hypoxia_(+)30%	(+)30%	2022-01-07	F	39	2-3/week	Non-smoker	exercise	16	16	16	1	1	Acetoacetic acid_(1MEOX)(1TMS)_MP_RI:1132_BMD	C00164	HMDB00060	96	EB_06	MB09	71	withinbatch	FALSE	3086542	p17068to_071_MD_ID449_TR1.cdf	78	180	2022-08-10	91.4	2022-06-24	71	7256	2022-01-13	18 (+)	2022-01-26	Excess Fat	omnivore	32.6	0.33	7	193	NA	68.49	162	NA
Proband13_Hypoxia_(+)60%	(+)60%	2022-09-12	M	32	2-3/week	Non-smoker	recovery	PE30	16	46	10	1	Acetoacetic acid_(1MEOX)(1TMS)_MP_RI:1132_BMD	C00164	HMDB00060	96	EB_02	MB13	58	withinbatch	FALSE	1929487	p17082to_058_MD_ID299_TR1a.cdf	91	94	2022-08-02	90.2	33.2	54.2	7442	2022-08-23	13	26	Moderatly Lean	omnivore	2022-05-18	0.19	7	85	NA	82.7	178	NA
Proband13_Normoxia_(+)60%	(+)60%	2022-09-12	M	32	2-3/week	Non-smoker	recovery	PE30	30	60	10	3	Acetoacetic acid_(1MEOX)(1TMS)_MP_RI:1132_BMD	C00164	HMDB00060	96	EB_02	MB13	63	withinbatch	FALSE	2170984.5	p17082to_063_MD_ID446_TR1a.cdf	96	103	2025-01-01	98	41.2	97.7	1939-07-01	2022-03-24	13	26	Moderatly Lean	omnivore	2022-05-18	0.19	7	74	NA	82.7	178	NA
Proband11_Normoxia_(+)60%	(+)60%	2022-07-13	M	21	3-4/week	Non-smoker	recovery	PE20	30	50	10	3	Acetoacetic acid_(1MEOX)(1TMS)_MP_RI:1132_BMD	C00164	HMDB00060	96	EB_03	MB09	43	withinbatch	FALSE	2787368	p17068to_043_MD_ID214_TR1.cdf	97	NA	NA	NA	NA	NA	NA	NA		26	Moderatly Lean	omnivore	2022-04-13	0.13	8	92	103	88.5	184	88
Proband09_Normoxia_normal	normal	2022-05-06	M	52	1-2/week	Non-smoker	resting	0	30	0	10	7	Acetoacetic acid_(1MEOX)(1TMS)_MP_RI:1132_BMD	C00164	HMDB00060	96	EB_06	MB14	71	withinbatch	FALSE	3419991	p17086to_071_MD_ID181_TR1a.cdf	97	93.6	0.942	98.1	42.4	95.5	7403	2022-07-25	9	27	Excess Fat	omnivore	2022-02-23	0.23	7	58	106	76.5	168	87
Proband14_Hypoxia_normal	normal	2022-03-09	M	46	2-3/week	Non-smoker	exercise	20	30	20	7	5	Acetoacetic acid_(1MEOX)(1TMS)_MP_RI:1132_BMD	C00164	HMDB00060	96	EB_04	MB05	61	withinbatch	FALSE	3788475	p17052to_061_MD_ID235_TR1.cdf	85	NA	NA	NA	NA	NA	NA	NA		21	Lean	omnivore	11	0.11	8	118	98	68.8	179	79.3
Proband04_Normoxia_(+)30%	(+)30%	2022-04-12	M	25	2-3/week	Non-smoker	exercise	10	30	10	8	5	Acetoacetic acid_(1MEOX)(1TMS)_MP_RI:1132_BMD	C00164	HMDB00060	96	EB_08	MB02	26	withinbatch	FALSE	5176797	p17041to_026_MD_ID164_TR1.cdf	93	NA	NA	NA	NA	NA	NA	NA		24	Moderatly Lean	omnivore	2022-08-16	0.17	8	168	99	76.2	180	82
Proband06_Normoxia_(+)60%	(+)60%	2022-03-13	F	26	3-4/week	Non-smoker	resting	0	30	0	10	2	Acetoacetic acid_(1MEOX)(1TMS)_MP_RI:1132_BMD	C00164	HMDB00060	96	EB_10	MB09	29	withinbatch	FALSE	2437745	p17068to_029_MD_ID132_TR1.cdf	99	91.6	0.662	98.6	40.3	98.6	7416	2022-06-25	9	21	Ultra Lean	vegetarian	17	0.17	8	64	NA	57.3	167	NA
Proband15_Hypoxia_normal	normal	2022-06-06	F	26	1-2/week	Non-smoker	exercise	20	25	20	3	1	Acetoacetic acid_(1MEOX)(1TMS)_MP_RI:1132_BMD	C00164	HMDB00060	96	EB_08	MB05	69	withinbatch	FALSE	4626353	p17052to_069_MD_ID264_TR1.cdf	85	NA	NA	NA	NA	NA	NA	NA		24	Excess Fat	omnivore	32.5	0.33	4	184	NA	60.8	160	NA
Proband18_Hypoxia_(+)30%	(+)30%	14	M	36	>5/week	Non-smoker	exercise	10	30	10	8	7	Acetoacetic acid_(1MEOX)(1TMS)_MP_RI:1132_BMD	C00164	HMDB00060	96	EB_03	MB10	66	withinbatch	FALSE	2384590	p17072to_066_MD_ID347_TR1.cdf	82	NA	NA	NA	NA	NA	NA	NA		19	Ultra Lean	vegetarian	2022-05-04	0.05	10	162	NA	60	176	NA
Proband11_Normoxia_normal	normal	2022-07-08	M	21	3-4/week	Non-smoker	exercise	30	30	30	7	7	Acetoacetic acid_(1MEOX)(1TMS)_MP_RI:1132_BMD	C00164	HMDB00060	96	EB_09	MB12	39	withinbatch	FALSE	1865313	p17079to_039_MD_ID201_TR1a.cdf	97	102	0.99	98.2	37.8	94	7411	2022-02-24	9	26	Moderatly Lean	omnivore	2022-04-13	0.13	8	133	103	88.5	184	88
Proband11_Hypoxia_(+)60%	(+)60%	2022-07-13	M	21	3-4/week	Non-smoker	recovery	PE20	16	36	10	1	Acetoacetic acid_(1MEOX)(1TMS)_MP_RI:1132_BMD	C00164	HMDB00060	96	EB_03	MB09	39	withinbatch	FALSE	2865855	p17068to_039_MD_ID231_TR1.cdf	91	NA	NA	NA	NA	NA	NA	NA		26	Moderatly Lean	omnivore	2022-04-13	0.13	8	91	103	88.5	184	88
Proband07_Hypoxia_normal	normal	2022-02-12	M	18	3-4/week	Non-smoker	exercise	20	30	20	8	8	Acetoacetic acid_(1MEOX)(1TMS)_MP_RI:1132_BMD	C00164	HMDB00060	96	EB_03	MB13	29	withinbatch	FALSE	1969902	p17082to_029_MD_ID098_TR1a.cdf	84	NA	NA	NA	NA	NA	NA	NA		19	Ultra Lean	omnivore	2022-03-04	0.04	9	173	92	62.9	181	71
Proband16_Normoxia_(+)30%	(+)30%	12	M	50	3-4/week	Non-smoker	resting	0	30	0	10	4	Acetoacetic acid_(1MEOX)(1TMS)_MP_RI:1132_BMD	C00164	HMDB00060	96	EB_10	MB12	59	withinbatch	FALSE	2542039	p17079to_059_MD_ID274_TR1a.cdf	97	102	NA	97.4	44.3	86.1	7414	2022-03-27	7	21	Moderatly Lean	omnivore	2022-05-14	0.15	7	50	NA	70.3	182	NA
Proband03_Normoxia_normal	normal	2022-01-08	M	29	3-4/week	Non-smoker	exercise	30	30	30	9	9	Acetoacetic acid_(1MEOX)(1TMS)_MP_RI:1132_BMD	C00164	HMDB00060	96	EB_02	MB14	26	withinbatch	FALSE	2420666	p17086to_026_MD_ID063_TR1a.cdf	98	91.7	0.876	97.9	35.3	92	7409	23	9	26	Lean	omnivore	2022-03-10	0.1	7	125	100	80.9	175	90
Proband25_Normoxia_(+)30%	(+)30%	2022-01-07	F	39	2-3/week	Non-smoker	recovery	PE20	30	50	10	4	Acetoacetic acid_(1MEOX)(1TMS)_MP_RI:1132_BMD	C00164	HMDB00060	96	EB_06	MB09	65	withinbatch	FALSE	2633059.5	p17068to_065_MD_ID456_TR1.cdf	97	NA	NA	NA	NA	NA	NA	NA		2022-01-26	Excess Fat	omnivore	32.6	0.33	7	59	NA	68.49	162	NA
Proband05_Normoxia_(+)30%	(+)30%	2022-07-12	M	28	1-2/week	Non-smoker	recovery	PE20	20	40	10	1	Acetoacetic acid_(1MEOX)(1TMS)_MP_RI:1132_BMD	C00164	HMDB00060	96	EB_01	MB02	44	withinbatch	FALSE	5829179	p17041to_044_MD_ID219_TR1.cdf	96	NA	NA	NA	NA	NA	NA	NA		23	Lean	omnivore	2022-07-11	0.12	6	100	101.5	79.8	188	83.3
Proband05_Normoxia_(+)30%	(+)30%	2022-07-12	M	28	1-2/week	Non-smoker	recovery	PE30	20	50	10	1	Acetoacetic acid_(1MEOX)(1TMS)_MP_RI:1132_BMD	C00164	HMDB00060	96	EB_01	MB02	37	withinbatch	FALSE	5647199	p17041to_037_MD_ID220_TR1.cdf	95	94.5	2022-03-04	97.3	34.6	86.1	1941-07-01	2022-09-22	11	23	Lean	omnivore	2022-07-11	0.12	6	86	101.5	79.8	188	83.3
Proband08_Normoxia_normal	normal	2022-09-06	F	31	2-3/week	Smoker	exercise	10	30	10	9	9	Acetoacetic acid_(1MEOX)(1TMS)_MP_RI:1132_BMD	C00164	HMDB00060	96	EB_06	MB10	51	withinbatch	FALSE	2717775	p17072to_051_MD_ID091_TR2.cdf	97	NA	NA	NA	NA	NA	NA	NA		25	Moderatly Lean	omnivore	2022-06-27	0.28	6	119	108	73.1	170.5	87
Proband06_Hypoxia_normal	normal	2022-02-08	F	26	3-4/week	Non-smoker	recovery	PE20	30	50	10	8	Acetoacetic acid_(1MEOX)(1TMS)_MP_RI:1132_BMD	C00164	HMDB00060	96	EB_04	MB07	46	withinbatch	FALSE	2790303	p17060to_046_MD_ID106_TR1.cdf	93	NA	NA	NA	NA	NA	NA	NA		21	Ultra Lean	vegetarian	17	0.17	8	90	NA	57.3	167	NA
Proband04_Hypoxia_normal	normal	2022-05-09	M	25	2-3/week	Non-smoker	recovery	PE20	30	50	10	7	Acetoacetic acid_(1MEOX)(1TMS)_MP_RI:1132_BMD	C00164	HMDB00060	96	EB_07	MB08	40	withinbatch	FALSE	2891497	p17065to_040_MD_ID088_TR1.cdf	88	NA	NA	NA	NA	NA	NA	NA		24	Moderatly Lean	omnivore	2022-08-16	0.17	8	75	99	76.2	180	82
Proband14_Hypoxia_normal	normal	2022-03-09	M	46	2-3/week	Non-smoker	recovery	PE30	30	60	10	5	Acetoacetic acid_(1MEOX)(1TMS)_MP_RI:1132_BMD	C00164	HMDB00060	96	EB_04	MB05	55	withinbatch	FALSE	3840278	p17052to_055_MD_ID238_TR1.cdf	91	92.3	0.77	93	37.8	59.8	7432	2022-03-25	9	21	Lean	omnivore	11	0.11	8	54	98	68.8	179	79.3
Proband05_Hypoxia_normal	normal	2022-08-09	M	28	1-2/week	Non-smoker	recovery	PE30	30	60	10	4	Acetoacetic acid_(1MEOX)(1TMS)_MP_RI:1132_BMD	C00164	HMDB00060	96	EB_05	MB13	43	withinbatch	FALSE	2342266	p17082to_043_MD_ID125_TR1a.cdf	93	91	2022-02-02	93.3	2022-04-29	57.6	7506	2022-06-25	9	23	Lean	omnivore	2022-07-11	0.12	6	107	101.5	79.8	188	83.3
Proband20_Normoxia_normal	normal	2022-07-07	M	55	1-2/week	Non-smoker	exercise	20	30	20	8	8	Acetoacetic acid_(1MEOX)(1TMS)_MP_RI:1132_BMD	C00164	HMDB00060	96	EB_05	MB02	53	withinbatch	FALSE	4963216.5	p17041to_053_MD_ID326_TR1.cdf	96	NA	NA	NA	NA	NA	NA	NA		24	Moderatly Lean	vegetarian	2022-07-16	0.17	3	127	NA	85.2	187	NA
Proband09_Normoxia_normal	normal	2022-05-06	M	52	1-2/week	Non-smoker	exercise	20	30	20	8	7	Acetoacetic acid_(1MEOX)(1TMS)_MP_RI:1132_BMD	C00164	HMDB00060	96	EB_06	MB14	73	withinbatch	FALSE	3550115	p17086to_073_MD_ID183_TR1a.cdf	96	NA	NA	NA	NA	NA	NA	NA		27	Excess Fat	omnivore	2022-02-23	0.23	7	128	106	76.5	168	87
Proband02_Hypoxia_normal	normal	2022-07-07	M	53	1-2/week	Non-smoker	recovery	PE20	30	50	10	7	Acetoacetic acid_(1MEOX)(1TMS)_MP_RI:1132_BMD	C00164	HMDB00060	96	EB_05	MB10	80	withinbatch	FALSE	2785860	p17072to_080_MD_ID011_TR1a.cdf	87	NA	NA	NA	NA	NA	NA	NA		24	Excess Fat	omnivore	2022-03-21	0.21	4	93	96	77.6	179	94
Proband14_Hypoxia_(+)30%	(+)30%	2022-01-12	M	46	2-3/week	Non-smoker	recovery	PE20	30	50	10	4	Acetoacetic acid_(1MEOX)(1TMS)_MP_RI:1132_BMD	C00164	HMDB00060	96	EB_08	MB08	62	withinbatch	FALSE	3459560	p17065to_062_MD_ID284_TR2.cdf	90	NA	NA	NA	NA	NA	NA	NA		21	Lean	omnivore	11	0.11	8	84	98	68.8	179	79.3
Proband07_Normoxia_normal	normal	2022-02-12	M	18	3-4/week	Non-smoker	resting	0	30	0	10	7	Acetoacetic acid_(1MEOX)(1TMS)_MP_RI:1132_BMD	C00164	HMDB00060	96	EB_03	MB13	27	withinbatch	FALSE	2074267	p17082to_027_MD_ID072_TR1a.cdf	99	89.3	0.538	97.3	40.6	84.9	7406	2022-01-25	8	19	Ultra Lean	omnivore	2022-03-04	0.04	9	57	92	62.9	181	71
Proband06_Normoxia_normal	normal	2022-02-08	F	26	3-4/week	Non-smoker	exercise	10	30	10	9	9	Acetoacetic acid_(1MEOX)(1TMS)_MP_RI:1132_BMD	C00164	HMDB00060	96	EB_04	MB07	39	withinbatch	FALSE	2657509	p17060to_039_MD_ID067_TR1.cdf	98	NA	NA	NA	NA	NA	NA	NA		21	Ultra Lean	vegetarian	17	0.17	8	82	NA	57.3	167	NA
Proband06_Normoxia_normal	normal	2022-02-08	F	26	3-4/week	Non-smoker	recovery	PE30	30	60	10	9	Acetoacetic acid_(1MEOX)(1TMS)_MP_RI:1132_BMD	C00164	HMDB00060	96	EB_04	MB07	43	withinbatch	FALSE	2684338	p17060to_043_MD_ID071_TR1.cdf	98	93.6	0.71	97.7	39.7	88.7	7419	2022-05-25	8	21	Ultra Lean	vegetarian	17	0.17	8	67	NA	57.3	167	NA
Proband23_Hypoxia_normal	normal	2022-09-07	M	55	2-3/week	Non-smoker	exercise	16	16	16	1	1	Acetoacetic acid_(1MEOX)(1TMS)_MP_RI:1132_BMD	C00164	HMDB00060	96	EB_01	MB12	74	withinbatch	FALSE	2227898.5	p17079to_074_MD_ID360_TR1a.cdf	80	153	1966-07-01	90.8	31.4	66.6	7306	2022-08-16	16 (+)	23	Moderatly Lean	omnivore	2022-05-18	0.19	6	174	NA	75.8	180	NA
Proband05_Normoxia_normal	normal	2022-08-09	M	28	1-2/week	Non-smoker	exercise	30	30	30	7	7	Acetoacetic acid_(1MEOX)(1TMS)_MP_RI:1132_BMD	C00164	HMDB00060	96	EB_05	MB13	44	withinbatch	FALSE	2257085	p17082to_044_MD_ID248_TR1a.cdf	98	95.1	1947-03-01	97.5	34.5	87.3	7421	2022-04-23	10	23	Lean	omnivore	2022-07-11	0.12	6	170	101.5	79.8	188	83.3
Proband01_Hypoxia_normal	normal	2022-06-08	F	28	2-3/week	Non-smoker	resting	0	30	0	10	5	Acetoacetic acid_(1MEOX)(1TMS)_MP_RI:1132_BMD	C00164	HMDB00060	96	EB_09	MB03	32	withinbatch	FALSE	4050993	p17045to_032_MD_ID013_TR1.cdf	87	92.4	0.548	NA	NA	NA	NA	NA	techn. Defekt	19	Lean	omnivore	2022-06-20	0.21	6	66	90	47.6	160	69
Proband13_Hypoxia_(+)60%	(+)60%	2022-09-12	M	32	2-3/week	Non-smoker	resting	0	16	0	10	1	Acetoacetic acid_(1MEOX)(1TMS)_MP_RI:1132_BMD	C00164	HMDB00060	96	EB_02	MB13	59	withinbatch	FALSE	1986497	p17082to_059_MD_ID295_TR1a.cdf	88	98	0.64	91.8	37	57.9	7433	25	10	26	Moderatly Lean	omnivore	2022-05-18	0.19	7	77	NA	82.7	178	NA
Proband11_Hypoxia_normal	normal	2022-07-08	M	21	3-4/week	Non-smoker	recovery	PE20	30	50	10	7	Acetoacetic acid_(1MEOX)(1TMS)_MP_RI:1132_BMD	C00164	HMDB00060	96	EB_09	MB12	41	withinbatch	FALSE	1927835	p17079to_041_MD_ID173_TR1a.cdf	92	NA	NA	NA	NA	NA	NA	NA		26	Moderatly Lean	omnivore	2022-04-13	0.13	8	93	103	88.5	184	88
Proband06_Hypoxia_normal	normal	2022-02-08	F	26	3-4/week	Non-smoker	resting	0	30	0	10	8	Acetoacetic acid_(1MEOX)(1TMS)_MP_RI:1132_BMD	C00164	HMDB00060	96	EB_04	MB07	45	withinbatch	FALSE	2773833	p17060to_045_MD_ID102_TR1.cdf	91	98	0.655	91.7	36.1	58.1	7453	2022-07-25	10	21	Ultra Lean	vegetarian	17	0.17	8	98	NA	57.3	167	NA
Proband14_Hypoxia_(+)30%	(+)30%	2022-01-12	M	46	2-3/week	Non-smoker	resting	0	30	0	10	4	Acetoacetic acid_(1MEOX)(1TMS)_MP_RI:1132_BMD	C00164	HMDB00060	96	EB_08	MB08	69	withinbatch	FALSE	3102694	p17065to_069_MD_ID280_TR1.cdf	90	96.7	0.58	91.3	39.2	58.3	7402	2022-01-24	9	21	Lean	omnivore	11	0.11	8	73	98	68.8	179	79.3
Proband11_Hypoxia_(+)30%	(+)30%	2022-03-11	M	21	3-4/week	Non-smoker	exercise	20	27	20	4	1	Acetoacetic acid_(1MEOX)(1TMS)_MP_RI:1132_BMD	C00164	HMDB00060	96	EB_03	MB03	79	withinbatch	FALSE	4143775.5	p17045to_079_MD_ID437_TR1.cdf	91	NA	NA	NA	NA	NA	NA	NA		26	Moderatly Lean	omnivore	2022-04-13	0.13	8	183	103	88.5	184	88
Proband13_Hypoxia_(+)30%	(+)30%	2022-05-10	M	32	2-3/week	Non-smoker	resting	0	30	0	10	4	Acetoacetic acid_(1MEOX)(1TMS)_MP_RI:1132_BMD	C00164	HMDB00060	96	EB_05	MB03	46	withinbatch	FALSE	4397408	p17045to_046_MD_ID239_TR1.cdf	93	100	0.87	93.7	40.1	63.4	7398	2022-03-24	9	26	Moderatly Lean	omnivore	2022-05-18	0.19	7	61	NA	82.7	178	NA
Proband09_Hypoxia_(+)30%	(+)30%	2022-05-08	M	52	1-2/week	Non-smoker	recovery	PE30	30	60	10	4	Acetoacetic acid_(1MEOX)(1TMS)_MP_RI:1132_BMD	C00164	HMDB00060	96	EB_02	MB11	61	withinbatch	FALSE	2466397	p17076to_061_MD_ID434_TR1a.cdf	87	94.2	2027-02-01	89.6	38.5	55.1	7419	2022-08-24	13	27	Excess Fat	omnivore	2022-02-23	0.23	7	86	106	76.5	168	87
Proband07_Normoxia_(+)30%	(+)30%	2022-09-15	M	18	3-4/week	Non-smoker	exercise	10	27	10	8	1	Acetoacetic acid_(1MEOX)(1TMS)_MP_RI:1132_BMD	C00164	HMDB00060	96	EB_10	MB11	29	withinbatch	FALSE	2228331	p17076to_029_MD_ID127_TR1a.cdf	90	NA	NA	NA	NA	NA	NA	NA		19	Ultra Lean	omnivore	2022-03-04	0.04	9	160	92	62.9	181	71
Proband01_Normoxia_(+)30%	(+)30%	2022-01-11	F	28	2-3/week	Non-smoker	exercise	20	30	20	3	2	Acetoacetic acid_(1MEOX)(1TMS)_MP_RI:1132_BMD	C00164	HMDB00060	96	EB_07	MB08	32	withinbatch	FALSE	3044853	p17065to_032_MD_ID027_TR1.cdf	98	NA	NA	NA	NA	NA	NA	NA		19	Lean	omnivore	2022-06-20	0.21	6	178	90	47.6	160	69
Proband16_Normoxia_(+)30%	(+)30%	12	M	50	3-4/week	Non-smoker	recovery	PE30	30	60	10	4	Acetoacetic acid_(1MEOX)(1TMS)_MP_RI:1132_BMD	C00164	HMDB00060	96	EB_10	MB12	62	withinbatch	FALSE	2258341	p17079to_062_MD_ID279_TR1a.cdf	97	89.8	0.622	97.1	41.3	82.7	7435	2022-03-27	7	21	Moderatly Lean	omnivore	2022-05-14	0.15	7	65	NA	70.3	182	NA
Proband09_Hypoxia_(+)30%	(+)30%	2022-05-08	M	52	1-2/week	Non-smoker	exercise	30	30	30	4	4	Acetoacetic acid_(1MEOX)(1TMS)_MP_RI:1132_BMD	C00164	HMDB00060	96	EB_02	MB11	55	withinbatch	FALSE	2446334	p17076to_055_MD_ID432_TR1a.cdf	79	117	2022-01-06	86.5	35.7	52.2	7375	2022-01-21	14	27	Excess Fat	omnivore	2022-02-23	0.23	7	165	106	76.5	168	87
Proband11_Hypoxia_(+)30%	(+)30%	2022-03-11	M	21	3-4/week	Non-smoker	resting	0	27	0	10	1	Acetoacetic acid_(1MEOX)(1TMS)_MP_RI:1132_BMD	C00164	HMDB00060	96	EB_03	MB03	78	withinbatch	FALSE	4308175	p17045to_078_MD_ID435_TR1.cdf	92.1	100	0.67	92.3	37.9	59.2	7426	25	9	26	Moderatly Lean	omnivore	2022-04-13	0.13	8	67	103	88.5	184	88
Proband13_Hypoxia_(+)30%	(+)30%	2022-05-10	M	32	2-3/week	Non-smoker	exercise	20	30	20	6	4	Acetoacetic acid_(1MEOX)(1TMS)_MP_RI:1132_BMD	C00164	HMDB00060	96	EB_05	MB03	40	withinbatch	FALSE	4417597	p17045to_040_MD_ID241_TR1.cdf	79	NA	NA	NA	NA	NA	NA	NA		26	Moderatly Lean	omnivore	2022-05-18	0.19	7	153	NA	82.7	178	NA
Proband17_Hypoxia_normal	normal	2022-03-08	F	23	rare	Non-smoker	recovery	PE20	16	36	10	1	Acetoacetic acid_(1MEOX)(1TMS)_MP_RI:1132_BMD	C00164	HMDB00060	96	EB_01	MB13	74	withinbatch	FALSE	2392317	p17082to_074_MD_ID339_TR1a.cdf	91	NA	NA	NA	NA	NA	NA	NA		21	Moderatly Lean	omnivore	2022-08-28	0.29	5	106	NA	59.8	168	NA
Proband20_Hypoxia_normal	normal	2022-07-07	M	55	1-2/week	Non-smoker	exercise	30	30	30	5	5	Acetoacetic acid_(1MEOX)(1TMS)_MP_RI:1132_BMD	C00164	HMDB00060	96	EB_05	MB02	57	withinbatch	FALSE	4917139.5	p17041to_057_MD_ID396_TR1.cdf	85	114	1946-03-01	90.8	33.9	56.4	7408	2022-02-22	11	24	Moderatly Lean	vegetarian	2022-07-16	0.17	3	152	NA	85.2	187	NA
Proband20_Hypoxia_normal	normal	2022-07-07	M	55	1-2/week	Non-smoker	recovery	PE20	30	50	10	5	Acetoacetic acid_(1MEOX)(1TMS)_MP_RI:1132_BMD	C00164	HMDB00060	96	EB_05	MB02	52	withinbatch	FALSE	4682365	p17041to_052_MD_ID397_TR1.cdf	92	NA	NA	NA	NA	NA	NA	NA		24	Moderatly Lean	vegetarian	2022-07-16	0.17	3	97	NA	85.2	187	NA
Proband19_Hypoxia_(+)30%	(+)30%	2022-08-07	F	54	>5/week	Non-smoker	resting	0	15	0	10	1	Acetoacetic acid_(1MEOX)(1TMS)_MP_RI:1132_BMD	C00164	HMDB00060	96	EB_08	MB08	74	withinbatch	FALSE	2505890.5	p17065to_074_MD_ID387_TR1.cdf	90	96.4	0.664	86.7	36.7	51.9	7431	2022-06-24	8	22	Lean	omnivore	2022-03-20	0.2	8	63	NA	61.7	168	NA
Proband26_Normoxia_(+)30%	(+)30%	2022-06-08	M	74	>5/week	Non-smoker	recovery	PE20	30	50	10	7	Acetoacetic acid_(1MEOX)(1TMS)_MP_RI:1132_BMD	C00164	HMDB00060	96	EB_01	MB10	33	withinbatch	FALSE	2386925	p17072to_033_MD_ID112_TR1.cdf	97	NA	NA	NA	NA	NA	NA	NA		27	Excess Fat	omnivore	2022-02-24	0.24	8	84	NA	85.1	179	NA
Proband07_Hypoxia_(+)30%	(+)30%	2022-09-15	M	18	3-4/week	Non-smoker	exercise	10	15	10	6	1	Acetoacetic acid_(1MEOX)(1TMS)_MP_RI:1132_BMD	C00164	HMDB00060	96	EB_10	MB11	23	withinbatch	FALSE	2025605	p17076to_023_MD_ID287_TR1a.cdf	80	NA	NA	NA	NA	NA	NA	NA		19	Ultra Lean	omnivore	2022-03-04	0.04	9	162	92	62.9	181	71
Proband02_Normoxia_normal	normal	2022-07-07	M	53	1-2/week	Non-smoker	exercise	30	30	30	8	8	Acetoacetic acid_(1MEOX)(1TMS)_MP_RI:1132_BMD	C00164	HMDB00060	96	EB_05	MB10	73	withinbatch	FALSE	2516572	p17072to_073_MD_ID022_TR1a.cdf	96	104	1961-02-01	96.9	36.6	77.2	7446	2022-07-25	7	24	Excess Fat	omnivore	2022-03-21	0.21	4	134	96	77.6	179	94
Proband02_Hypoxia_(+)30%	(+)30%	10	M	53	1-2/week	Non-smoker	resting	0	20	0	10	1	Acetoacetic acid_(1MEOX)(1TMS)_MP_RI:1132_BMD	C00164	HMDB00060	96	EB_09	MB14	62	withinbatch	FALSE	2621586	p17086to_062_MD_ID055_TR3a.cdf	90	107	0.823	87.3	38.3	50.4	7449	2022-04-26	n.B.	24	Excess Fat	omnivore	2022-03-21	0.21	4	63	96	77.6	179	94
Proband18_Normoxia_(+)30%	(+)30%	14	M	36	>5/week	Non-smoker	exercise	10	30	10	9	9	Acetoacetic acid_(1MEOX)(1TMS)_MP_RI:1132_BMD	C00164	HMDB00060	96	EB_03	MB10	67	withinbatch	FALSE	2465513.5	p17072to_067_MD_ID319_TR1.cdf	88	NA	NA	NA	NA	NA	NA	NA		19	Ultra Lean	vegetarian	2022-05-04	0.05	10	158	NA	60	176	NA
Proband03_Hypoxia_(+)30%	(+)30%	2022-05-10	M	29	3-4/week	Non-smoker	exercise	10	30	10	8	4	Acetoacetic acid_(1MEOX)(1TMS)_MP_RI:1132_BMD	C00164	HMDB00060	96	EB_07	MB12	23	withinbatch	FALSE	2186668	p17079to_023_MD_ID146_TR1a.cdf	90	NA	NA	NA	NA	NA	NA	NA		26	Lean	omnivore	2022-03-10	0.1	7	151	100	80.9	175	90
Proband13_Hypoxia_(+)60%	(+)60%	2022-09-12	M	32	2-3/week	Non-smoker	exercise	10	16	10	4	1	Acetoacetic acid_(1MEOX)(1TMS)_MP_RI:1132_BMD	C00164	HMDB00060	96	EB_02	MB13	56	withinbatch	FALSE	1863582	p17082to_056_MD_ID296_TR1a.cdf	81	NA	NA	NA	NA	NA	NA	NA		26	Moderatly Lean	omnivore	2022-05-18	0.19	7	171	NA	82.7	178	NA
Proband07_Normoxia_(+)30%	(+)30%	2022-09-15	M	18	3-4/week	Non-smoker	recovery	PE20	27	47	10	1	Acetoacetic acid_(1MEOX)(1TMS)_MP_RI:1132_BMD	C00164	HMDB00060	96	EB_10	MB11	33	withinbatch	FALSE	2304653	p17076to_033_MD_ID130_TR1a.cdf	96	NA	NA	NA	NA	NA	NA	NA		19	Ultra Lean	omnivore	2022-03-04	0.04	9	98	92	62.9	181	71
Proband11_Hypoxia_(+)60%	(+)60%	2022-07-13	M	21	3-4/week	Non-smoker	exercise	16	16	16	1	1	Acetoacetic acid_(1MEOX)(1TMS)_MP_RI:1132_BMD	C00164	HMDB00060	96	EB_03	MB09	45	withinbatch	FALSE	2882191	p17068to_045_MD_ID230_TR1.cdf	89	136	2022-07-11	93.6	28	73.4	2024-07-01	2022-09-13	20 (+)	26	Moderatly Lean	omnivore	2022-04-13	0.13	8	185	103	88.5	184	88
Proband13_Hypoxia_(+)30%	(+)30%	2022-05-10	M	32	2-3/week	Non-smoker	exercise	10	30	10	7	4	Acetoacetic acid_(1MEOX)(1TMS)_MP_RI:1132_BMD	C00164	HMDB00060	96	EB_05	MB03	41	withinbatch	FALSE	4624799	p17045to_041_MD_ID240_TR1.cdf	80	NA	NA	NA	NA	NA	NA	NA		26	Moderatly Lean	omnivore	2022-05-18	0.19	7	148	NA	82.7	178	NA
Proband13_Normoxia_(+)30%	(+)30%	2022-05-10	M	32	2-3/week	Non-smoker	exercise	30	30	30	6	6	Acetoacetic acid_(1MEOX)(1TMS)_MP_RI:1132_BMD	C00164	HMDB00060	96	EB_05	MB03	45	withinbatch	FALSE	4611264	p17045to_045_MD_ID207_TR1.cdf	97	100	2022-08-01	97.6	41.3	88.5	7392	2022-05-24	10	26	Moderatly Lean	omnivore	2022-05-18	0.19	7	143	NA	82.7	178	NA
Proband16_Hypoxia_(+)30%	(+)30%	12	M	50	3-4/week	Non-smoker	recovery	PE20	15	35	10	1	Acetoacetic acid_(1MEOX)(1TMS)_MP_RI:1132_BMD	C00164	HMDB00060	96	EB_10	MB12	60	withinbatch	FALSE	2532971	p17079to_060_MD_ID254_TR1a.cdf	87	NA	NA	NA	NA	NA	NA	NA		21	Moderatly Lean	omnivore	2022-05-14	0.15	7	70	NA	70.3	182	NA
Proband21_Hypoxia_normal	normal	2022-05-09	M	51	2-3/week	Non-smoker	recovery	PE20	16	36	10	1	Acetoacetic acid_(1MEOX)(1TMS)_MP_RI:1132_BMD	C00164	HMDB00060	96	EB_06	MB02	69	withinbatch	FALSE	5087133	p17041to_069_MD_ID344_TR1.cdf	88	NA	NA	NA	NA	NA	NA	NA		21	Moderatly Lean	vegan	2022-01-18	0.18	6	80	NA	72.3	186	NA
Proband22_Normoxia_(+)30%	(+)30%	2022-03-09	M	55	1-2/week	Non-smoker	recovery	PE30	30	60	10	8	Acetoacetic acid_(1MEOX)(1TMS)_MP_RI:1132_BMD	C00164	HMDB00060	96	EB_04	MB11	74	withinbatch	FALSE	2283394	p17076to_074_MD_ID374_TR1a.cdf	97	98.2	0.82	96.6	33.6	75.4	7446	2022-04-24	8	25	Moderatly Lean	omnivore	2022-04-15	0.15	8	86	NA	81.6	179	NA
Proband18_Hypoxia_(+)30%	(+)30%	14	M	36	>5/week	Non-smoker	exercise	30	30	30	7	7	Acetoacetic acid_(1MEOX)(1TMS)_MP_RI:1132_BMD	C00164	HMDB00060	96	EB_03	MB10	54	withinbatch	FALSE	2358863	p17072to_054_MD_ID349_TR1.cdf	80	112	2022-01-02	91.2	33.7	59.5	7397	2022-06-21	9	19	Ultra Lean	vegetarian	2022-05-04	0.05	10	168	NA	60	176	NA
Proband14_Hypoxia_normal	normal	2022-03-09	M	46	2-3/week	Non-smoker	exercise	30	30	30	5	5	Acetoacetic acid_(1MEOX)(1TMS)_MP_RI:1132_BMD	C00164	HMDB00060	96	EB_04	MB05	63	withinbatch	FALSE	3676998	p17052to_063_MD_ID236_TR1.cdf	80	86	1954-01-01	89.9	37.8	54.2	7422	2022-06-24	10	21	Lean	omnivore	11	0.11	8	133	98	68.8	179	79.3
Proband09_Hypoxia_(+)30%	(+)30%	2022-05-08	M	52	1-2/week	Non-smoker	resting	0	30	0	10	4	Acetoacetic acid_(1MEOX)(1TMS)_MP_RI:1132_BMD	C00164	HMDB00060	96	EB_02	MB11	60	withinbatch	FALSE	2638760	p17076to_060_MD_ID429_TR1a.cdf	89	101	1934-01-01	92.8	38.7	59.2	7444	2022-05-26	10	27	Excess Fat	omnivore	2022-02-23	0.23	7	69	106	76.5	168	87
Proband25_Normoxia_(+)30%	(+)30%	2022-01-07	F	39	2-3/week	Non-smoker	exercise	30	30	30	4	4	Acetoacetic acid_(1MEOX)(1TMS)_MP_RI:1132_BMD	C00164	HMDB00060	96	EB_06	MB09	68	withinbatch	FALSE	2807947	p17068to_068_MD_ID455_TR1.cdf	91	129	2022-11-02	98.1	2022-01-31	101	1941-07-01	2022-03-21	11	2022-01-26	Excess Fat	omnivore	32.6	0.33	7	182	NA	68.49	162	NA
Proband03_Hypoxia_(+)30%	(+)30%	2022-05-10	M	29	3-4/week	Non-smoker	recovery	PE20	30	50	10	4	Acetoacetic acid_(1MEOX)(1TMS)_MP_RI:1132_BMD	C00164	HMDB00060	96	EB_07	MB12	24	withinbatch	FALSE	2193941	p17079to_024_MD_ID149_TR1a.cdf	93	NA	NA	NA	NA	NA	NA	NA		26	Lean	omnivore	2022-03-10	0.1	7	64	100	80.9	175	90
Proband07_Hypoxia_normal	normal	2022-02-12	M	18	3-4/week	Non-smoker	resting	0	30	0	10	8	Acetoacetic acid_(1MEOX)(1TMS)_MP_RI:1132_BMD	C00164	HMDB00060	96	EB_03	MB13	31	withinbatch	FALSE	2061606	p17082to_031_MD_ID096_TR1a.cdf	91	99.2	0.665	92.3	2022-02-25	64.5	7423	2022-02-19	10	19	Ultra Lean	omnivore	2022-03-04	0.04	9	78	92	62.9	181	71
Proband08_Hypoxia_normal	normal	2022-09-06	F	31	2-3/week	Smoker	exercise	20	30	20	9	8	Acetoacetic acid_(1MEOX)(1TMS)_MP_RI:1132_BMD	C00164	HMDB00060	96	EB_06	MB10	43	withinbatch	FALSE	1859863.5	p17072to_043_MD_ID401_TR1.cdf	97	NA	NA	NA	NA	NA	NA	NA		25	Moderatly Lean	omnivore	2022-06-27	0.28	6	123	108	73.1	170.5	87
Proband02_Normoxia_(+)30%	(+)30%	10	M	53	1-2/week	Non-smoker	exercise	20	30	20	5	4	Acetoacetic acid_(1MEOX)(1TMS)_MP_RI:1132_BMD	C00164	HMDB00060	96	EB_09	MB14	37	withinbatch	FALSE	2715202	p17086to_037_MD_ID080_TR1a.cdf	96	NA	NA	NA	NA	NA	NA	NA		24	Excess Fat	omnivore	2022-03-21	0.21	4	146	96	77.6	179	94
Proband16_Hypoxia_(+)30%	(+)30%	12	M	50	3-4/week	Non-smoker	resting	0	15	0	10	1	Acetoacetic acid_(1MEOX)(1TMS)_MP_RI:1132_BMD	C00164	HMDB00060	96	EB_10	MB12	52	withinbatch	FALSE	2338324	p17079to_052_MD_ID251_TR1a.cdf	90	96.8	0.51	91.4	38.2	56.6	7442	2022-01-26	10	21	Moderatly Lean	omnivore	2022-05-14	0.15	7	47	NA	70.3	182	NA
Proband06_Normoxia_normal	normal	2022-02-08	F	26	3-4/week	Non-smoker	resting	0	30	0	10	9	Acetoacetic acid_(1MEOX)(1TMS)_MP_RI:1132_BMD	C00164	HMDB00060	96	EB_04	MB07	40	withinbatch	FALSE	2713671	p17060to_040_MD_ID066_TR1.cdf	99	93.1	0.53	97.7	39.8	88.9	7419	2022-05-25	11	21	Ultra Lean	vegetarian	17	0.17	8	60	NA	57.3	167	NA
Proband05_Normoxia_normal	normal	2022-08-09	M	28	1-2/week	Non-smoker	exercise	10	30	10	8	7	Acetoacetic acid_(1MEOX)(1TMS)_MP_RI:1132_BMD	C00164	HMDB00060	96	EB_05	MB13	48	withinbatch	FALSE	2516141	p17082to_048_MD_ID246_TR1a.cdf	97	NA	NA	NA	NA	NA	NA	NA		23	Lean	omnivore	2022-07-11	0.12	6	158	101.5	79.8	188	83.3
Proband23_Normoxia_normal	normal	2022-09-07	M	55	2-3/week	Non-smoker	exercise	10	30	10	8	7	Acetoacetic acid_(1MEOX)(1TMS)_MP_RI:1132_BMD	C00164	HMDB00060	96	EB_01	MB12	73	withinbatch	FALSE	2349002.5	p17079to_073_MD_ID376_TR1a.cdf	98	NA	NA	NA	NA	NA	NA	NA		23	Moderatly Lean	omnivore	2022-05-18	0.19	6	151	NA	75.8	180	NA
Proband06_Hypoxia_(+)60%	(+)60%	2022-03-13	F	26	3-4/week	Non-smoker	recovery	PE20	10	30	10	1	Acetoacetic acid_(1MEOX)(1TMS)_MP_RI:1132_BMD	C00164	HMDB00060	96	EB_10	MB09	33	withinbatch	FALSE	2488831	p17068to_033_MD_ID293_TR1.cdf	91	NA	NA	NA	NA	NA	NA	NA		21	Ultra Lean	vegetarian	17	0.17	8	88	NA	57.3	167	NA
Proband05_Hypoxia_normal	normal	2022-08-09	M	28	1-2/week	Non-smoker	exercise	30	30	30	4	4	Acetoacetic acid_(1MEOX)(1TMS)_MP_RI:1132_BMD	C00164	HMDB00060	96	EB_05	MB13	46	withinbatch	FALSE	2454022	p17082to_046_MD_ID123_TR1a.cdf	88	107	1955-06-01	93.1	2022-09-29	64.2	7389	20	12	23	Lean	omnivore	2022-07-11	0.12	6	148	101.5	79.8	188	83.3
Proband01_Normoxia_normal	normal	2022-06-08	F	28	2-3/week	Non-smoker	recovery	PE30	30	60	10	5	Acetoacetic acid_(1MEOX)(1TMS)_MP_RI:1132_BMD	C00164	HMDB00060	96	EB_09	MB03	27	withinbatch	FALSE	4525251	p17045to_027_MD_ID006_TR1.cdf	98	89	0.91	NA	NA	NA	NA	NA	techn. Defekt	19	Lean	omnivore	2022-06-20	0.21	6	95	90	47.6	160	69
Proband11_Normoxia_(+)60%	(+)60%	2022-07-13	M	21	3-4/week	Non-smoker	exercise	30	30	30	3	3	Acetoacetic acid_(1MEOX)(1TMS)_MP_RI:1132_BMD	C00164	HMDB00060	96	EB_03	MB09	46	withinbatch	FALSE	2822336	p17068to_046_MD_ID213_TR1.cdf	90	120	1942-07-01	97.5	33.9	90.9	7303	2022-06-17	9	26	Moderatly Lean	omnivore	2022-04-13	0.13	8	182	103	88.5	184	88
Proband09_Normoxia_normal	normal	2022-05-06	M	52	1-2/week	Non-smoker	recovery	PE30	30	60	10	7	Acetoacetic acid_(1MEOX)(1TMS)_MP_RI:1132_BMD	C00164	HMDB00060	96	EB_06	MB14	69	withinbatch	FALSE	3681169	p17086to_069_MD_ID186_TR1a.cdf	98	97.6	1	97.5	41.9	84.8	7411	26	9	27	Excess Fat	omnivore	2022-02-23	0.23	7	60	106	76.5	168	87
Proband10_Normoxia_normal	normal	2022-03-07	F	51	2-3/week	Non-smoker	recovery	PE30	30	60	10	7	Acetoacetic acid_(1MEOX)(1TMS)_MP_RI:1132_BMD	C00164	HMDB00060	96	EB_09	MB11	44	withinbatch	FALSE	2531208	p17076to_044_MD_ID156_TR1a.cdf	99	92.4	0.597	99.1	36.9	94	7403	2022-04-23	7	20	Ultra Lean	omnivore	2022-05-14	0.15	6	74	NA	62.5	176	NA
Proband22_Hypoxia_(+)30%	(+)30%	2022-03-09	M	55	1-2/week	Non-smoker	exercise	30	30	30	6	6	Acetoacetic acid_(1MEOX)(1TMS)_MP_RI:1132_BMD	C00164	HMDB00060	96	EB_04	MB11	75	withinbatch	FALSE	2384346	p17076to_075_MD_ID355_TR1a.cdf	86	109	1996-04-01	93.3	2022-02-28	63.7	7418	2022-06-20	10	25	Moderatly Lean	omnivore	2022-04-15	0.15	8	170	NA	81.6	179	NA
Proband01_Hypoxia_normal	normal	2022-06-08	F	28	2-3/week	Non-smoker	exercise	10	30	10	5	5	Acetoacetic acid_(1MEOX)(1TMS)_MP_RI:1132_BMD	C00164	HMDB00060	96	EB_09	MB03	26	withinbatch	FALSE	4503402	p17045to_026_MD_ID014_TR1.cdf	90	NA	NA	NA	NA	NA	NA	NA		19	Lean	omnivore	2022-06-20	0.21	6	113	90	47.6	160	69
Proband13_Normoxia_(+)60%	(+)60%	2022-09-12	M	32	2-3/week	Non-smoker	exercise	10	30	10	8	3	Acetoacetic acid_(1MEOX)(1TMS)_MP_RI:1132_BMD	C00164	HMDB00060	96	EB_02	MB13	60	withinbatch	FALSE	2239409	p17082to_060_MD_ID442_TR1a.cdf	92	NA	NA	NA	NA	NA	NA	NA		26	Moderatly Lean	omnivore	2022-05-18	0.19	7	152	NA	82.7	178	NA
Proband03_Normoxia_(+)60%	(+)60%	2022-05-10	M	29	3-4/week	Non-smoker	exercise	30	30	30	5	5	Acetoacetic acid_(1MEOX)(1TMS)_MP_RI:1132_BMD	C00164	HMDB00060	96	EB_04	MB03	55	withinbatch	FALSE	3725614	p17045to_055_MD_ID426_TR1.cdf	97	91	1993-03-01	97.3	34.7	89.1	2022-04-07	2022-04-23	12	26	Lean	omnivore	2022-03-10	0.1	7	167	100	80.9	175	90
Proband19_Normoxia_(+)30%	(+)30%	2022-08-07	F	54	>5/week	Non-smoker	resting	0	30	0	10	8	Acetoacetic acid_(1MEOX)(1TMS)_MP_RI:1132_BMD	C00164	HMDB00060	96	EB_08	MB08	80	withinbatch	FALSE	3232202.5	p17065to_080_MD_ID330_TR1.cdf	99	97.4	0.53	98.4	39.2	98.6	7408	2022-06-24	8	22	Lean	omnivore	2022-03-20	0.2	8	57	NA	61.7	168	NA
Proband03_Hypoxia_normal	normal	2022-01-08	M	29	3-4/week	Non-smoker	recovery	PE30	30	60	10	7	Acetoacetic acid_(1MEOX)(1TMS)_MP_RI:1132_BMD	C00164	HMDB00060	96	EB_02	MB14	23	withinbatch	FALSE	2467840	p17086to_023_MD_ID042_TR1a.cdf	90	77.3	0.872	90.3	35.3	56.4	7416	2022-02-23	12	26	Lean	omnivore	2022-03-10	0.1	7	64	100	80.9	175	90
Proband11_Normoxia_(+)30%	(+)30%	2022-03-11	M	21	3-4/week	Non-smoker	recovery	PE20	30	50	10	6	Acetoacetic acid_(1MEOX)(1TMS)_MP_RI:1132_BMD	C00164	HMDB00060	96	EB_03	MB03	75	withinbatch	FALSE	3382244	p17045to_075_MD_ID415_TR1.cdf	98	NA	NA	NA	NA	NA	NA	NA		26	Moderatly Lean	omnivore	2022-04-13	0.13	8	96	103	88.5	184	88
Proband11_Hypoxia_normal	normal	2022-07-08	M	21	3-4/week	Non-smoker	exercise	20	30	20	7	7	Acetoacetic acid_(1MEOX)(1TMS)_MP_RI:1132_BMD	C00164	HMDB00060	96	EB_09	MB12	43	withinbatch	FALSE	2065379	p17079to_043_MD_ID171_TR1a.cdf	88	NA	NA	NA	NA	NA	NA	NA		26	Moderatly Lean	omnivore	2022-04-13	0.13	8	154	103	88.5	184	88
Proband21_Hypoxia_normal	normal	2022-05-09	M	51	2-3/week	Non-smoker	recovery	PE30	16	46	10	1	Acetoacetic acid_(1MEOX)(1TMS)_MP_RI:1132_BMD	C00164	HMDB00060	96	EB_06	MB02	61	withinbatch	FALSE	5070239.5	p17041to_061_MD_ID345_TR1.cdf	87	153	2022-01-03	86.4	2022-08-30	53.4	7449	2022-09-22	10	21	Moderatly Lean	vegan	2022-01-18	0.18	6	81	NA	72.3	186	NA
Proband11_Hypoxia_(+)60%	(+)60%	2022-07-13	M	21	3-4/week	Non-smoker	recovery	PE30	16	46	10	1	Acetoacetic acid_(1MEOX)(1TMS)_MP_RI:1132_BMD	C00164	HMDB00060	96	EB_03	MB09	42	withinbatch	FALSE	2737320	p17068to_042_MD_ID232_TR1.cdf	93	124	1986-04-01	91.1	34	56.6	7404	2022-02-22	12	26	Moderatly Lean	omnivore	2022-04-13	0.13	8	105	103	88.5	184	88
Proband11_Hypoxia_(+)60%	(+)60%	2022-07-13	M	21	3-4/week	Non-smoker	resting	0	16	0	10	1	Acetoacetic acid_(1MEOX)(1TMS)_MP_RI:1132_BMD	C00164	HMDB00060	96	EB_03	MB09	47	withinbatch	FALSE	2493861	p17068to_047_MD_ID228_TR1.cdf	93	96.6	0.84	93.7	37.3	59.2	1943-07-01	2022-01-25	7	26	Moderatly Lean	omnivore	2022-04-13	0.13	8	56	103	88.5	184	88
Proband08_Normoxia_normal	normal	2022-09-06	F	31	2-3/week	Smoker	resting	0	30	0	10	9	Acetoacetic acid_(1MEOX)(1TMS)_MP_RI:1132_BMD	C00164	HMDB00060	96	EB_06	MB10	48	withinbatch	FALSE	2444559	p17072to_048_MD_ID090_TR1.cdf	99	90.4	0.8	89.6	40.4	89.6	7405	25	7	25	Moderatly Lean	omnivore	2022-06-27	0.28	6	57	108	73.1	170.5	87
Proband09_Hypoxia_normal	normal	2022-05-06	M	52	1-2/week	Non-smoker	resting	0	30	0	10	7	Acetoacetic acid_(1MEOX)(1TMS)_MP_RI:1132_BMD	C00164	HMDB00060	96	EB_06	MB14	74	withinbatch	FALSE	3921888	p17086to_074_MD_ID138_TR1a.cdf	89	97.2	0.887	86.7	41.8	49.8	7419	2022-01-26	10	27	Excess Fat	omnivore	2022-02-23	0.23	7	62	106	76.5	168	87
Proband04_Normoxia_(+)30%	(+)30%	2022-04-12	M	25	2-3/week	Non-smoker	recovery	PE20	30	50	10	5	Acetoacetic acid_(1MEOX)(1TMS)_MP_RI:1132_BMD	C00164	HMDB00060	96	EB_08	MB02	28	withinbatch	FALSE	5068916	p17041to_028_MD_ID167_TR1.cdf	95	NA	NA	NA	NA	NA	NA	NA		24	Moderatly Lean	omnivore	2022-08-16	0.17	8	103	99	76.2	180	82
Proband20_Normoxia_normal	normal	2022-07-07	M	55	1-2/week	Non-smoker	exercise	30	30	30	8	8	Acetoacetic acid_(1MEOX)(1TMS)_MP_RI:1132_BMD	C00164	HMDB00060	96	EB_05	MB02	47	withinbatch	FALSE	4788950.5	p17041to_047_MD_ID327_TR1.cdf	96	109	2029-01-01	98.4	36.4	94.7	7449	2022-08-25	10	24	Moderatly Lean	vegetarian	2022-07-16	0.17	3	135	NA	85.2	187	NA
Proband12_Normoxia_normal	normal	2022-02-08	F	27	3-4/week	Non-smoker	recovery	PE30	30	60	10	8	Acetoacetic acid_(1MEOX)(1TMS)_MP_RI:1132_BMD	C00164	HMDB00060	96	EB_02	MB07	73	withinbatch	FALSE	2878079	p17060to_073_MD_ID162_TR1.cdf	99	85.6	0.56	98.3	39.1	93.1	7399	2022-01-24	7	21	Moderatly Lean	vegetarian	2022-04-24	0.24	7	76	NA	60.8	170	NA
Proband25_Normoxia_(+)30%	(+)30%	2022-01-07	F	39	2-3/week	Non-smoker	recovery	PE30	30	60	10	4	Acetoacetic acid_(1MEOX)(1TMS)_MP_RI:1132_BMD	C00164	HMDB00060	96	EB_06	MB09	72	withinbatch	FALSE	2977297	p17068to_072_MD_ID457_TR1.cdf	99	99.7	0.998	97.9	32.9	91.3	7405	2022-08-21	9	2022-01-26	Excess Fat	omnivore	32.6	0.33	7	67	NA	68.49	162	NA
Proband04_Normoxia_normal	normal	2022-05-09	M	25	2-3/week	Non-smoker	recovery	PE20	30	50	10	7	Acetoacetic acid_(1MEOX)(1TMS)_MP_RI:1132_BMD	C00164	HMDB00060	96	EB_07	MB08	48	withinbatch	FALSE	3147995	p17065to_048_MD_ID047_TR2.cdf	96	NA	NA	NA	NA	NA	NA	NA		24	Moderatly Lean	omnivore	2022-08-16	0.17	8	109	99	76.2	180	82
Proband24_Normoxia_(+)30%	(+)30%	2022-05-07	F	46	2-3/week	Non-smoker	exercise	10	30	10	8	7	Acetoacetic acid_(1MEOX)(1TMS)_MP_RI:1132_BMD	C00164	HMDB00060	96	EB_07	MB09	52	withinbatch	FALSE	2658706	p17068to_052_MD_ID406_TR1.cdf	92	NA	NA	NA	NA	NA	NA	NA		25	Moderatly Lean	omnivore	2022-02-26	0.26	8	153	103	70.9	169.9	80
Proband20_Hypoxia_normal	normal	2022-07-07	M	55	1-2/week	Non-smoker	resting	0	30	0	10	5	Acetoacetic acid_(1MEOX)(1TMS)_MP_RI:1132_BMD	C00164	HMDB00060	96	EB_05	MB02	55	withinbatch	FALSE	4875920.5	p17041to_055_MD_ID393_TR1.cdf	92	93.8	0.7	91.4	39.6	57.9	7415	25	8	24	Moderatly Lean	vegetarian	2022-07-16	0.17	3	62	NA	85.2	187	NA
Proband10_Hypoxia_normal	normal	2022-03-07	F	51	2-3/week	Non-smoker	exercise	30	30	30	8	8	Acetoacetic acid_(1MEOX)(1TMS)_MP_RI:1132_BMD	C00164	HMDB00060	96	EB_09	MB11	37	withinbatch	FALSE	2383394	p17076to_037_MD_ID180_TR1a.cdf	85	86.5	0.637	93.5	35.3	62.2	7432	2022-02-24		20	Ultra Lean	omnivore	2022-05-14	0.15	6	138	NA	62.5	176	NA
Proband22_Normoxia_(+)30%	(+)30%	2022-03-09	M	55	1-2/week	Non-smoker	exercise	30	30	30	8	8	Acetoacetic acid_(1MEOX)(1TMS)_MP_RI:1132_BMD	C00164	HMDB00060	96	EB_04	MB11	71	withinbatch	FALSE	2392685	p17076to_071_MD_ID372_TR1a.cdf	96	94.3	1935-02-01	98.3	31.2	100	1943-07-01	2022-05-22	11	25	Moderatly Lean	omnivore	2022-04-15	0.15	8	160	NA	81.6	179	NA
Proband03_Hypoxia_(+)30%	(+)30%	2022-05-10	M	29	3-4/week	Non-smoker	exercise	20	30	20	6	4	Acetoacetic acid_(1MEOX)(1TMS)_MP_RI:1132_BMD	C00164	HMDB00060	96	EB_07	MB12	32	withinbatch	FALSE	2416456	p17079to_032_MD_ID147_TR1a.cdf	90	NA	NA	NA	NA	NA	NA	NA		26	Lean	omnivore	2022-03-10	0.1	7	160	100	80.9	175	90
Proband22_Hypoxia_(+)30%	(+)30%	2022-03-09	M	55	1-2/week	Non-smoker	exercise	10	30	10	9	6	Acetoacetic acid_(1MEOX)(1TMS)_MP_RI:1132_BMD	C00164	HMDB00060	96	EB_04	MB11	65	withinbatch	FALSE	2307326	p17076to_065_MD_ID353_TR1a.cdf	92	NA	NA	NA	NA	NA	NA	NA		25	Moderatly Lean	omnivore	2022-04-15	0.15	8	151	NA	81.6	179	NA
Proband01_Normoxia_(+)30%	(+)30%	2022-01-11	F	28	2-3/week	Non-smoker	recovery	PE30	30	60	10	2	Acetoacetic acid_(1MEOX)(1TMS)_MP_RI:1132_BMD	C00164	HMDB00060	96	EB_07	MB08	25	withinbatch	FALSE	2820465	p17065to_025_MD_ID030_TR1.cdf	96	85.5	1951-02-01	96.8	37.8	78.8	1938-07-01	2022-05-22	13	19	Lean	omnivore	2022-06-20	0.21	6	91	90	47.6	160	69
Proband01_Hypoxia_(+)30%	(+)30%	2022-01-11	F	28	2-3/week	Non-smoker	recovery	PE20	26	46	10	1	Acetoacetic acid_(1MEOX)(1TMS)_MP_RI:1132_BMD	C00164	HMDB00060	96	EB_07	MB08	33	withinbatch	FALSE	2907189	p17065to_033_MD_ID035_TR1.cdf	90	NA	NA	NA	NA	NA	NA	NA		19	Lean	omnivore	2022-06-20	0.21	6	95	90	47.6	160	69
Proband26_Hypoxia_(+)30%	(+)30%	2022-06-08	M	74	>5/week	Non-smoker	recovery	PE20	30	50	9	1	Acetoacetic acid_(1MEOX)(1TMS)_MP_RI:1132_BMD	C00164	HMDB00060	96	EB_01	MB10	34	withinbatch	FALSE	2138478	p17072to_034_MD_ID053_TR1.cdf	84	NA	NA	NA	NA	NA	NA	NA		27	Excess Fat	omnivore	2022-02-24	0.24	8	84	NA	85.1	179	NA
Proband01_Normoxia_(+)30%	(+)30%	2022-01-11	F	28	2-3/week	Non-smoker	exercise	30	30	30	2	2	Acetoacetic acid_(1MEOX)(1TMS)_MP_RI:1132_BMD	C00164	HMDB00060	96	EB_07	MB08	24	withinbatch	FALSE	2885625	p17065to_024_MD_ID028_TR1.cdf	98	142	1951-07-01	97.3	32.5	95.5	1932-07-01	18	18 (+)	19	Lean	omnivore	2022-06-20	0.21	6	169	90	47.6	160	69
Proband05_Hypoxia_normal	normal	2022-08-09	M	28	1-2/week	Non-smoker	exercise	10	30	10	7	4	Acetoacetic acid_(1MEOX)(1TMS)_MP_RI:1132_BMD	C00164	HMDB00060	96	EB_05	MB13	45	withinbatch	FALSE	2405517	p17082to_045_MD_ID121_TR1a.cdf	93	NA	NA	NA	NA	NA	NA	NA		23	Lean	omnivore	2022-07-11	0.12	6	85	101.5	79.8	188	83.3
Proband25_Hypoxia_(+)30%	(+)30%	2022-01-07	F	39	2-3/week	Non-smoker	exercise	10	16	10	7	1	Acetoacetic acid_(1MEOX)(1TMS)_MP_RI:1132_BMD	C00164	HMDB00060	96	EB_06	MB09	74	withinbatch	FALSE	2797218	p17068to_074_MD_ID448_TR1.cdf	85	NA	NA	NA	NA	NA	NA	NA		2022-01-26	Excess Fat	omnivore	32.6	0.33	7	168	NA	68.49	162	NA
Proband05_Normoxia_(+)30%	(+)30%	2022-07-12	M	28	1-2/week	Non-smoker	exercise	10	20	10	5	1	Acetoacetic acid_(1MEOX)(1TMS)_MP_RI:1132_BMD	C00164	HMDB00060	96	EB_01	MB02	40	withinbatch	FALSE	5814910	p17041to_040_MD_ID217_TR1.cdf	97	NA	NA	NA	NA	NA	NA	NA		23	Lean	omnivore	2022-07-11	0.12	6	179	101.5	79.8	188	83.3
Proband12_Hypoxia_normal	normal	2022-02-08	F	27	3-4/week	Non-smoker	resting	0	30	0	10	8	Acetoacetic acid_(1MEOX)(1TMS)_MP_RI:1132_BMD	C00164	HMDB00060	96	EB_02	MB07	76	withinbatch	FALSE	2702449	p17060to_076_MD_ID187_TR1.cdf	89	91.7	0.57	94.7	32.5	64.6	7434	2022-01-23	8	21	Moderatly Lean	vegetarian	2022-04-24	0.24	7	65	NA	60.8	170	NA
Proband13_Hypoxia_(+)60%	(+)60%	2022-09-12	M	32	2-3/week	Non-smoker	recovery	PE20	16	36	10	1	Acetoacetic acid_(1MEOX)(1TMS)_MP_RI:1132_BMD	C00164	HMDB00060	96	EB_02	MB13	54	withinbatch	FALSE	1780847	p17082to_054_MD_ID298_TR1a.cdf	88	NA	NA	NA	NA	NA	NA	NA		26	Moderatly Lean	omnivore	2022-05-18	0.19	7	96	NA	82.7	178	NA
Proband02_Normoxia_(+)30%	(+)30%	10	M	53	1-2/week	Non-smoker	exercise	30	30	30	4	4	Acetoacetic acid_(1MEOX)(1TMS)_MP_RI:1132_BMD	C00164	HMDB00060	96	EB_09	MB14	58	withinbatch	FALSE	2862176	p17086to_058_MD_ID081_TR3a.cdf	96	114	1972-06-01	97.8	32.3	88.8	7413	2022-01-22	14(leicht+)	24	Excess Fat	omnivore	2022-03-21	0.21	4	156	96	77.6	179	94
Proband26_Normoxia_(+)30%	(+)30%	2022-06-08	M	74	>5/week	Non-smoker	exercise	30	30	30	7	7	Acetoacetic acid_(1MEOX)(1TMS)_MP_RI:1132_BMD	C00164	HMDB00060	96	EB_01	MB10	26	withinbatch	FALSE	2485337	p17072to_026_MD_ID111_TR1.cdf	82	120	1955-01-01	96.2	35.5	74.5	7423	2022-09-23	7	27	Excess Fat	omnivore	2022-02-24	0.24	8	148	NA	85.1	179	NA
Proband26_Hypoxia_(+)30%	(+)30%	2022-06-08	M	74	>5/week	Non-smoker	exercise	10	30	10	5	1	Acetoacetic acid_(1MEOX)(1TMS)_MP_RI:1132_BMD	C00164	HMDB00060	96	EB_01	MB10	25	withinbatch	FALSE	2393758	p17072to_025_MD_ID050_TR1.cdf	84	NA	NA	NA	NA	NA	NA	NA		27	Excess Fat	omnivore	2022-02-24	0.24	8	102	NA	85.1	179	NA
Proband14_Hypoxia_normal	normal	2022-03-09	M	46	2-3/week	Non-smoker	recovery	PE20	30	50	10	5	Acetoacetic acid_(1MEOX)(1TMS)_MP_RI:1132_BMD	C00164	HMDB00060	96	EB_04	MB05	58	withinbatch	FALSE	3930066	p17052to_058_MD_ID237_TR1.cdf	90	NA	NA	NA	NA	NA	NA	NA		21	Lean	omnivore	11	0.11	8	74	98	68.8	179	79.3
Proband07_Normoxia_normal	normal	2022-02-12	M	18	3-4/week	Non-smoker	exercise	30	30	30	7	7	Acetoacetic acid_(1MEOX)(1TMS)_MP_RI:1132_BMD	C00164	HMDB00060	96	EB_03	MB13	25	withinbatch	FALSE	2018439	p17082to_025_MD_ID075_TR1a.cdf	96	101	2022-04-01	97	38.4	84.4	7414	2022-06-24	7	19	Ultra Lean	omnivore	2022-03-04	0.04	9	177	92	62.9	181	71
Proband15_Normoxia_normal	normal	2022-06-06	F	26	1-2/week	Non-smoker	recovery	PE20	30	50	10	3	Acetoacetic acid_(1MEOX)(1TMS)_MP_RI:1132_BMD	C00164	HMDB00060	96	EB_08	MB05	77	withinbatch	FALSE	4469620	p17052to_077_MD_ID272_TR1.cdf	99	NA	NA	NA	NA	NA	NA	NA		24	Excess Fat	omnivore	32.5	0.33	4	87	NA	60.8	160	NA
Proband10_Normoxia_normal	normal	2022-03-07	F	51	2-3/week	Non-smoker	resting	0	30	0	10	7	Acetoacetic acid_(1MEOX)(1TMS)_MP_RI:1132_BMD	C00164	HMDB00060	96	EB_09	MB11	39	withinbatch	FALSE	2487695	p17076to_039_MD_ID151_TR1a.cdf	99	91.4	0.633	98	37	86.9	7401	2022-03-23	6	20	Ultra Lean	omnivore	2022-05-14	0.15	6	49	NA	62.5	176	NA
Proband11_Normoxia_normal	normal	2022-07-08	M	21	3-4/week	Non-smoker	recovery	PE20	30	50	10	7	Acetoacetic acid_(1MEOX)(1TMS)_MP_RI:1132_BMD	C00164	HMDB00060	96	EB_09	MB12	45	withinbatch	FALSE	1981742	p17079to_045_MD_ID202_TR1a.cdf	98	NA	NA	NA	NA	NA	NA	NA		26	Moderatly Lean	omnivore	2022-04-13	0.13	8	71	103	88.5	184	88
Proband11_Normoxia_(+)60%	(+)60%	2022-07-13	M	21	3-4/week	Non-smoker	recovery	PE30	30	60	10	3	Acetoacetic acid_(1MEOX)(1TMS)_MP_RI:1132_BMD	C00164	HMDB00060	96	EB_03	MB09	48	withinbatch	FALSE	2616153	p17068to_048_MD_ID215_TR1.cdf	97	107	1966-02-01	97.2	37	81	7391	2022-08-22	9	26	Moderatly Lean	omnivore	2022-04-13	0.13	8	89	103	88.5	184	88
Proband17_Normoxia_normal	normal	2022-03-08	F	23	rare	Non-smoker	exercise	30	30	30	5	5	Acetoacetic acid_(1MEOX)(1TMS)_MP_RI:1132_BMD	C00164	HMDB00060	96	EB_01	MB13	68	withinbatch	FALSE	2136687	p17082to_068_MD_ID315_TR1a.cdf	95	141	1981-07-01	97.9	31.4	105	2029-07-01	2022-03-16	16 (+)	21	Moderatly Lean	omnivore	2022-08-28	0.29	5	195	NA	59.8	168	NA
Proband11_Hypoxia_(+)30%	(+)30%	2022-03-11	M	21	3-4/week	Non-smoker	exercise	27	27	27	1	1	Acetoacetic acid_(1MEOX)(1TMS)_MP_RI:1132_BMD	C00164	HMDB00060	96	EB_03	MB03	70	withinbatch	FALSE	4040400.5	p17045to_070_MD_ID438_TR1.cdf	85	128	1966-08-01	92.9	29.2	66.9	7333	2022-04-17	20 (+)	26	Moderatly Lean	omnivore	2022-04-13	0.13	8	186	103	88.5	184	88
Proband12_Hypoxia_normal	normal	2022-02-08	F	27	3-4/week	Non-smoker	exercise	20	30	20	8	8	Acetoacetic acid_(1MEOX)(1TMS)_MP_RI:1132_BMD	C00164	HMDB00060	96	EB_02	MB07	66	withinbatch	FALSE	2797313	p17060to_066_MD_ID189_TR1.cdf	89	NA	NA	NA	NA	NA	NA	NA		21	Moderatly Lean	vegetarian	2022-04-24	0.24	7	159	NA	60.8	170	NA
Proband20_Normoxia_normal	normal	2022-07-07	M	55	1-2/week	Non-smoker	resting	0	30	0	10	8	Acetoacetic acid_(1MEOX)(1TMS)_MP_RI:1132_BMD	C00164	HMDB00060	96	EB_05	MB02	48	withinbatch	FALSE	5072068.5	p17041to_048_MD_ID324_TR1.cdf	99	114	0.6	98.1	39.1	89.4	7427	2022-07-25	11	24	Moderatly Lean	vegetarian	2022-07-16	0.17	3	56	NA	85.2	187	NA
Proband01_Hypoxia_normal	normal	2022-06-08	F	28	2-3/week	Non-smoker	exercise	30	30	30	5	5	Acetoacetic acid_(1MEOX)(1TMS)_MP_RI:1132_BMD	C00164	HMDB00060	96	EB_09	MB03	31	withinbatch	FALSE	3923631	p17045to_031_MD_ID016_TR1.cdf	82	109	1994-03-01	90.4	33.7	58.6	7388	2022-01-21	14	19	Lean	omnivore	2022-06-20	0.21	6	142	90	47.6	160	69
Proband22_Normoxia_(+)30%	(+)30%	2022-03-09	M	55	1-2/week	Non-smoker	resting	0	30	0	10	8	Acetoacetic acid_(1MEOX)(1TMS)_MP_RI:1132_BMD	C00164	HMDB00060	96	EB_04	MB11	69	withinbatch	FALSE	2281728	p17076to_069_MD_ID369_TR1a.cdf	98	89.1	0.79	97.8	32.9	85.6	7453	2022-05-24	8	25	Moderatly Lean	omnivore	2022-04-15	0.15	8	64	NA	81.6	179	NA
Proband04_Normoxia_normal	normal	2022-05-09	M	25	2-3/week	Non-smoker	exercise	30	30	30	7	7	Aconitic acid_ cis-_(3TMS)_MP_RI:1747_IDENT:A+D	C00417	HMDB00072	643757	EB_07	MB08	47	withinbatch	TRUE	2746030	p17065to_047_MD_ID046_TR1.cdf	96	89	2022-07-01	97.9	40.3	95.9	7398	2022-04-24	14	24	Moderatly Lean	omnivore	2022-08-16	0.17	8	161	99	76.2	180	82
Proband07_Hypoxia_(+)30%	(+)30%	2022-09-15	M	18	3-4/week	Non-smoker	recovery	PE20	15	35	10	1	Aconitic acid_ cis-_(3TMS)_MP_RI:1747_IDENT:A+D	C00417	HMDB00072	643757	EB_10	MB11	24	withinbatch	TRUE	2105793	p17076to_024_MD_ID289_TR1a.cdf	90	NA	NA	NA	NA	NA	NA	NA		19	Ultra Lean	omnivore	2022-03-04	0.04	9	96	92	62.9	181	71
Proband14_Normoxia_normal	normal	2022-03-09	M	46	2-3/week	Non-smoker	recovery	PE20	30	50	10	7	Aconitic acid_ cis-_(3TMS)_MP_RI:1747_IDENT:A+D	C00417	HMDB00072	643757	EB_04	MB05	54	withinbatch	TRUE	3499932	p17052to_054_MD_ID226_TR1.cdf	98	NA	NA	NA	NA	NA	NA	NA		21	Lean	omnivore	11	0.11	8	66	98	68.8	179	79.3
Proband07_Normoxia_(+)30%	(+)30%	2022-09-15	M	18	3-4/week	Non-smoker	exercise	20	27	20	5	1	Aconitic acid_ cis-_(3TMS)_MP_RI:1747_IDENT:A+D	C00417	HMDB00072	643757	EB_10	MB11	27	withinbatch	TRUE	2137390	p17076to_027_MD_ID128_TR1a.cdf	91	NA	NA	NA	NA	NA	NA	NA		19	Ultra Lean	omnivore	2022-03-04	0.04	9	169	92	62.9	181	71
Proband11_Hypoxia_(+)30%	(+)30%	2022-03-11	M	21	3-4/week	Non-smoker	recovery	PE30	27	57	10	1	Aconitic acid_ cis-_(3TMS)_MP_RI:1747_IDENT:A+D	C00417	HMDB00072	643757	EB_03	MB03	74	withinbatch	TRUE	4337396.5	p17045to_074_MD_ID440_TR1.cdf	90	114	2022-08-02	92.1	34.3	59.7	7426	2022-06-23	11	26	Moderatly Lean	omnivore	2022-04-13	0.13	8	95	103	88.5	184	88
Proband07_Normoxia_(+)30%	(+)30%	2022-09-15	M	18	3-4/week	Non-smoker	recovery	PE30	27	57	10	1	Aconitic acid_ cis-_(3TMS)_MP_RI:1747_IDENT:A+D	C00417	HMDB00072	643757	EB_10	MB11	32	withinbatch	TRUE	2510913	p17076to_032_MD_ID131_TR1a.cdf	96	127	1981-08-01	96.2	37.6	76.1	7384	2022-06-22	10	19	Ultra Lean	omnivore	2022-03-04	0.04	9	83	92	62.9	181	71
Proband03_Normoxia_(+)30%	(+)30%	2022-05-10	M	29	3-4/week	Non-smoker	exercise	10	30	10	10	8	Aconitic acid_ cis-_(3TMS)_MP_RI:1747_IDENT:A+D	C00417	HMDB00072	643757	EB_07	MB12	31	withinbatch	TRUE	2040870.5	p17079to_031_MD_ID301_TR1a.cdf	93	NA	NA	NA	NA	NA	NA	NA		26	Lean	omnivore	2022-03-10	0.1	7	138	100	80.9	175	90
Proband23_Normoxia_normal	normal	2022-09-07	M	55	2-3/week	Non-smoker	exercise	20	30	20	7	7	Aconitic acid_ cis-_(3TMS)_MP_RI:1747_IDENT:A+D	C00417	HMDB00072	643757	EB_01	MB12	72	withinbatch	TRUE	2211409	p17079to_072_MD_ID377_TR1a.cdf	96	NA	NA	NA	NA	NA	NA	NA		23	Moderatly Lean	omnivore	2022-05-18	0.19	6	154	NA	75.8	180	NA
Proband11_Normoxia_(+)30%	(+)30%	2022-03-11	M	21	3-4/week	Non-smoker	resting	0	30	0	10	6	Aconitic acid_ cis-_(3TMS)_MP_RI:1747_IDENT:A+D	C00417	HMDB00072	643757	EB_03	MB03	68	withinbatch	TRUE	3563890.5	p17045to_068_MD_ID411_TR1.cdf	98	94.7	0.83	99.1	38.3	114	7426	2022-03-25	10	26	Moderatly Lean	omnivore	2022-04-13	0.13	8	57	103	88.5	184	88
Proband03_Hypoxia_(+)60%	(+)60%	2022-05-10	M	29	3-4/week	Non-smoker	exercise	10	30	10	8	4	Aconitic acid_ cis-_(3TMS)_MP_RI:1747_IDENT:A+D	C00417	HMDB00072	643757	EB_04	MB03	62	withinbatch	TRUE	4288345	p17045to_062_MD_ID382_TR1.cdf	79	NA	NA	NA	NA	NA	NA	NA		26	Lean	omnivore	2022-03-10	0.1	7	165	100	80.9	175	90
Proband03_Hypoxia_(+)30%	(+)30%	2022-05-10	M	29	3-4/week	Non-smoker	exercise	10	30	10	8	4	Aconitic acid_ cis-_(3TMS)_MP_RI:1747_IDENT:A+D	C00417	HMDB00072	643757	EB_07	MB12	23	withinbatch	TRUE	2186668	p17079to_023_MD_ID146_TR1a.cdf	90	NA	NA	NA	NA	NA	NA	NA		26	Lean	omnivore	2022-03-10	0.1	7	151	100	80.9	175	90
Proband02_Hypoxia_normal	normal	2022-07-07	M	53	1-2/week	Non-smoker	exercise	10	30	10	9	7	Aconitic acid_ cis-_(3TMS)_MP_RI:1747_IDENT:A+D	C00417	HMDB00072	643757	EB_05	MB10	81	withinbatch	TRUE	2742012	p17072to_081_MD_ID008_TR1a.cdf	87	NA	NA	NA	NA	NA	NA	NA		24	Excess Fat	omnivore	2022-03-21	0.21	4	121	96	77.6	179	94
Proband11_Normoxia_normal	normal	2022-07-08	M	21	3-4/week	Non-smoker	exercise	10	30	10	9	7	Aconitic acid_ cis-_(3TMS)_MP_RI:1747_IDENT:A+D	C00417	HMDB00072	643757	EB_09	MB12	40	withinbatch	TRUE	2021182	p17079to_040_MD_ID199_TR1a.cdf	98	NA	NA	NA	NA	NA	NA	NA		26	Moderatly Lean	omnivore	2022-04-13	0.13	8	123	103	88.5	184	88
Proband21_Hypoxia_normal	normal	2022-05-09	M	51	2-3/week	Non-smoker	exercise	16	16	16	1	1	Aconitic acid_ cis-_(3TMS)_MP_RI:1747_IDENT:A+D	C00417	HMDB00072	643757	EB_06	MB02	63	withinbatch	FALSE	5023886.5	p17041to_063_MD_ID343_TR1.cdf	75	196	2022-08-13	87.9	28	66.5	2024-07-01	2022-06-13	22 (+)	21	Moderatly Lean	vegan	2022-01-18	0.18	6	171	NA	72.3	186	NA
Proband25_Normoxia_(+)30%	(+)30%	2022-01-07	F	39	2-3/week	Non-smoker	exercise	10	30	10	5	4	Aconitic acid_ cis-_(3TMS)_MP_RI:1747_IDENT:A+D	C00417	HMDB00072	643757	EB_06	MB09	70	withinbatch	TRUE	3107393.5	p17068to_070_MD_ID453_TR1.cdf	97	NA	NA	NA	NA	NA	NA	NA		2022-01-26	Excess Fat	omnivore	32.6	0.33	7	167	NA	68.49	162	NA
Proband06_Normoxia_(+)60%	(+)60%	2022-03-13	F	26	3-4/week	Non-smoker	exercise	30	30	30	2	2	Aconitic acid_ cis-_(3TMS)_MP_RI:1747_IDENT:A+D	C00417	HMDB00072	643757	EB_10	MB09	32	withinbatch	TRUE	2504835	p17068to_032_MD_ID135_TR2.cdf	92	273	2022-03-11	98.1	2022-01-30	118	7293	16	18 (+)	21	Ultra Lean	vegetarian	17	0.17	8	194	NA	57.3	167	NA
Proband17_Normoxia_normal	normal	2022-03-08	F	23	rare	Non-smoker	exercise	10	30	10	9	5	Aconitic acid_ cis-_(3TMS)_MP_RI:1747_IDENT:A+D	C00417	HMDB00072	643757	EB_01	MB13	67	acrossbatches	TRUE	2022513	p17082to_067_MD_ID313_TR1a.cdf	96	NA	NA	NA	NA	NA	NA	NA		21	Moderatly Lean	omnivore	2022-08-28	0.29	5	186	NA	59.8	168	NA
Proband04_Hypoxia_normal	normal	2022-05-09	M	25	2-3/week	Non-smoker	exercise	10	30	10	8	7	Aconitic acid_ cis-_(3TMS)_MP_RI:1747_IDENT:A+D	C00417	HMDB00072	643757	EB_07	MB08	44	withinbatch	TRUE	3233536	p17065to_044_MD_ID085_TR1.cdf	83	NA	NA	NA	NA	NA	NA	NA		24	Moderatly Lean	omnivore	2022-08-16	0.17	8	167	99	76.2	180	82
Proband17_Normoxia_normal	normal	2022-03-08	F	23	rare	Non-smoker	recovery	PE20	30	50	10	5	Aconitic acid_ cis-_(3TMS)_MP_RI:1747_IDENT:A+D	C00417	HMDB00072	643757	EB_01	MB13	70	acrossbatches	TRUE	2008663.5	p17082to_070_MD_ID316_TR1a.cdf	97	NA	NA	NA	NA	NA	NA	NA		21	Moderatly Lean	omnivore	2022-08-28	0.29	5	112	NA	59.8	168	NA
Proband20_Hypoxia_normal	normal	2022-07-07	M	55	1-2/week	Non-smoker	recovery	PE30	30	60	10	5	Aconitic acid_ cis-_(3TMS)_MP_RI:1747_IDENT:A+D	C00417	HMDB00072	643757	EB_05	MB02	56	withinbatch	FALSE	5070312.5	p17041to_056_MD_ID398_TR1.cdf	91	93.6	2022-02-01	90.6	35.9	54.1	7442	25	10	24	Moderatly Lean	vegetarian	2022-07-16	0.17	3	90	NA	85.2	187	NA
Proband19_Normoxia_(+)30%	(+)30%	2022-08-07	F	54	>5/week	Non-smoker	recovery	PE20	30	50	10	8	Aconitic acid_ cis-_(3TMS)_MP_RI:1747_IDENT:A+D	C00417	HMDB00072	643757	EB_08	MB08	78	withinbatch	TRUE	2781080.5	p17065to_078_MD_ID334_TR1.cdf	98	NA	NA	NA	NA	NA	NA	NA		22	Lean	omnivore	2022-03-20	0.2	8	82	NA	61.7	168	NA
Proband07_Normoxia_normal	normal	2022-02-12	M	18	3-4/week	Non-smoker	exercise	10	30	10	8	7	Aconitic acid_ cis-_(3TMS)_MP_RI:1747_IDENT:A+D	C00417	HMDB00072	643757	EB_03	MB13	34	acrossbatches	TRUE	2059637	p17082to_034_MD_ID073_TR2a.cdf	99	NA	NA	NA	NA	NA	NA	NA		19	Ultra Lean	omnivore	2022-03-04	0.04	9	163	92	62.9	181	71
Proband03_Hypoxia_normal	normal	2022-01-08	M	29	3-4/week	Non-smoker	exercise	10	30	10	9	7	Aconitic acid_ cis-_(3TMS)_MP_RI:1747_IDENT:A+D	C00417	HMDB00072	643757	EB_02	MB14	27	withinbatch	TRUE	2471449	p17086to_027_MD_ID038_TR1a.cdf	77	NA	NA	NA	NA	NA	NA	NA		26	Lean	omnivore	2022-03-10	0.1	7	136	100	80.9	175	90
Proband06_Hypoxia_(+)60%	(+)60%	2022-03-13	F	26	3-4/week	Non-smoker	recovery	PE30	10	40	10	1	Aconitic acid_ cis-_(3TMS)_MP_RI:1747_IDENT:A+D	C00417	HMDB00072	643757	EB_10	MB09	26	withinbatch	TRUE	2374820.5	p17068to_026_MD_ID294_TR1.cdf	91	171	1952-05-01	93	32.9	66	7389	2022-08-20	13	21	Ultra Lean	vegetarian	17	0.17	8	81	NA	57.3	167	NA
Proband06_Hypoxia_normal	normal	2022-02-08	F	26	3-4/week	Non-smoker	exercise	10	30	10	9	8	Aconitic acid_ cis-_(3TMS)_MP_RI:1747_IDENT:A+D	C00417	HMDB00072	643757	EB_04	MB07	47	withinbatch	TRUE	2761521	p17060to_047_MD_ID103_TR1.cdf	85	NA	NA	NA	NA	NA	NA	NA		21	Ultra Lean	vegetarian	17	0.17	8	124	NA	57.3	167	NA
Proband02_Hypoxia_normal	normal	2022-07-07	M	53	1-2/week	Non-smoker	resting	0	30	0	10	7	Aconitic acid_ cis-_(3TMS)_MP_RI:1747_IDENT:A+D	C00417	HMDB00072	643757	EB_05	MB10	76	withinbatch	TRUE	2558702	p17072to_076_MD_ID007_TR1a.cdf	87	107	2021-01-01	89	39.2	53.3	1944-07-01	2022-07-26	8	24	Excess Fat	omnivore	2022-03-21	0.21	4	66	96	77.6	179	94
Proband15_Hypoxia_normal	normal	2022-06-06	F	26	1-2/week	Non-smoker	recovery	PE30	25	55	10	1	Aconitic acid_ cis-_(3TMS)_MP_RI:1747_IDENT:A+D	C00417	HMDB00072	643757	EB_08	MB05	68	withinbatch	TRUE	4380119	p17052to_068_MD_ID267_TR1.cdf	90	99	1985-01-01	90.5	32.4	58.1	7429	2022-07-22	10	24	Excess Fat	omnivore	32.5	0.33	4	98	NA	60.8	160	NA
Proband22_Normoxia_(+)30%	(+)30%	2022-03-09	M	55	1-2/week	Non-smoker	recovery	PE20	30	50	10	8	Aconitic acid_ cis-_(3TMS)_MP_RI:1747_IDENT:A+D	C00417	HMDB00072	643757	EB_04	MB11	73	withinbatch	TRUE	2270017	p17076to_073_MD_ID373_TR1a.cdf	97	NA	NA	NA	NA	NA	NA	NA		25	Moderatly Lean	omnivore	2022-04-15	0.15	8	92	NA	81.6	179	NA
Proband08_Hypoxia_normal	normal	2022-09-06	F	31	2-3/week	Smoker	recovery	PE20	30	50	10	8	Aconitic acid_ cis-_(3TMS)_MP_RI:1747_IDENT:A+D	C00417	HMDB00072	643757	EB_06	MB10	37	withinbatch	TRUE	1761830.5	p17072to_037_MD_ID403_TR1.cdf	98	NA	NA	NA	NA	NA	NA	NA		25	Moderatly Lean	omnivore	2022-06-27	0.28	6	64	108	73.1	170.5	87
Proband01_Normoxia_normal	normal	2022-06-08	F	28	2-3/week	Non-smoker	recovery	PE20	30	50	10	5	Aconitic acid_ cis-_(3TMS)_MP_RI:1747_IDENT:A+D	C00417	HMDB00072	643757	EB_09	MB03	29	withinbatch	TRUE	4435692	p17045to_029_MD_ID005_TR1.cdf	98	NA	NA	NA	NA	NA	NA	NA		19	Lean	omnivore	2022-06-20	0.21	6	100	90	47.6	160	69
Proband09_Normoxia_normal	normal	2022-05-06	M	52	1-2/week	Non-smoker	recovery	PE20	30	50	10	7	Aconitic acid_ cis-_(3TMS)_MP_RI:1747_IDENT:A+D	C00417	HMDB00072	643757	EB_06	MB14	75	withinbatch	TRUE	3734512	p17086to_075_MD_ID185_TR1a.cdf	98	NA	NA	NA	NA	NA	NA	NA		27	Excess Fat	omnivore	2022-02-23	0.23	7	70	106	76.5	168	87
Proband05_Hypoxia_(+)30%	(+)30%	2022-07-12	M	28	1-2/week	Non-smoker	resting	0	13	0	10	1	Aconitic acid_ cis-_(3TMS)_MP_RI:1747_IDENT:A+D	C00417	HMDB00072	643757	EB_01	MB02	38	withinbatch	FALSE	5545372	p17041to_038_MD_ID193_TR1.cdf	93	93.3	0.74	89.2	34.8	52.5	7453	2022-01-25	9	23	Lean	omnivore	2022-07-11	0.12	6	75	101.5	79.8	188	83.3
Proband06_Hypoxia_normal	normal	2022-02-08	F	26	3-4/week	Non-smoker	exercise	20	30	20	9	8	Aconitic acid_ cis-_(3TMS)_MP_RI:1747_IDENT:A+D	C00417	HMDB00072	643757	EB_04	MB07	37	withinbatch	TRUE	2714586	p17060to_037_MD_ID104_TR1.cdf	84	NA	NA	NA	NA	NA	NA	NA		21	Ultra Lean	vegetarian	17	0.17	8	138	NA	57.3	167	NA
Proband13_Hypoxia_(+)30%	(+)30%	2022-05-10	M	32	2-3/week	Non-smoker	recovery	PE30	30	60	10	4	Aconitic acid_ cis-_(3TMS)_MP_RI:1747_IDENT:A+D	C00417	HMDB00072	643757	EB_05	MB03	37	withinbatch	TRUE	3564792	p17045to_037_MD_ID244_TR1.cdf	89	94.6	1954-01-01	93.5	39.4	62.6	7407	2022-05-24	10	26	Moderatly Lean	omnivore	2022-05-18	0.19	7	79	NA	82.7	178	NA
Proband26_Hypoxia_(+)30%	(+)30%	2022-06-08	M	74	>5/week	Non-smoker	resting	0	30	0	10	1	Aconitic acid_ cis-_(3TMS)_MP_RI:1747_IDENT:A+D	C00417	HMDB00072	643757	EB_01	MB10	27	withinbatch	TRUE	2385972	p17072to_027_MD_ID049_TR1.cdf	90	101	0.94	87.2	34.7	50.4	1945-07-01	2022-08-24	8	27	Excess Fat	omnivore	2022-02-24	0.24	8	55	NA	85.1	179	NA
Proband21_Normoxia_normal	normal	2022-05-09	M	51	2-3/week	Non-smoker	exercise	20	30	20	7	6	Aconitic acid_ cis-_(3TMS)_MP_RI:1747_IDENT:A+D	C00417	HMDB00072	643757	EB_06	MB02	67	withinbatch	FALSE	5268533.5	p17041to_067_MD_ID365_TR1.cdf	96	NA	NA	NA	NA	NA	NA	NA		21	Moderatly Lean	vegan	2022-01-18	0.18	6	152	NA	72.3	186	NA
Proband15_Hypoxia_normal	normal	2022-06-06	F	26	1-2/week	Non-smoker	recovery	PE20	25	45	10	1	Aconitic acid_ cis-_(3TMS)_MP_RI:1747_IDENT:A+D	C00417	HMDB00072	643757	EB_08	MB05	75	withinbatch	TRUE	4334728	p17052to_075_MD_ID266_TR1.cdf	91	NA	NA	NA	NA	NA	NA	NA		24	Excess Fat	omnivore	32.5	0.33	4	104	NA	60.8	160	NA
Proband13_Hypoxia_(+)60%	(+)60%	2022-09-12	M	32	2-3/week	Non-smoker	recovery	PE30	16	46	10	1	Aconitic acid_ cis-_(3TMS)_MP_RI:1747_IDENT:A+D	C00417	HMDB00072	643757	EB_02	MB13	58	acrossbatches	TRUE	1929487	p17082to_058_MD_ID299_TR1a.cdf	91	94	2022-08-02	90.2	33.2	54.2	7442	2022-08-23	13	26	Moderatly Lean	omnivore	2022-05-18	0.19	7	85	NA	82.7	178	NA
Proband22_Normoxia_(+)30%	(+)30%	2022-03-09	M	55	1-2/week	Non-smoker	exercise	20	30	20	8	8	Aconitic acid_ cis-_(3TMS)_MP_RI:1747_IDENT:A+D	C00417	HMDB00072	643757	EB_04	MB11	72	withinbatch	TRUE	2268623	p17076to_072_MD_ID371_TR1a.cdf	97	NA	NA	NA	NA	NA	NA	NA		25	Moderatly Lean	omnivore	2022-04-15	0.15	8	151	NA	81.6	179	NA
Proband05_Normoxia_normal	normal	2022-08-09	M	28	1-2/week	Non-smoker	exercise	30	30	30	7	7	Aconitic acid_ cis-_(3TMS)_MP_RI:1747_IDENT:A+D	C00417	HMDB00072	643757	EB_05	MB13	44	acrossbatches	TRUE	2257085	p17082to_044_MD_ID248_TR1a.cdf	98	95.1	1947-03-01	97.5	34.5	87.3	7421	2022-04-23	10	23	Lean	omnivore	2022-07-11	0.12	6	170	101.5	79.8	188	83.3
Proband18_Normoxia_(+)30%	(+)30%	14	M	36	>5/week	Non-smoker	resting	0	30	0	10	9	Aconitic acid_ cis-_(3TMS)_MP_RI:1747_IDENT:A+D	C00417	HMDB00072	643757	EB_03	MB10	64	withinbatch	TRUE	2860158	p17072to_064_MD_ID318_TR2.cdf	98	97.1	NA	99	37	120	7413	24	8	19	Ultra Lean	vegetarian	2022-05-04	0.05	10	47	NA	60	176	NA
Proband11_Normoxia_normal	normal	2022-07-08	M	21	3-4/week	Non-smoker	resting	0	30	0	10	7	Aconitic acid_ cis-_(3TMS)_MP_RI:1747_IDENT:A+D	C00417	HMDB00072	643757	EB_09	MB12	48	withinbatch	TRUE	2163030	p17079to_048_MD_ID198_TR1a.cdf	97	98.4	0.64	98.5	38.5	97.6	7411	2022-05-24	10	26	Moderatly Lean	omnivore	2022-04-13	0.13	8	60	103	88.5	184	88
Proband11_Normoxia_(+)60%	(+)60%	2022-07-13	M	21	3-4/week	Non-smoker	exercise	20	30	20	6	3	Aconitic acid_ cis-_(3TMS)_MP_RI:1747_IDENT:A+D	C00417	HMDB00072	643757	EB_03	MB09	44	withinbatch	TRUE	2696409	p17068to_044_MD_ID212_TR1.cdf	95	NA	NA	NA	NA	NA	NA	NA		26	Moderatly Lean	omnivore	2022-04-13	0.13	8	173	103	88.5	184	88
Proband11_Normoxia_(+)30%	(+)30%	2022-03-11	M	21	3-4/week	Non-smoker	exercise	30	30	30	6	6	Aconitic acid_ cis-_(3TMS)_MP_RI:1747_IDENT:A+D	C00417	HMDB00072	643757	EB_03	MB03	72	withinbatch	TRUE	3809178	p17045to_072_MD_ID414_TR1.cdf	86	96.2	2018-03-01	98.3	35.9	92.3	7416	2022-08-23	12	26	Moderatly Lean	omnivore	2022-04-13	0.13	8	172	103	88.5	184	88
Proband11_Normoxia_normal	normal	2022-07-08	M	21	3-4/week	Non-smoker	exercise	20	30	20	8	7	Aconitic acid_ cis-_(3TMS)_MP_RI:1747_IDENT:A+D	C00417	HMDB00072	643757	EB_09	MB12	46	withinbatch	TRUE	2057056	p17079to_046_MD_ID200_TR1a.cdf	99	NA	NA	NA	NA	NA	NA	NA		26	Moderatly Lean	omnivore	2022-04-13	0.13	8	129	103	88.5	184	88
Proband13_Normoxia_(+)30%	(+)30%	2022-05-10	M	32	2-3/week	Non-smoker	recovery	PE20	30	50	10	6	Aconitic acid_ cis-_(3TMS)_MP_RI:1747_IDENT:A+D	C00417	HMDB00072	643757	EB_05	MB03	39	withinbatch	TRUE	4151445	p17045to_039_MD_ID208_TR1.cdf	97	NA	NA	NA	NA	NA	NA	NA		26	Moderatly Lean	omnivore	2022-05-18	0.19	7	67	NA	82.7	178	NA
Proband09_Hypoxia_normal	normal	2022-05-06	M	52	1-2/week	Non-smoker	exercise	20	30	20	8	7	Aconitic acid_ cis-_(3TMS)_MP_RI:1747_IDENT:A+D	C00417	HMDB00072	643757	EB_06	MB14	70	withinbatch	TRUE	3677658	p17086to_070_MD_ID140_TR1a.cdf	81	NA	NA	NA	NA	NA	NA	NA		27	Excess Fat	omnivore	2022-02-23	0.23	7	139	106	76.5	168	87
Proband11_Hypoxia_normal	normal	2022-07-08	M	21	3-4/week	Non-smoker	exercise	10	30	10	8	7	Aconitic acid_ cis-_(3TMS)_MP_RI:1747_IDENT:A+D	C00417	HMDB00072	643757	EB_09	MB12	37	withinbatch	TRUE	1948418	p17079to_037_MD_ID170_TR1a.cdf	87	NA	NA	NA	NA	NA	NA	NA		26	Moderatly Lean	omnivore	2022-04-13	0.13	8	141	103	88.5	184	88
Proband04_Normoxia_normal	normal	2022-05-09	M	25	2-3/week	Non-smoker	exercise	10	30	10	8	7	Aconitic acid_ cis-_(3TMS)_MP_RI:1747_IDENT:A+D	C00417	HMDB00072	643757	EB_07	MB08	51	withinbatch	TRUE	2726310	p17065to_051_MD_ID044_TR1.cdf	96	NA	NA	NA	NA	NA	NA	NA		24	Moderatly Lean	omnivore	2022-08-16	0.17	8	163	99	76.2	180	82
Proband07_Hypoxia_(+)30%	(+)30%	2022-09-15	M	18	3-4/week	Non-smoker	recovery	PE30	15	45	10	1	Aconitic acid_ cis-_(3TMS)_MP_RI:1747_IDENT:A+D	C00417	HMDB00072	643757	EB_10	MB11	31	withinbatch	TRUE	2261178	p17076to_031_MD_ID290_TR1a.cdf	92	126	1988-04-01	92.3	35.1	61.2	7382	2022-04-21	13	19	Ultra Lean	omnivore	2022-03-04	0.04	9	92	92	62.9	181	71
Proband14_Normoxia_normal	normal	2022-03-09	M	46	2-3/week	Non-smoker	resting	0	30	0	10	7	Aconitic acid_ cis-_(3TMS)_MP_RI:1747_IDENT:A+D	C00417	HMDB00072	643757	EB_04	MB05	57	withinbatch	TRUE	3455230	p17052to_057_MD_ID222_TR1.cdf	98	97.4	0.61	98.6	40.5	97	7416	2022-06-25	8	21	Lean	omnivore	11	0.11	8	46	98	68.8	179	79.3
Proband03_Hypoxia_normal	normal	2022-01-08	M	29	3-4/week	Non-smoker	resting	0	30	0	10	7	Aconitic acid_ cis-_(3TMS)_MP_RI:1747_IDENT:A+D	C00417	HMDB00072	643757	EB_02	MB14	30	withinbatch	TRUE	2311630	p17086to_030_MD_ID037_TR1a.cdf	85	96	0.611	90.4	36.8	56.3	7418	24	10	26	Lean	omnivore	2022-03-10	0.1	7	62	100	80.9	175	90
Proband01_Normoxia_normal	normal	2022-06-08	F	28	2-3/week	Non-smoker	exercise	10	30	10	7	5	Aconitic acid_ cis-_(3TMS)_MP_RI:1747_IDENT:A+D	C00417	HMDB00072	643757	EB_09	MB03	34	withinbatch	TRUE	4340268	p17045to_034_MD_ID002_TR1.cdf	98	NA	NA	NA	NA	NA	NA	NA		19	Lean	omnivore	2022-06-20	0.21	6	142	90	47.6	160	69
Proband26_Normoxia_(+)30%	(+)30%	2022-06-08	M	74	>5/week	Non-smoker	exercise	20	30	20	7	7	Aconitic acid_ cis-_(3TMS)_MP_RI:1747_IDENT:A+D	C00417	HMDB00072	643757	EB_01	MB10	24	withinbatch	TRUE	2148941	p17072to_024_MD_ID110_TR1.cdf	82	NA	NA	NA	NA	NA	NA	NA		27	Excess Fat	omnivore	2022-02-24	0.24	8	141	NA	85.1	179	NA
Proband16_Hypoxia_(+)30%	(+)30%	12	M	50	3-4/week	Non-smoker	recovery	PE20	15	35	10	1	Aconitic acid_ cis-_(3TMS)_MP_RI:1747_IDENT:A+D	C00417	HMDB00072	643757	EB_10	MB12	60	withinbatch	TRUE	2532971	p17079to_060_MD_ID254_TR1a.cdf	87	NA	NA	NA	NA	NA	NA	NA		21	Moderatly Lean	omnivore	2022-05-14	0.15	7	70	NA	70.3	182	NA
Proband12_Normoxia_normal	normal	2022-02-08	F	27	3-4/week	Non-smoker	exercise	10	30	10	9	8	Aconitic acid_ cis-_(3TMS)_MP_RI:1747_IDENT:A+D	C00417	HMDB00072	643757	EB_02	MB07	70	withinbatch	TRUE	2873617	p17060to_070_MD_ID158_TR1.cdf	99	NA	NA	NA	NA	NA	NA	NA		21	Moderatly Lean	vegetarian	2022-04-24	0.24	7	85	NA	60.8	170	NA
Proband16_Normoxia_(+)30%	(+)30%	12	M	50	3-4/week	Non-smoker	recovery	PE20	30	50	10	4	Aconitic acid_ cis-_(3TMS)_MP_RI:1747_IDENT:A+D	C00417	HMDB00072	643757	EB_10	MB12	55	withinbatch	TRUE	2335601	p17079to_055_MD_ID278_TR1a.cdf	96	NA	NA	NA	NA	NA	NA	NA		21	Moderatly Lean	omnivore	2022-05-14	0.15	7	65	NA	70.3	182	NA
Proband03_Normoxia_(+)60%	(+)60%	2022-05-10	M	29	3-4/week	Non-smoker	exercise	20	30	20	5	5	Aconitic acid_ cis-_(3TMS)_MP_RI:1747_IDENT:A+D	C00417	HMDB00072	643757	EB_04	MB03	54	withinbatch	TRUE	3671794.5	p17045to_054_MD_ID425_TR1.cdf	96	NA	NA	NA	NA	NA	NA	NA		26	Lean	omnivore	2022-03-10	0.1	7	165	100	80.9	175	90
Proband05_Normoxia_(+)30%	(+)30%	2022-07-12	M	28	1-2/week	Non-smoker	recovery	PE20	20	40	10	1	Aconitic acid_ cis-_(3TMS)_MP_RI:1747_IDENT:A+D	C00417	HMDB00072	643757	EB_01	MB02	44	withinbatch	FALSE	5829179	p17041to_044_MD_ID219_TR1.cdf	96	NA	NA	NA	NA	NA	NA	NA		23	Lean	omnivore	2022-07-11	0.12	6	100	101.5	79.8	188	83.3
Proband12_Hypoxia_normal	normal	2022-02-08	F	27	3-4/week	Non-smoker	recovery	PE20	30	50	10	8	Aconitic acid_ cis-_(3TMS)_MP_RI:1747_IDENT:A+D	C00417	HMDB00072	643757	EB_02	MB07	74	withinbatch	TRUE	2213136	p17060to_074_MD_ID191_TR1.cdf	93	NA	NA	NA	NA	NA	NA	NA		21	Moderatly Lean	vegetarian	2022-04-24	0.24	7	77	NA	60.8	170	NA
Proband23_Normoxia_normal	normal	2022-09-07	M	55	2-3/week	Non-smoker	recovery	PE20	30	50	10	7	Aconitic acid_ cis-_(3TMS)_MP_RI:1747_IDENT:A+D	C00417	HMDB00072	643757	EB_01	MB12	65	withinbatch	TRUE	2257280	p17079to_065_MD_ID379_TR1a.cdf	96	NA	NA	NA	NA	NA	NA	NA		23	Moderatly Lean	omnivore	2022-05-18	0.19	6	94	NA	75.8	180	NA
Proband07_Normoxia_normal	normal	2022-02-12	M	18	3-4/week	Non-smoker	recovery	PE30	30	60	10	7	Aconitic acid_ cis-_(3TMS)_MP_RI:1747_IDENT:A+D	C00417	HMDB00072	643757	EB_03	MB13	37	acrossbatches	TRUE	2171029	p17082to_037_MD_ID077_TR1a.cdf	98	97.9	0.649	97.6	39.4	81.7	7414	2022-01-25	11	19	Ultra Lean	omnivore	2022-03-04	0.04	9	72	92	62.9	181	71
Proband21_Normoxia_normal	normal	2022-05-09	M	51	2-3/week	Non-smoker	recovery	PE30	30	60	10	6	Aconitic acid_ cis-_(3TMS)_MP_RI:1747_IDENT:A+D	C00417	HMDB00072	643757	EB_06	MB02	71	withinbatch	FALSE	5616449	p17041to_071_MD_ID368_TR1.cdf	97	99.2	2015-01-01	96.6	33.9	99.6	7455	2022-09-24	n.m.	21	Moderatly Lean	vegan	2022-01-18	0.18	6	70	NA	72.3	186	NA
Proband09_Hypoxia_(+)30%	(+)30%	2022-05-08	M	52	1-2/week	Non-smoker	exercise	10	30	10	7	4	Aconitic acid_ cis-_(3TMS)_MP_RI:1747_IDENT:A+D	C00417	HMDB00072	643757	EB_02	MB11	52	withinbatch	TRUE	2503298	p17076to_052_MD_ID430_TR1a.cdf	78	NA	NA	NA	NA	NA	NA	NA		27	Excess Fat	omnivore	2022-02-23	0.23	7	152	106	76.5	168	87
Proband06_Normoxia_normal	normal	2022-02-08	F	26	3-4/week	Non-smoker	exercise	20	30	20	9	9	Aconitic acid_ cis-_(3TMS)_MP_RI:1747_IDENT:A+D	C00417	HMDB00072	643757	EB_04	MB07	44	withinbatch	TRUE	2991056	p17060to_044_MD_ID068_TR1.cdf	96	NA	NA	NA	NA	NA	NA	NA		21	Ultra Lean	vegetarian	17	0.17	8	126	NA	57.3	167	NA
Proband03_Normoxia_(+)30%	(+)30%	2022-05-10	M	29	3-4/week	Non-smoker	recovery	PE20	30	50	10	8	Aconitic acid_ cis-_(3TMS)_MP_RI:1747_IDENT:A+D	C00417	HMDB00072	643757	EB_07	MB12	33	withinbatch	TRUE	1988036	p17079to_033_MD_ID304_TR1a.cdf	98	NA	NA	NA	NA	NA	NA	NA		26	Lean	omnivore	2022-03-10	0.1	7	63	100	80.9	175	90
Proband03_Normoxia_normal	normal	2022-01-08	M	29	3-4/week	Non-smoker	exercise	20	30	20	9	9	Aconitic acid_ cis-_(3TMS)_MP_RI:1747_IDENT:A+D	C00417	HMDB00072	643757	EB_02	MB14	24	withinbatch	TRUE	2550086	p17086to_024_MD_ID062_TR1a.cdf	95	NA	NA	NA	NA	NA	NA	NA		26	Lean	omnivore	2022-03-10	0.1	7	134	100	80.9	175	90
Proband13_Normoxia_(+)30%	(+)30%	2022-05-10	M	32	2-3/week	Non-smoker	recovery	PE30	30	60	10	6	Aconitic acid_ cis-_(3TMS)_MP_RI:1747_IDENT:A+D	C00417	HMDB00072	643757	EB_05	MB03	44	withinbatch	TRUE	5086991	p17045to_044_MD_ID209_TR1.cdf	98	97	0.85	98	40	90.9	7412	2022-02-25	9	26	Moderatly Lean	omnivore	2022-05-18	0.19	7	67	NA	82.7	178	NA
Proband01_Hypoxia_normal	normal	2022-06-08	F	28	2-3/week	Non-smoker	exercise	20	30	20	5	5	Aconitic acid_ cis-_(3TMS)_MP_RI:1747_IDENT:A+D	C00417	HMDB00072	643757	EB_09	MB03	33	withinbatch	TRUE	4157801	p17045to_033_MD_ID015_TR1.cdf	85	NA	NA	NA	NA	NA	NA	NA		19	Lean	omnivore	2022-06-20	0.21	6	134	90	47.6	160	69
Proband09_Hypoxia_normal	normal	2022-05-06	M	52	1-2/week	Non-smoker	exercise	10	30	10	8	7	Aconitic acid_ cis-_(3TMS)_MP_RI:1747_IDENT:A+D	C00417	HMDB00072	643757	EB_06	MB14	67	withinbatch	TRUE	3421821	p17086to_067_MD_ID139_TR1a.cdf	78	NA	NA	NA	NA	NA	NA	NA		27	Excess Fat	omnivore	2022-02-23	0.23	7	141	106	76.5	168	87
Proband07_Normoxia_(+)30%	(+)30%	2022-09-15	M	18	3-4/week	Non-smoker	exercise	27	27	27	1	1	Aconitic acid_ cis-_(3TMS)_MP_RI:1747_IDENT:A+D	C00417	HMDB00072	643757	EB_10	MB11	26	withinbatch	TRUE	2094645	p17076to_026_MD_ID129_TR1a.cdf	90	168	1995-09-01	97.4	33.6	99.7	7271	2022-02-16	17 (+)	19	Ultra Lean	omnivore	2022-03-04	0.04	9	190	92	62.9	181	71
Proband24_Hypoxia_(+)30%	(+)30%	2022-05-07	F	46	2-3/week	Non-smoker	resting	0	30	0	10	4	Aconitic acid_ cis-_(3TMS)_MP_RI:1747_IDENT:A+D	C00417	HMDB00072	643757	EB_07	MB09	56	withinbatch	TRUE	2718706	p17068to_056_MD_ID417_TR1.cdf	91	89.4	0.65	89.7	32.9	54.7	7444	2022-07-23	7	25	Moderatly Lean	omnivore	2022-02-26	0.26	8	52	103	70.9	169.9	80
Proband21_Normoxia_normal	normal	2022-05-09	M	51	2-3/week	Non-smoker	resting	0	30	0	10	6	Aconitic acid_ cis-_(3TMS)_MP_RI:1747_IDENT:A+D	C00417	HMDB00072	643757	EB_06	MB02	66	withinbatch	FALSE	5800042.5	p17041to_066_MD_ID363_TR1.cdf	98	100	0.8	97.4	35.7	87.8	7441	25	9	21	Moderatly Lean	vegan	2022-01-18	0.18	6	61	NA	72.3	186	NA
Proband05_Hypoxia_normal	normal	2022-08-09	M	28	1-2/week	Non-smoker	exercise	20	30	20	5	4	Aconitic acid_ cis-_(3TMS)_MP_RI:1747_IDENT:A+D	C00417	HMDB00072	643757	EB_05	MB13	47	acrossbatches	TRUE	2516233	p17082to_047_MD_ID122_TR1a.cdf	85	NA	NA	NA	NA	NA	NA	NA		23	Lean	omnivore	2022-07-11	0.12	6	137	101.5	79.8	188	83.3
Proband04_Normoxia_(+)30%	(+)30%	2022-04-12	M	25	2-3/week	Non-smoker	recovery	PE20	30	50	10	5	Aconitic acid_ cis-_(3TMS)_MP_RI:1747_IDENT:A+D	C00417	HMDB00072	643757	EB_08	MB02	28	withinbatch	FALSE	5068916	p17041to_028_MD_ID167_TR1.cdf	95	NA	NA	NA	NA	NA	NA	NA		24	Moderatly Lean	omnivore	2022-08-16	0.17	8	103	99	76.2	180	82
Proband24_Hypoxia_(+)30%	(+)30%	2022-05-07	F	46	2-3/week	Non-smoker	exercise	30	30	30	4	4	Aconitic acid_ cis-_(3TMS)_MP_RI:1747_IDENT:A+D	C00417	HMDB00072	643757	EB_07	MB09	51	withinbatch	TRUE	2401777	p17068to_051_MD_ID420_TR1.cdf	65	133	2022-01-07	90.4	2022-03-27	61.6	1937-07-01	2022-09-17	13	25	Moderatly Lean	omnivore	2022-02-26	0.26	8	169	103	70.9	169.9	80
Proband05_Normoxia_normal	normal	2022-08-09	M	28	1-2/week	Non-smoker	recovery	PE20	30	50	10	7	Aconitic acid_ cis-_(3TMS)_MP_RI:1747_IDENT:A+D	C00417	HMDB00072	643757	EB_05	MB13	50	acrossbatches	TRUE	2560401	p17082to_050_MD_ID249_TR1a.cdf	95	NA	NA	NA	NA	NA	NA	NA		23	Lean	omnivore	2022-07-11	0.12	6	94	101.5	79.8	188	83.3
Proband02_Normoxia_(+)30%	(+)30%	10	M	53	1-2/week	Non-smoker	exercise	10	30	10	6	4	Aconitic acid_ cis-_(3TMS)_MP_RI:1747_IDENT:A+D	C00417	HMDB00072	643757	EB_09	MB14	39	withinbatch	TRUE	2468258	p17086to_039_MD_ID079_TR1a.cdf	98	NA	NA	NA	NA	NA	NA	NA		24	Excess Fat	omnivore	2022-03-21	0.21	4	153	96	77.6	179	94
Proband03_Hypoxia_(+)30%	(+)30%	2022-05-10	M	29	3-4/week	Non-smoker	recovery	PE30	30	60	10	4	Aconitic acid_ cis-_(3TMS)_MP_RI:1747_IDENT:A+D	C00417	HMDB00072	643757	EB_07	MB12	26	withinbatch	TRUE	2139325	p17079to_026_MD_ID150_TR1a.cdf	95	78.5	1954-01-01	90.4	35.7	57.1	7433	2022-04-24	11	26	Lean	omnivore	2022-03-10	0.1	7	55	100	80.9	175	90
Proband02_Hypoxia_(+)30%	(+)30%	10	M	53	1-2/week	Non-smoker	recovery	PE20	20	40	9	1	Aconitic acid_ cis-_(3TMS)_MP_RI:1747_IDENT:A+D	C00417	HMDB00072	643757	EB_09	MB14	57	withinbatch	TRUE	2492156	p17086to_057_MD_ID058_TR2a.cdf	86	NA	NA	NA	NA	NA	NA	NA		24	Excess Fat	omnivore	2022-03-21	0.21	4	94	96	77.6	179	94
Proband09_Normoxia_normal	normal	2022-05-06	M	52	1-2/week	Non-smoker	resting	0	30	0	10	7	Aconitic acid_ cis-_(3TMS)_MP_RI:1747_IDENT:A+D	C00417	HMDB00072	643757	EB_06	MB14	71	withinbatch	TRUE	3419991	p17086to_071_MD_ID181_TR1a.cdf	97	93.6	0.942	98.1	42.4	95.5	7403	2022-07-25	9	27	Excess Fat	omnivore	2022-02-23	0.23	7	58	106	76.5	168	87
Proband07_Hypoxia_(+)30%	(+)30%	2022-09-15	M	18	3-4/week	Non-smoker	resting	0	15	0	10	1	Aconitic acid_ cis-_(3TMS)_MP_RI:1747_IDENT:A+D	C00417	HMDB00072	643757	EB_10	MB11	30	withinbatch	TRUE	2373376	p17076to_030_MD_ID286_TR1a.cdf	90	103	2018-01-01	92.6	40.1	61.9	7412	25	6	19	Ultra Lean	omnivore	2022-03-04	0.04	9	80	92	62.9	181	71
Proband11_Hypoxia_(+)30%	(+)30%	2022-03-11	M	21	3-4/week	Non-smoker	exercise	10	27	10	8	1	Aconitic acid_ cis-_(3TMS)_MP_RI:1747_IDENT:A+D	C00417	HMDB00072	643757	EB_03	MB03	73	withinbatch	TRUE	4137672.5	p17045to_073_MD_ID436_TR1.cdf	86	NA	NA	NA	NA	NA	NA	NA		26	Moderatly Lean	omnivore	2022-04-13	0.13	8	167	103	88.5	184	88
Proband05_Hypoxia_(+)30%	(+)30%	2022-07-12	M	28	1-2/week	Non-smoker	exercise	13	13	13	1	1	Aconitic acid_ cis-_(3TMS)_MP_RI:1747_IDENT:A+D	C00417	HMDB00072	643757	EB_01	MB02	39	withinbatch	FALSE	5421524	p17041to_039_MD_ID195_TR1.cdf	84	160	2022-04-15	89.2	2022-05-26	70.3	7182	2022-08-11	21 (+)	23	Lean	omnivore	2022-07-11	0.12	6	180	101.5	79.8	188	83.3
Proband18_Hypoxia_(+)30%	(+)30%	14	M	36	>5/week	Non-smoker	exercise	20	30	20	7	7	Aconitic acid_ cis-_(3TMS)_MP_RI:1747_IDENT:A+D	C00417	HMDB00072	643757	EB_03	MB10	65	withinbatch	TRUE	2248310	p17072to_065_MD_ID348_TR1.cdf	77	NA	NA	NA	NA	NA	NA	NA		19	Ultra Lean	vegetarian	2022-05-04	0.05	10	171	NA	60	176	NA
Proband10_Hypoxia_normal	normal	2022-03-07	F	51	2-3/week	Non-smoker	recovery	PE20	30	50	10	8	Aconitic acid_ cis-_(3TMS)_MP_RI:1747_IDENT:A+D	C00417	HMDB00072	643757	EB_09	MB11	45	withinbatch	TRUE	2571444	p17076to_045_MD_ID179_TR1a.cdf	90	NA	NA	NA	NA	NA	NA	NA		20	Ultra Lean	omnivore	2022-05-14	0.15	6	72	NA	62.5	176	NA
Proband21_Normoxia_normal	normal	2022-05-09	M	51	2-3/week	Non-smoker	exercise	30	30	30	6	6	Aconitic acid_ cis-_(3TMS)_MP_RI:1747_IDENT:A+D	C00417	HMDB00072	643757	EB_06	MB02	64	withinbatch	FALSE	5390093	p17041to_064_MD_ID366_TR1.cdf	95	105	2019-05-01	95.6	32.7	97.5	7376	2022-03-20	n.m.	21	Moderatly Lean	vegan	2022-01-18	0.18	6	165	NA	72.3	186	NA
Proband04_Normoxia_(+)30%	(+)30%	2022-04-12	M	25	2-3/week	Non-smoker	resting	0	30	0	10	5	Aconitic acid_ cis-_(3TMS)_MP_RI:1747_IDENT:A+D	C00417	HMDB00072	643757	EB_08	MB02	27	withinbatch	FALSE	5047158	p17041to_027_MD_ID163_TR1.cdf	97	103	0.677	98.1	43.1	94.7	7411	2022-05-26	10	24	Moderatly Lean	omnivore	2022-08-16	0.17	8	54	99	76.2	180	82
Proband26_Normoxia_(+)30%	(+)30%	2022-06-08	M	74	>5/week	Non-smoker	exercise	10	30	10	7	7	Aconitic acid_ cis-_(3TMS)_MP_RI:1747_IDENT:A+D	C00417	HMDB00072	643757	EB_01	MB10	28	withinbatch	TRUE	2348427	p17072to_028_MD_ID109_TR1.cdf	83	NA	NA	NA	NA	NA	NA	NA		27	Excess Fat	omnivore	2022-02-24	0.24	8	136	NA	85.1	179	NA
Proband06_Normoxia_(+)60%	(+)60%	2022-03-13	F	26	3-4/week	Non-smoker	exercise	20	30	20	5	2	Aconitic acid_ cis-_(3TMS)_MP_RI:1747_IDENT:A+D	C00417	HMDB00072	643757	EB_10	MB09	38	withinbatch	TRUE	2442539	p17068to_038_MD_ID134_TR2.cdf	92	NA	NA	NA	NA	NA	NA	NA		21	Ultra Lean	vegetarian	17	0.17	8	192	NA	57.3	167	NA
Proband05_Hypoxia_normal	normal	2022-08-09	M	28	1-2/week	Non-smoker	resting	0	30	0	10	4	Aconitic acid_ cis-_(3TMS)_MP_RI:1747_IDENT:A+D	C00417	HMDB00072	643757	EB_05	MB13	42	acrossbatches	TRUE	2421506	p17082to_042_MD_ID120_TR1a.cdf	90	94.1	0.7	93.7	32.9	59.7	7479	2022-09-25	8	23	Lean	omnivore	2022-07-11	0.12	6	68	101.5	79.8	188	83.3
Proband13_Hypoxia_(+)60%	(+)60%	2022-09-12	M	32	2-3/week	Non-smoker	resting	0	16	0	10	1	Aconitic acid_ cis-_(3TMS)_MP_RI:1747_IDENT:A+D	C00417	HMDB00072	643757	EB_02	MB13	59	acrossbatches	TRUE	1986497	p17082to_059_MD_ID295_TR1a.cdf	88	98	0.64	91.8	37	57.9	7433	25	10	26	Moderatly Lean	omnivore	2022-05-18	0.19	7	77	NA	82.7	178	NA
Proband01_Normoxia_normal	normal	2022-06-08	F	28	2-3/week	Non-smoker	resting	0	30	0	10	5	Aconitic acid_ cis-_(3TMS)_MP_RI:1747_IDENT:A+D	C00417	HMDB00072	643757	EB_09	MB03	30	withinbatch	TRUE	4239367	p17045to_030_MD_ID001_TR1.cdf	98	93.9	0.63	97.2	39.2	81.1	7397	24	12	19	Lean	omnivore	2022-06-20	0.21	6	82	90	47.6	160	69
Proband08_Hypoxia_normal	normal	2022-09-06	F	31	2-3/week	Smoker	exercise	10	30	10	9	8	Aconitic acid_ cis-_(3TMS)_MP_RI:1747_IDENT:A+D	C00417	HMDB00072	643757	EB_06	MB10	42	withinbatch	TRUE	1942862	p17072to_042_MD_ID400_TR1.cdf	92	NA	NA	NA	NA	NA	NA	NA		25	Moderatly Lean	omnivore	2022-06-27	0.28	6	125	108	73.1	170.5	87
Proband19_Normoxia_(+)30%	(+)30%	2022-08-07	F	54	>5/week	Non-smoker	exercise	30	30	30	8	8	Aconitic acid_ cis-_(3TMS)_MP_RI:1747_IDENT:A+D	C00417	HMDB00072	643757	EB_08	MB08	81	withinbatch	TRUE	3031800.5	p17065to_081_MD_ID333_TR1.cdf	95	101	1939-01-01	99	36.6	118	7409	2022-06-23	11	22	Lean	omnivore	2022-03-20	0.2	8	156	NA	61.7	168	NA
Proband17_Hypoxia_normal	normal	2022-03-08	F	23	rare	Non-smoker	exercise	16	16	16	1	1	Aconitic acid_ cis-_(3TMS)_MP_RI:1747_IDENT:A+D	C00417	HMDB00072	643757	EB_01	MB13	69	acrossbatches	TRUE	2151956	p17082to_069_MD_ID338_TR1a.cdf	83	103	1956-08-01	92.4	2022-06-27	67.2	7322	2022-02-16	14	21	Moderatly Lean	omnivore	2022-08-28	0.29	5	191	NA	59.8	168	NA
Proband06_Normoxia_(+)60%	(+)60%	2022-03-13	F	26	3-4/week	Non-smoker	recovery	PE30	30	60	10	2	Aconitic acid_ cis-_(3TMS)_MP_RI:1747_IDENT:A+D	C00417	HMDB00072	643757	EB_10	MB09	24	withinbatch	TRUE	2516889	p17068to_024_MD_ID137_TR1.cdf	98	159	1936-03-01	98.7	33.7	108	7404	22	12	21	Ultra Lean	vegetarian	17	0.17	8	84	NA	57.3	167	NA
Proband08_Normoxia_normal	normal	2022-09-06	F	31	2-3/week	Smoker	exercise	10	30	10	9	9	Aconitic acid_ cis-_(3TMS)_MP_RI:1747_IDENT:A+D	C00417	HMDB00072	643757	EB_06	MB10	51	withinbatch	TRUE	2717775	p17072to_051_MD_ID091_TR2.cdf	97	NA	NA	NA	NA	NA	NA	NA		25	Moderatly Lean	omnivore	2022-06-27	0.28	6	119	108	73.1	170.5	87
Proband11_Hypoxia_(+)30%	(+)30%	2022-03-11	M	21	3-4/week	Non-smoker	exercise	20	27	20	4	1	Aconitic acid_ cis-_(3TMS)_MP_RI:1747_IDENT:A+D	C00417	HMDB00072	643757	EB_03	MB03	79	withinbatch	TRUE	4143775.5	p17045to_079_MD_ID437_TR1.cdf	91	NA	NA	NA	NA	NA	NA	NA		26	Moderatly Lean	omnivore	2022-04-13	0.13	8	183	103	88.5	184	88
Proband25_Hypoxia_(+)30%	(+)30%	2022-01-07	F	39	2-3/week	Non-smoker	recovery	PE20	16	36	10	1	Aconitic acid_ cis-_(3TMS)_MP_RI:1747_IDENT:A+D	C00417	HMDB00072	643757	EB_06	MB09	69	withinbatch	TRUE	2714586.5	p17068to_069_MD_ID450_TR1.cdf	95	NA	NA	NA	NA	NA	NA	NA		2022-01-26	Excess Fat	omnivore	32.6	0.33	7	101	NA	68.49	162	NA
Proband05_Normoxia_normal	normal	2022-08-09	M	28	1-2/week	Non-smoker	recovery	PE30	30	60	10	7	Aconitic acid_ cis-_(3TMS)_MP_RI:1747_IDENT:A+D	C00417	HMDB00072	643757	EB_05	MB13	51	acrossbatches	TRUE	2563274	p17082to_051_MD_ID250_TR1a.cdf	97	85.7	1955-01-01	96.8	39.4	79.4	7433	2022-02-26	9	23	Lean	omnivore	2022-07-11	0.12	6	90	101.5	79.8	188	83.3
Proband14_Normoxia_normal	normal	2022-03-09	M	46	2-3/week	Non-smoker	recovery	PE30	30	60	10	7	Aconitic acid_ cis-_(3TMS)_MP_RI:1747_IDENT:A+D	C00417	HMDB00072	643757	EB_04	MB05	56	withinbatch	TRUE	3201162	p17052to_056_MD_ID227_TR1.cdf	97	93	0.66	98.6	40.1	96.8	7428	2022-02-26	8	21	Lean	omnivore	11	0.11	8	54	98	68.8	179	79.3
Proband06_Normoxia_normal	normal	2022-02-08	F	26	3-4/week	Non-smoker	exercise	10	30	10	9	9	Aconitic acid_ cis-_(3TMS)_MP_RI:1747_IDENT:A+D	C00417	HMDB00072	643757	EB_04	MB07	39	withinbatch	TRUE	2657509	p17060to_039_MD_ID067_TR1.cdf	98	NA	NA	NA	NA	NA	NA	NA		21	Ultra Lean	vegetarian	17	0.17	8	82	NA	57.3	167	NA
Proband07_Normoxia_normal	normal	2022-02-12	M	18	3-4/week	Non-smoker	exercise	20	30	20	8	7	Aconitic acid_ cis-_(3TMS)_MP_RI:1747_IDENT:A+D	C00417	HMDB00072	643757	EB_03	MB13	26	acrossbatches	TRUE	2071622	p17082to_026_MD_ID074_TR1a.cdf	95	NA	NA	NA	NA	NA	NA	NA		19	Ultra Lean	omnivore	2022-03-04	0.04	9	158	92	62.9	181	71
Proband01_Normoxia_normal	normal	2022-06-08	F	28	2-3/week	Non-smoker	exercise	30	30	30	5	5	Aconitic acid_ cis-_(3TMS)_MP_RI:1747_IDENT:A+D	C00417	HMDB00072	643757	EB_09	MB03	28	withinbatch	TRUE	4210093	p17045to_028_MD_ID004_TR1.cdf	98	109	1952-02-01	97.8	34.2	91.2	7403	2022-03-22	13	19	Lean	omnivore	2022-06-20	0.21	6	116	90	47.6	160	69
Proband08_Hypoxia_normal	normal	2022-09-06	F	31	2-3/week	Smoker	recovery	PE30	30	60	10	8	Aconitic acid_ cis-_(3TMS)_MP_RI:1747_IDENT:A+D	C00417	HMDB00072	643757	EB_06	MB10	47	withinbatch	TRUE	1854739.5	p17072to_047_MD_ID404_TR1.cdf	92	89.8	0.61	97.1	36.4	80.2	7428	2022-05-24	10	25	Moderatly Lean	omnivore	2022-06-27	0.28	6	64	108	73.1	170.5	87
Proband07_Normoxia_normal	normal	2022-02-12	M	18	3-4/week	Non-smoker	resting	0	30	0	10	7	Aconitic acid_ cis-_(3TMS)_MP_RI:1747_IDENT:A+D	C00417	HMDB00072	643757	EB_03	MB13	27	acrossbatches	TRUE	2074267	p17082to_027_MD_ID072_TR1a.cdf	99	89.3	0.538	97.3	40.6	84.9	7406	2022-01-25	8	19	Ultra Lean	omnivore	2022-03-04	0.04	9	57	92	62.9	181	71
Proband21_Normoxia_normal	normal	2022-05-09	M	51	2-3/week	Non-smoker	recovery	PE20	30	50	10	6	Aconitic acid_ cis-_(3TMS)_MP_RI:1747_IDENT:A+D	C00417	HMDB00072	643757	EB_06	MB02	70	withinbatch	FALSE	5582456.5	p17041to_070_MD_ID367_TR1.cdf	98	NA	NA	NA	NA	NA	NA	NA		21	Moderatly Lean	vegan	2022-01-18	0.18	6	72	NA	72.3	186	NA
Proband05_Normoxia_normal	normal	2022-08-09	M	28	1-2/week	Non-smoker	exercise	20	30	20	7	7	Aconitic acid_ cis-_(3TMS)_MP_RI:1747_IDENT:A+D	C00417	HMDB00072	643757	EB_05	MB13	49	acrossbatches	TRUE	2365420	p17082to_049_MD_ID247_TR1a.cdf	93	NA	NA	NA	NA	NA	NA	NA		23	Lean	omnivore	2022-07-11	0.12	6	163	101.5	79.8	188	83.3
Proband05_Normoxia_(+)30%	(+)30%	2022-07-12	M	28	1-2/week	Non-smoker	resting	0	20	0	10	1	Aconitic acid_ cis-_(3TMS)_MP_RI:1747_IDENT:A+D	C00417	HMDB00072	643757	EB_01	MB02	42	withinbatch	FALSE	5575432	p17041to_042_MD_ID216_TR1.cdf	98	98	0.87	98.2	36.5	96.5	7434	25	9	23	Lean	omnivore	2022-07-11	0.12	6	67	101.5	79.8	188	83.3
Proband19_Hypoxia_(+)30%	(+)30%	2022-08-07	F	54	>5/week	Non-smoker	exercise	15	15	15	1	1	Aconitic acid_ cis-_(3TMS)_MP_RI:1747_IDENT:A+D	C00417	HMDB00072	643757	EB_08	MB08	76	withinbatch	TRUE	2237280	p17065to_076_MD_ID389_TR1.cdf	75	156	2019-09-01	89.1	2022-08-29	65.2	7289	2022-07-15	16 (+)	22	Lean	omnivore	2022-03-20	0.2	8	170	NA	61.7	168	NA
Proband04_Hypoxia_(+)30%	(+)30%	2022-04-12	M	25	2-3/week	Non-smoker	exercise	10	28	10	6	1	Aconitic acid_ cis-_(3TMS)_MP_RI:1747_IDENT:A+D	C00417	HMDB00072	643757	EB_08	MB02	22	withinbatch	FALSE	5125958	p17041to_022_MD_ID115_TR1.cdf	88	NA	NA	NA	NA	NA	NA	NA		24	Moderatly Lean	omnivore	2022-08-16	0.17	8	176	99	76.2	180	82
Proband15_Normoxia_normal	normal	2022-06-06	F	26	1-2/week	Non-smoker	recovery	PE30	30	60	10	3	Aconitic acid_ cis-_(3TMS)_MP_RI:1747_IDENT:A+D	C00417	HMDB00072	643757	EB_08	MB05	71	withinbatch	TRUE	4093571	p17052to_071_MD_ID273_TR1.cdf	99	87.7	0.77	98.2	33.7	96	1941-07-01	2022-04-22	8	24	Excess Fat	omnivore	32.5	0.33	4	80	NA	60.8	160	NA
Proband25_Hypoxia_(+)30%	(+)30%	2022-01-07	F	39	2-3/week	Non-smoker	recovery	PE30	16	46	10	1	Aconitic acid_ cis-_(3TMS)_MP_RI:1747_IDENT:A+D	C00417	HMDB00072	643757	EB_06	MB09	75	withinbatch	TRUE	3048554.5	p17068to_075_MD_ID451_TR1.cdf	94	140	1935-03-01	93	2022-05-28	64.3	2022-04-07	2022-06-19	12	2022-01-26	Excess Fat	omnivore	32.6	0.33	7	94	NA	68.49	162	NA
Proband23_Hypoxia_normal	normal	2022-09-07	M	55	2-3/week	Non-smoker	recovery	PE30	16	46	10	1	Aconitic acid_ cis-_(3TMS)_MP_RI:1747_IDENT:A+D	C00417	HMDB00072	643757	EB_01	MB12	67	withinbatch	TRUE	2273583	p17079to_067_MD_ID362_TR1a.cdf	92	122	1999-01-01	92.5	34.2	64.2	7411	2022-05-22	10	23	Moderatly Lean	omnivore	2022-05-18	0.19	6	105	NA	75.8	180	NA
Proband13_Hypoxia_(+)30%	(+)30%	2022-05-10	M	32	2-3/week	Non-smoker	exercise	30	30	30	4	4	Aconitic acid_ cis-_(3TMS)_MP_RI:1747_IDENT:A+D	C00417	HMDB00072	643757	EB_05	MB03	48	withinbatch	TRUE	4596182	p17045to_048_MD_ID242_TR1.cdf	82	105	2022-03-04	92.2	37.8	62.1	7349	2022-08-20	13	26	Moderatly Lean	omnivore	2022-05-18	0.19	7	163	NA	82.7	178	NA
Proband23_Hypoxia_normal	normal	2022-09-07	M	55	2-3/week	Non-smoker	exercise	16	16	16	1	1	Aconitic acid_ cis-_(3TMS)_MP_RI:1747_IDENT:A+D	C00417	HMDB00072	643757	EB_01	MB12	74	withinbatch	TRUE	2227898.5	p17079to_074_MD_ID360_TR1a.cdf	80	153	1966-07-01	90.8	31.4	66.6	7306	2022-08-16	16 (+)	23	Moderatly Lean	omnivore	2022-05-18	0.19	6	174	NA	75.8	180	NA
Proband09_Hypoxia_(+)30%	(+)30%	2022-05-08	M	52	1-2/week	Non-smoker	exercise	20	30	20	7	4	Aconitic acid_ cis-_(3TMS)_MP_RI:1747_IDENT:A+D	C00417	HMDB00072	643757	EB_02	MB11	58	withinbatch	TRUE	2521297	p17076to_058_MD_ID431_TR1a.cdf	80	NA	NA	NA	NA	NA	NA	NA		27	Excess Fat	omnivore	2022-02-23	0.23	7	157	106	76.5	168	87
Proband11_Normoxia_normal	normal	2022-07-08	M	21	3-4/week	Non-smoker	recovery	PE30	30	60	10	7	Aconitic acid_ cis-_(3TMS)_MP_RI:1747_IDENT:A+D	C00417	HMDB00072	643757	EB_09	MB12	54	withinbatch	TRUE	2163088	p17079to_054_MD_ID203_TR2a.cdf	98	94.9	0.73	98.2	37.8	93.9	7409	2022-01-24	8	26	Moderatly Lean	omnivore	2022-04-13	0.13	8	75	103	88.5	184	88
Proband11_Normoxia_(+)30%	(+)30%	2022-03-11	M	21	3-4/week	Non-smoker	exercise	10	30	10	8	6	Aconitic acid_ cis-_(3TMS)_MP_RI:1747_IDENT:A+D	C00417	HMDB00072	643757	EB_03	MB03	76	withinbatch	TRUE	3721489	p17045to_076_MD_ID412_TR1.cdf	97	NA	NA	NA	NA	NA	NA	NA		26	Moderatly Lean	omnivore	2022-04-13	0.13	8	157	103	88.5	184	88
Proband17_Hypoxia_normal	normal	2022-03-08	F	23	rare	Non-smoker	exercise	10	16	10	6	1	Aconitic acid_ cis-_(3TMS)_MP_RI:1747_IDENT:A+D	C00417	HMDB00072	643757	EB_01	MB13	77	acrossbatches	TRUE	2222878.5	p17082to_077_MD_ID337_TR1a.cdf	84	NA	NA	NA	NA	NA	NA	NA		21	Moderatly Lean	omnivore	2022-08-28	0.29	5	186	NA	59.8	168	NA
Proband05_Hypoxia_normal	normal	2022-08-09	M	28	1-2/week	Non-smoker	recovery	PE20	30	50	10	4	Aconitic acid_ cis-_(3TMS)_MP_RI:1747_IDENT:A+D	C00417	HMDB00072	643757	EB_05	MB13	41	acrossbatches	TRUE	2253783	p17082to_041_MD_ID124_TR1a.cdf	92	NA	NA	NA	NA	NA	NA	NA		23	Lean	omnivore	2022-07-11	0.12	6	103	101.5	79.8	188	83.3
Proband11_Normoxia_(+)60%	(+)60%	2022-07-13	M	21	3-4/week	Non-smoker	recovery	PE20	30	50	10	3	Aconitic acid_ cis-_(3TMS)_MP_RI:1747_IDENT:A+D	C00417	HMDB00072	643757	EB_03	MB09	43	withinbatch	TRUE	2787368	p17068to_043_MD_ID214_TR1.cdf	97	NA	NA	NA	NA	NA	NA	NA		26	Moderatly Lean	omnivore	2022-04-13	0.13	8	92	103	88.5	184	88
Proband23_Normoxia_normal	normal	2022-09-07	M	55	2-3/week	Non-smoker	resting	0	30	0	10	7	Aconitic acid_ cis-_(3TMS)_MP_RI:1747_IDENT:A+D	C00417	HMDB00072	643757	EB_01	MB12	69	withinbatch	TRUE	2239431	p17079to_069_MD_ID375_TR1a.cdf	98	100	0.7	98.5	34.6	106	7423	2022-05-23	8	23	Moderatly Lean	omnivore	2022-05-18	0.19	6	77	NA	75.8	180	NA
Proband03_Hypoxia_(+)60%	(+)60%	2022-05-10	M	29	3-4/week	Non-smoker	resting	0	30	0	10	4	Aconitic acid_ cis-_(3TMS)_MP_RI:1747_IDENT:A+D	C00417	HMDB00072	643757	EB_04	MB03	51	withinbatch	TRUE	3677321	p17045to_051_MD_ID381_TR1.cdf	92	94.1	0.811	90.9	39.2	58.3	7425	2022-05-25	10	26	Lean	omnivore	2022-03-10	0.1	7	47	100	80.9	175	90
Proband09_Hypoxia_normal	normal	2022-05-06	M	52	1-2/week	Non-smoker	recovery	PE30	30	60	10	7	Aconitic acid_ cis-_(3TMS)_MP_RI:1747_IDENT:A+D	C00417	HMDB00072	643757	EB_06	MB14	65	withinbatch	TRUE	3392104	p17086to_065_MD_ID144_TR2a.cdf	89	101	0.981	81.4	42.5	44	7418	2022-03-26	11	27	Excess Fat	omnivore	2022-02-23	0.23	7	80	106	76.5	168	87
Proband17_Hypoxia_normal	normal	2022-03-08	F	23	rare	Non-smoker	recovery	PE20	16	36	10	1	Aconitic acid_ cis-_(3TMS)_MP_RI:1747_IDENT:A+D	C00417	HMDB00072	643757	EB_01	MB13	74	acrossbatches	TRUE	2392317	p17082to_074_MD_ID339_TR1a.cdf	91	NA	NA	NA	NA	NA	NA	NA		21	Moderatly Lean	omnivore	2022-08-28	0.29	5	106	NA	59.8	168	NA
Proband25_Hypoxia_(+)30%	(+)30%	2022-01-07	F	39	2-3/week	Non-smoker	exercise	16	16	16	1	1	Aconitic acid_ cis-_(3TMS)_MP_RI:1747_IDENT:A+D	C00417	HMDB00072	643757	EB_06	MB09	71	withinbatch	TRUE	3086542	p17068to_071_MD_ID449_TR1.cdf	78	180	2022-08-10	91.4	2022-06-24	71	7256	2022-01-13	18 (+)	2022-01-26	Excess Fat	omnivore	32.6	0.33	7	193	NA	68.49	162	NA
Proband23_Hypoxia_normal	normal	2022-09-07	M	55	2-3/week	Non-smoker	recovery	PE20	16	36	10	1	Aconitic acid_ cis-_(3TMS)_MP_RI:1747_IDENT:A+D	C00417	HMDB00072	643757	EB_01	MB12	66	withinbatch	TRUE	2224858	p17079to_066_MD_ID361_TR1a.cdf	88	NA	NA	NA	NA	NA	NA	NA		23	Moderatly Lean	omnivore	2022-05-18	0.19	6	101	NA	75.8	180	NA
Proband07_Hypoxia_normal	normal	2022-02-12	M	18	3-4/week	Non-smoker	recovery	PE20	30	50	10	8	Aconitic acid_ cis-_(3TMS)_MP_RI:1747_IDENT:A+D	C00417	HMDB00072	643757	EB_03	MB13	28	acrossbatches	TRUE	1983565	p17082to_028_MD_ID100_TR1a.cdf	90	NA	NA	NA	NA	NA	NA	NA		19	Ultra Lean	omnivore	2022-03-04	0.04	9	90	92	62.9	181	71
Proband06_Normoxia_normal	normal	2022-02-08	F	26	3-4/week	Non-smoker	resting	0	30	0	10	9	Aconitic acid_ cis-_(3TMS)_MP_RI:1747_IDENT:A+D	C00417	HMDB00072	643757	EB_04	MB07	40	withinbatch	TRUE	2713671	p17060to_040_MD_ID066_TR1.cdf	99	93.1	0.53	97.7	39.8	88.9	7419	2022-05-25	11	21	Ultra Lean	vegetarian	17	0.17	8	60	NA	57.3	167	NA
Proband02_Normoxia_(+)30%	(+)30%	10	M	53	1-2/week	Non-smoker	recovery	PE20	30	50	10	4	Aconitic acid_ cis-_(3TMS)_MP_RI:1747_IDENT:A+D	C00417	HMDB00072	643757	EB_09	MB14	38	withinbatch	TRUE	2325164	p17086to_038_MD_ID082_TR1a.cdf	96	NA	NA	NA	NA	NA	NA	NA		24	Excess Fat	omnivore	2022-03-21	0.21	4	93	96	77.6	179	94
Proband11_Normoxia_(+)60%	(+)60%	2022-07-13	M	21	3-4/week	Non-smoker	resting	0	30	0	10	3	Aconitic acid_ cis-_(3TMS)_MP_RI:1747_IDENT:A+D	C00417	HMDB00072	643757	EB_03	MB09	41	withinbatch	TRUE	2787034	p17068to_041_MD_ID210_TR1.cdf	98	99.8	0.93	99.2	36.5	105	7422	2022-04-24	9	26	Moderatly Lean	omnivore	2022-04-13	0.13	8	58	103	88.5	184	88
Proband12_Normoxia_normal	normal	2022-02-08	F	27	3-4/week	Non-smoker	recovery	PE20	30	50	10	8	Aconitic acid_ cis-_(3TMS)_MP_RI:1747_IDENT:A+D	C00417	HMDB00072	643757	EB_02	MB07	71	withinbatch	TRUE	2669458	p17060to_071_MD_ID161_TR1.cdf	99	NA	NA	NA	NA	NA	NA	NA		21	Moderatly Lean	vegetarian	2022-04-24	0.24	7	73	NA	60.8	170	NA
Proband13_Hypoxia_(+)30%	(+)30%	2022-05-10	M	32	2-3/week	Non-smoker	recovery	PE20	30	50	10	4	Aconitic acid_ cis-_(3TMS)_MP_RI:1747_IDENT:A+D	C00417	HMDB00072	643757	EB_05	MB03	43	withinbatch	TRUE	4890487	p17045to_043_MD_ID243_TR1.cdf	92	NA	NA	NA	NA	NA	NA	NA		26	Moderatly Lean	omnivore	2022-05-18	0.19	7	82	NA	82.7	178	NA
Proband04_Hypoxia_(+)30%	(+)30%	2022-04-12	M	25	2-3/week	Non-smoker	recovery	PE20	28	48	10	1	Aconitic acid_ cis-_(3TMS)_MP_RI:1747_IDENT:A+D	C00417	HMDB00072	643757	EB_08	MB02	29	withinbatch	FALSE	5196588	p17041to_029_MD_ID118_TR1.cdf	85	NA	NA	NA	NA	NA	NA	NA		24	Moderatly Lean	omnivore	2022-08-16	0.17	8	106	99	76.2	180	82
Proband14_Hypoxia_(+)30%	(+)30%	2022-01-12	M	46	2-3/week	Non-smoker	exercise	20	30	20	6	4	Aconitic acid_ cis-_(3TMS)_MP_RI:1747_IDENT:A+D	C00417	HMDB00072	643757	EB_08	MB08	66	withinbatch	TRUE	3587548.5	p17065to_066_MD_ID282_TR2.cdf	78	NA	NA	NA	NA	NA	NA	NA		21	Lean	omnivore	11	0.11	8	165	98	68.8	179	79.3
Proband19_Normoxia_(+)30%	(+)30%	2022-08-07	F	54	>5/week	Non-smoker	recovery	PE30	30	60	10	8	Aconitic acid_ cis-_(3TMS)_MP_RI:1747_IDENT:A+D	C00417	HMDB00072	643757	EB_08	MB08	83	withinbatch	TRUE	3150378	p17065to_083_MD_ID335_TR1.cdf	98	98.8	0.8	98.2	37.1	98.1	7411	2022-09-23	11	22	Lean	omnivore	2022-03-20	0.2	8	76	NA	61.7	168	NA
Proband13_Normoxia_(+)30%	(+)30%	2022-05-10	M	32	2-3/week	Non-smoker	exercise	30	30	30	6	6	Aconitic acid_ cis-_(3TMS)_MP_RI:1747_IDENT:A+D	C00417	HMDB00072	643757	EB_05	MB03	45	withinbatch	TRUE	4611264	p17045to_045_MD_ID207_TR1.cdf	97	100	2022-08-01	97.6	41.3	88.5	7392	2022-05-24	10	26	Moderatly Lean	omnivore	2022-05-18	0.19	7	143	NA	82.7	178	NA
Proband02_Normoxia_normal	normal	2022-07-07	M	53	1-2/week	Non-smoker	exercise	20	30	20	8	8	Aconitic acid_ cis-_(3TMS)_MP_RI:1747_IDENT:A+D	C00417	HMDB00072	643757	EB_05	MB10	74	withinbatch	TRUE	2661719	p17072to_074_MD_ID021_TR1a.cdf	97	NA	NA	NA	NA	NA	NA	NA		24	Excess Fat	omnivore	2022-03-21	0.21	4	106	96	77.6	179	94
Proband20_Normoxia_normal	normal	2022-07-07	M	55	1-2/week	Non-smoker	exercise	10	30	10	8	8	Aconitic acid_ cis-_(3TMS)_MP_RI:1747_IDENT:A+D	C00417	HMDB00072	643757	EB_05	MB02	51	withinbatch	FALSE	5056911.5	p17041to_051_MD_ID325_TR1.cdf	93	NA	NA	NA	NA	NA	NA	NA		24	Moderatly Lean	vegetarian	2022-07-16	0.17	3	142	NA	85.2	187	NA
Proband01_Hypoxia_(+)30%	(+)30%	2022-01-11	F	28	2-3/week	Non-smoker	recovery	PE30	26	56	10	1	Aconitic acid_ cis-_(3TMS)_MP_RI:1747_IDENT:A+D	C00417	HMDB00072	643757	EB_07	MB08	31	withinbatch	TRUE	2832789	p17065to_031_MD_ID036_TR1.cdf	91	114	2015-03-01	91.1	35.8	56.8	7398	2022-05-22	14	19	Lean	omnivore	2022-06-20	0.21	6	89	90	47.6	160	69
Proband26_Hypoxia_(+)30%	(+)30%	2022-06-08	M	74	>5/week	Non-smoker	exercise	20	30	20	3	1	Aconitic acid_ cis-_(3TMS)_MP_RI:1747_IDENT:A+D	C00417	HMDB00072	643757	EB_01	MB10	23	withinbatch	TRUE	2418961	p17072to_023_MD_ID051_TR1.cdf	74	NA	NA	NA	NA	NA	NA	NA		27	Excess Fat	omnivore	2022-02-24	0.24	8	153	NA	85.1	179	NA
Proband11_Normoxia_(+)60%	(+)60%	2022-07-13	M	21	3-4/week	Non-smoker	exercise	10	30	10	8	3	Aconitic acid_ cis-_(3TMS)_MP_RI:1747_IDENT:A+D	C00417	HMDB00072	643757	EB_03	MB09	40	withinbatch	TRUE	2853407	p17068to_040_MD_ID211_TR1.cdf	95	NA	NA	NA	NA	NA	NA	NA		26	Moderatly Lean	omnivore	2022-04-13	0.13	8	169	103	88.5	184	88
Proband26_Hypoxia_(+)30%	(+)30%	2022-06-08	M	74	>5/week	Non-smoker	recovery	PE30	30	60	10	1	Aconitic acid_ cis-_(3TMS)_MP_RI:1747_IDENT:A+D	C00417	HMDB00072	643757	EB_01	MB10	32	withinbatch	TRUE	2230329	p17072to_032_MD_ID054_TR1.cdf	83	205	2022-03-03	83.7	32.6	NA	7402	2022-01-21	12	27	Excess Fat	omnivore	2022-02-24	0.24	8	74	NA	85.1	179	NA
Proband18_Normoxia_(+)30%	(+)30%	14	M	36	>5/week	Non-smoker	exercise	30	30	30	9	9	Aconitic acid_ cis-_(3TMS)_MP_RI:1747_IDENT:A+D	C00417	HMDB00072	643757	EB_03	MB10	56	withinbatch	TRUE	2337761.5	p17072to_056_MD_ID321_TR1.cdf	90	111	0.847	98.7	34	102	7427	2022-05-23	7	19	Ultra Lean	vegetarian	2022-05-04	0.05	10	151	NA	60	176	NA
Proband04_Hypoxia_(+)30%	(+)30%	2022-04-12	M	25	2-3/week	Non-smoker	resting	0	28	0	10	1	Aconitic acid_ cis-_(3TMS)_MP_RI:1747_IDENT:A+D	C00417	HMDB00072	643757	EB_08	MB02	30	withinbatch	FALSE	5228747	p17041to_030_MD_ID113_TR1.cdf	94	101	0.836	88.4	41.7	52.6	7413	2022-08-25	8	24	Moderatly Lean	omnivore	2022-08-16	0.17	8	61	99	76.2	180	82
Proband02_Normoxia_normal	normal	2022-07-07	M	53	1-2/week	Non-smoker	recovery	PE20	30	50	10	8	Aconitic acid_ cis-_(3TMS)_MP_RI:1747_IDENT:A+D	C00417	HMDB00072	643757	EB_05	MB10	79	withinbatch	TRUE	2769447	p17072to_079_MD_ID023_TR1a.cdf	97	NA	NA	NA	NA	NA	NA	NA		24	Excess Fat	omnivore	2022-03-21	0.21	4	82	96	77.6	179	94
Proband03_Normoxia_(+)30%	(+)30%	2022-05-10	M	29	3-4/week	Non-smoker	exercise	30	30	30	8	8	Aconitic acid_ cis-_(3TMS)_MP_RI:1747_IDENT:A+D	C00417	HMDB00072	643757	EB_07	MB12	27	withinbatch	TRUE	2023118	p17079to_027_MD_ID303_TR1a.cdf	95	77.2	1955-01-01	96.3	36.5	80	7408	2022-05-23	11	26	Lean	omnivore	2022-03-10	0.1	7	148	100	80.9	175	90
Proband14_Normoxia_normal	normal	2022-03-09	M	46	2-3/week	Non-smoker	exercise	30	30	30	7	7	Aconitic acid_ cis-_(3TMS)_MP_RI:1747_IDENT:A+D	C00417	HMDB00072	643757	EB_04	MB05	62	withinbatch	TRUE	3759407	p17052to_062_MD_ID225_TR1.cdf	96	89.7	0.64	98.6	39.8	99.7	1942-07-01	2022-06-25	7	21	Lean	omnivore	11	0.11	8	124	98	68.8	179	79.3
Proband01_Normoxia_(+)30%	(+)30%	2022-01-11	F	28	2-3/week	Non-smoker	exercise	20	30	20	3	2	Aconitic acid_ cis-_(3TMS)_MP_RI:1747_IDENT:A+D	C00417	HMDB00072	643757	EB_07	MB08	32	withinbatch	TRUE	3044853	p17065to_032_MD_ID027_TR1.cdf	98	NA	NA	NA	NA	NA	NA	NA		19	Lean	omnivore	2022-06-20	0.21	6	178	90	47.6	160	69
Proband24_Normoxia_(+)30%	(+)30%	2022-05-07	F	46	2-3/week	Non-smoker	recovery	PE30	30	60	10	7	Aconitic acid_ cis-_(3TMS)_MP_RI:1747_IDENT:A+D	C00417	HMDB00072	643757	EB_07	MB09	58	withinbatch	TRUE	2974370	p17068to_058_MD_ID410_TR1.cdf	96	80.8	0.98	95.8	35.8	75.7	7421	2022-08-23	8	25	Moderatly Lean	omnivore	2022-02-26	0.26	8	70	103	70.9	169.9	80
Proband05_Normoxia_normal	normal	2022-08-09	M	28	1-2/week	Non-smoker	resting	0	30	0	10	7	Aconitic acid_ cis-_(3TMS)_MP_RI:1747_IDENT:A+D	C00417	HMDB00072	643757	EB_05	MB13	40	acrossbatches	TRUE	2351951	p17082to_040_MD_ID245_TR1a.cdf	99	98.3	0.85	98.6	34.5	96.8	7469	2022-02-26	8	23	Lean	omnivore	2022-07-11	0.12	6	65	101.5	79.8	188	83.3
Proband02_Normoxia_normal	normal	2022-07-07	M	53	1-2/week	Non-smoker	resting	0	30	0	10	8	Aconitic acid_ cis-_(3TMS)_MP_RI:1747_IDENT:A+D	C00417	HMDB00072	643757	EB_05	MB10	71	withinbatch	TRUE	2521212	p17072to_071_MD_ID019_TR1a.cdf	96	106	2013-01-01	97	39.7	80	1943-07-01	2022-01-26	6	24	Excess Fat	omnivore	2022-03-21	0.21	4	64	96	77.6	179	94
Proband10_Normoxia_normal	normal	2022-03-07	F	51	2-3/week	Non-smoker	exercise	10	30	10	8	7	Aconitic acid_ cis-_(3TMS)_MP_RI:1747_IDENT:A+D	C00417	HMDB00072	643757	EB_09	MB11	40	withinbatch	TRUE	2300148	p17076to_040_MD_ID152_TR1a.cdf	99	NA	NA	NA	NA	NA	NA	NA		20	Ultra Lean	omnivore	2022-05-14	0.15	6	105	NA	62.5	176	NA
Proband11_Hypoxia_normal	normal	2022-07-08	M	21	3-4/week	Non-smoker	resting	0	30	0	10	7	Aconitic acid_ cis-_(3TMS)_MP_RI:1747_IDENT:A+D	C00417	HMDB00072	643757	EB_09	MB12	42	withinbatch	TRUE	1989099	p17079to_042_MD_ID169_TR1a.cdf	92	99.6	0.822	93.4	36.8	60	7441	2022-04-25	8	26	Moderatly Lean	omnivore	2022-04-13	0.13	8	67	103	88.5	184	88
Proband02_Normoxia_(+)30%	(+)30%	10	M	53	1-2/week	Non-smoker	recovery	PE30	30	60	10	4	Aconitic acid_ cis-_(3TMS)_MP_RI:1747_IDENT:A+D	C00417	HMDB00072	643757	EB_09	MB14	61	withinbatch	TRUE	2596452	p17086to_061_MD_ID083_TR2a.cdf	97	114	2022-04-02	95.6	39.8	72	7423	2022-07-25	9	24	Excess Fat	omnivore	2022-03-21	0.21	4	87	96	77.6	179	94
Proband19_Hypoxia_(+)30%	(+)30%	2022-08-07	F	54	>5/week	Non-smoker	recovery	PE30	15	45	10	1	Aconitic acid_ cis-_(3TMS)_MP_RI:1747_IDENT:A+D	C00417	HMDB00072	643757	EB_08	MB08	75	withinbatch	TRUE	2461959.5	p17065to_075_MD_ID391_TR1.cdf	86	135	2019-03-01	85.8	34.2	54	7384	21	13	22	Lean	omnivore	2022-03-20	0.2	8	80	NA	61.7	168	NA
Proband07_Hypoxia_normal	normal	2022-02-12	M	18	3-4/week	Non-smoker	recovery	PE30	30	60	10	8	Aconitic acid_ cis-_(3TMS)_MP_RI:1747_IDENT:A+D	C00417	HMDB00072	643757	EB_03	MB13	33	acrossbatches	TRUE	2079307	p17082to_033_MD_ID101_TR1a.cdf	91	95.4	0.84	90.3	38.6	55.4	7425	2022-02-25	10	19	Ultra Lean	omnivore	2022-03-04	0.04	9	94	92	62.9	181	71
Proband08_Hypoxia_normal	normal	2022-09-06	F	31	2-3/week	Smoker	exercise	20	30	20	9	8	Aconitic acid_ cis-_(3TMS)_MP_RI:1747_IDENT:A+D	C00417	HMDB00072	643757	EB_06	MB10	43	withinbatch	TRUE	1859863.5	p17072to_043_MD_ID401_TR1.cdf	97	NA	NA	NA	NA	NA	NA	NA		25	Moderatly Lean	omnivore	2022-06-27	0.28	6	123	108	73.1	170.5	87
Proband18_Normoxia_(+)30%	(+)30%	14	M	36	>5/week	Non-smoker	exercise	10	30	10	9	9	Aconitic acid_ cis-_(3TMS)_MP_RI:1747_IDENT:A+D	C00417	HMDB00072	643757	EB_03	MB10	67	withinbatch	TRUE	2465513.5	p17072to_067_MD_ID319_TR1.cdf	88	NA	NA	NA	NA	NA	NA	NA		19	Ultra Lean	vegetarian	2022-05-04	0.05	10	158	NA	60	176	NA
Proband09_Hypoxia_(+)30%	(+)30%	2022-05-08	M	52	1-2/week	Non-smoker	exercise	30	30	30	4	4	Aconitic acid_ cis-_(3TMS)_MP_RI:1747_IDENT:A+D	C00417	HMDB00072	643757	EB_02	MB11	55	withinbatch	TRUE	2446334	p17076to_055_MD_ID432_TR1a.cdf	79	117	2022-01-06	86.5	35.7	52.2	7375	2022-01-21	14	27	Excess Fat	omnivore	2022-02-23	0.23	7	165	106	76.5	168	87
Proband11_Hypoxia_normal	normal	2022-07-08	M	21	3-4/week	Non-smoker	exercise	30	30	30	7	7	Aconitic acid_ cis-_(3TMS)_MP_RI:1747_IDENT:A+D	C00417	HMDB00072	643757	EB_09	MB12	47	withinbatch	TRUE	2194613	p17079to_047_MD_ID172_TR1a.cdf	88	98.4	1936-01-01	92.6	37.5	59	7428	25	10	26	Moderatly Lean	omnivore	2022-04-13	0.13	8	156	103	88.5	184	88
Proband04_Normoxia_normal	normal	2022-05-09	M	25	2-3/week	Non-smoker	recovery	PE30	30	60	10	7	Aconitic acid_ cis-_(3TMS)_MP_RI:1747_IDENT:A+D	C00417	HMDB00072	643757	EB_07	MB08	38	withinbatch	TRUE	2876867	p17065to_038_MD_ID048_TR1.cdf	96	83	0.63	97.2	41.6	86.2	7401	2022-02-25	14	24	Moderatly Lean	omnivore	2022-08-16	0.17	8	75	99	76.2	180	82
Proband10_Hypoxia_normal	normal	2022-03-07	F	51	2-3/week	Non-smoker	exercise	30	30	30	8	8	Aconitic acid_ cis-_(3TMS)_MP_RI:1747_IDENT:A+D	C00417	HMDB00072	643757	EB_09	MB11	37	withinbatch	TRUE	2383394	p17076to_037_MD_ID180_TR1a.cdf	85	86.5	0.637	93.5	35.3	62.2	7432	2022-02-24		20	Ultra Lean	omnivore	2022-05-14	0.15	6	138	NA	62.5	176	NA
Proband20_Hypoxia_normal	normal	2022-07-07	M	55	1-2/week	Non-smoker	exercise	30	30	30	5	5	Aconitic acid_ cis-_(3TMS)_MP_RI:1747_IDENT:A+D	C00417	HMDB00072	643757	EB_05	MB02	57	withinbatch	FALSE	4917139.5	p17041to_057_MD_ID396_TR1.cdf	85	114	1946-03-01	90.8	33.9	56.4	7408	2022-02-22	11	24	Moderatly Lean	vegetarian	2022-07-16	0.17	3	152	NA	85.2	187	NA
Proband15_Normoxia_normal	normal	2022-06-06	F	26	1-2/week	Non-smoker	resting	0	30	0	10	3	Aconitic acid_ cis-_(3TMS)_MP_RI:1747_IDENT:A+D	C00417	HMDB00072	643757	EB_08	MB05	74	withinbatch	TRUE	4302012	p17052to_074_MD_ID268_TR1.cdf	99	99.8	0.51	98.8	35	101	7413	2022-01-23	8	24	Excess Fat	omnivore	32.5	0.33	4	68	NA	60.8	160	NA
Proband13_Normoxia_(+)30%	(+)30%	2022-05-10	M	32	2-3/week	Non-smoker	exercise	10	30	10	8	6	Aconitic acid_ cis-_(3TMS)_MP_RI:1747_IDENT:A+D	C00417	HMDB00072	643757	EB_05	MB03	47	withinbatch	TRUE	4325946	p17045to_047_MD_ID205_TR1.cdf	99	NA	NA	NA	NA	NA	NA	NA		26	Moderatly Lean	omnivore	2022-05-18	0.19	7	131	NA	82.7	178	NA
Proband07_Normoxia_(+)30%	(+)30%	2022-09-15	M	18	3-4/week	Non-smoker	recovery	PE20	27	47	10	1	Aconitic acid_ cis-_(3TMS)_MP_RI:1747_IDENT:A+D	C00417	HMDB00072	643757	EB_10	MB11	33	withinbatch	TRUE	2304653	p17076to_033_MD_ID130_TR1a.cdf	96	NA	NA	NA	NA	NA	NA	NA		19	Ultra Lean	omnivore	2022-03-04	0.04	9	98	92	62.9	181	71
Proband09_Normoxia_(+)30%	(+)30%	2022-05-08	M	52	1-2/week	Non-smoker	resting	0	30	0	10	5	Aconitic acid_ cis-_(3TMS)_MP_RI:1747_IDENT:A+D	C00417	HMDB00072	643757	EB_02	MB11	54	withinbatch	TRUE	2379142	p17076to_054_MD_ID256_TR1a.cdf	98	98.8	2022-01-01	NA	NA	NA	NA	NA	techn. Defekt	27	Excess Fat	omnivore	2022-02-23	0.23	7	72	106	76.5	168	87
Proband09_Normoxia_(+)30%	(+)30%	2022-05-08	M	52	1-2/week	Non-smoker	exercise	20	30	20	7	5	Aconitic acid_ cis-_(3TMS)_MP_RI:1747_IDENT:A+D	C00417	HMDB00072	643757	EB_02	MB11	59	withinbatch	TRUE	2468695	p17076to_059_MD_ID258_TR1a.cdf	94	NA	NA	NA	NA	NA	NA	NA		27	Excess Fat	omnivore	2022-02-23	0.23	7	153	106	76.5	168	87
Proband10_Hypoxia_normal	normal	2022-03-07	F	51	2-3/week	Non-smoker	recovery	PE30	30	60	10	8	Aconitic acid_ cis-_(3TMS)_MP_RI:1747_IDENT:A+D	C00417	HMDB00072	643757	EB_09	MB11	38	withinbatch	TRUE	2383621	p17076to_038_MD_ID178_TR1a.cdf	92	86.9	0.541	94.4	34.9	64.6	7444	2022-07-24	6	20	Ultra Lean	omnivore	2022-05-14	0.15	6	70	NA	62.5	176	NA
Proband17_Normoxia_normal	normal	2022-03-08	F	23	rare	Non-smoker	recovery	PE30	30	60	10	5	Aconitic acid_ cis-_(3TMS)_MP_RI:1747_IDENT:A+D	C00417	HMDB00072	643757	EB_01	MB13	72	acrossbatches	TRUE	2160562.5	p17082to_072_MD_ID317_TR1a.cdf	98	102	1957-02-01	97.8	34	92.1	7367	2022-04-20	13	21	Moderatly Lean	omnivore	2022-08-28	0.29	5	104	NA	59.8	168	NA
Proband05_Hypoxia_(+)30%	(+)30%	2022-07-12	M	28	1-2/week	Non-smoker	recovery	PE20	13	33	9	1	Aconitic acid_ cis-_(3TMS)_MP_RI:1747_IDENT:A+D	C00417	HMDB00072	643757	EB_01	MB02	35	withinbatch	FALSE	5201110	p17041to_035_MD_ID196_TR1.cdf	89	NA	NA	NA	NA	NA	NA	NA		23	Lean	omnivore	2022-07-11	0.12	6	111	101.5	79.8	188	83.3
Proband12_Normoxia_normal	normal	2022-02-08	F	27	3-4/week	Non-smoker	exercise	20	30	20	9	8	Aconitic acid_ cis-_(3TMS)_MP_RI:1747_IDENT:A+D	C00417	HMDB00072	643757	EB_02	MB07	69	withinbatch	TRUE	2701187	p17060to_069_MD_ID159_TR1.cdf	94	NA	NA	NA	NA	NA	NA	NA		21	Moderatly Lean	vegetarian	2022-04-24	0.24	7	96	NA	60.8	170	NA
Proband04_Hypoxia_(+)30%	(+)30%	2022-04-12	M	25	2-3/week	Non-smoker	exercise	20	28	20	3	1	Aconitic acid_ cis-_(3TMS)_MP_RI:1747_IDENT:A+D	C00417	HMDB00072	643757	EB_08	MB02	25	withinbatch	FALSE	5038526	p17041to_025_MD_ID116_TR1.cdf	85	NA	NA	NA	NA	NA	NA	NA		24	Moderatly Lean	omnivore	2022-08-16	0.17	8	196	99	76.2	180	82
Proband14_Hypoxia_normal	normal	2022-03-09	M	46	2-3/week	Non-smoker	exercise	20	30	20	7	5	Aconitic acid_ cis-_(3TMS)_MP_RI:1747_IDENT:A+D	C00417	HMDB00072	643757	EB_04	MB05	61	withinbatch	TRUE	3788475	p17052to_061_MD_ID235_TR1.cdf	85	NA	NA	NA	NA	NA	NA	NA		21	Lean	omnivore	11	0.11	8	118	98	68.8	179	79.3
Proband07_Hypoxia_normal	normal	2022-02-12	M	18	3-4/week	Non-smoker	exercise	30	30	30	8	8	Aconitic acid_ cis-_(3TMS)_MP_RI:1747_IDENT:A+D	C00417	HMDB00072	643757	EB_03	MB13	32	acrossbatches	TRUE	1953164	p17082to_032_MD_ID099_TR1a.cdf	85	104	1941-02-01	91.4	36.9	58.8	7409	2022-06-23	10	19	Ultra Lean	omnivore	2022-03-04	0.04	9	174	92	62.9	181	71
Proband08_Normoxia_normal	normal	2022-09-06	F	31	2-3/week	Smoker	exercise	30	30	30	9	9	Aconitic acid_ cis-_(3TMS)_MP_RI:1747_IDENT:A+D	C00417	HMDB00072	643757	EB_06	MB10	41	withinbatch	TRUE	2171045	p17072to_041_MD_ID093_TR1.cdf	96	89	0.87	98.3	38.5	97.7	7426	2022-04-25	9	25	Moderatly Lean	omnivore	2022-06-27	0.28	6	126	108	73.1	170.5	87
Proband11_Normoxia_(+)30%	(+)30%	2022-03-11	M	21	3-4/week	Non-smoker	recovery	PE30	30	60	10	6	Aconitic acid_ cis-_(3TMS)_MP_RI:1747_IDENT:A+D	C00417	HMDB00072	643757	EB_03	MB03	71	withinbatch	TRUE	3430329.5	p17045to_071_MD_ID416_TR1.cdf	98	86.5	2017-01-01	98.2	37.6	86.3	7439	2022-08-25	10	26	Moderatly Lean	omnivore	2022-04-13	0.13	8	91	103	88.5	184	88
Proband10_Hypoxia_normal	normal	2022-03-07	F	51	2-3/week	Non-smoker	exercise	20	30	20	8	8	Aconitic acid_ cis-_(3TMS)_MP_RI:1747_IDENT:A+D	C00417	HMDB00072	643757	EB_09	MB11	36	withinbatch	TRUE	2337972	p17076to_036_MD_ID177_TR1a.cdf	80	NA	NA	NA	NA	NA	NA	NA		20	Ultra Lean	omnivore	2022-05-14	0.15	6	132	NA	62.5	176	NA
Proband06_Hypoxia_(+)60%	(+)60%	2022-03-13	F	26	3-4/week	Non-smoker	exercise	10	10	10	1	1	Aconitic acid_ cis-_(3TMS)_MP_RI:1747_IDENT:A+D	C00417	HMDB00072	643757	EB_10	MB09	31	withinbatch	TRUE	2212192	p17068to_031_MD_ID292_TR1.cdf	82	151	2022-01-15	86.2	2022-01-30	65.2	2018-07-01	2022-02-12	22 (+)	21	Ultra Lean	vegetarian	17	0.17	8	170	NA	57.3	167	NA
Proband16_Normoxia_(+)30%	(+)30%	12	M	50	3-4/week	Non-smoker	exercise	20	30	20	5	4	Aconitic acid_ cis-_(3TMS)_MP_RI:1747_IDENT:A+D	C00417	HMDB00072	643757	EB_10	MB12	58	withinbatch	TRUE	2231265.5	p17079to_058_MD_ID276_TR1a.cdf	92	NA	NA	NA	NA	NA	NA	NA		21	Moderatly Lean	omnivore	2022-05-14	0.15	7	157	NA	70.3	182	NA
Proband22_Hypoxia_(+)30%	(+)30%	2022-03-09	M	55	1-2/week	Non-smoker	recovery	PE30	30	60	10	6	Aconitic acid_ cis-_(3TMS)_MP_RI:1747_IDENT:A+D	C00417	HMDB00072	643757	EB_04	MB11	68	withinbatch	TRUE	2124826	p17076to_068_MD_ID357_TR1a.cdf	91	105	1974-01-01	91.1	33.4	55.6	7451	2022-04-24	8	25	Moderatly Lean	omnivore	2022-04-15	0.15	8	91	NA	81.6	179	NA
Proband01_Normoxia_(+)30%	(+)30%	2022-01-11	F	28	2-3/week	Non-smoker	recovery	PE20	30	50	10	2	Aconitic acid_ cis-_(3TMS)_MP_RI:1747_IDENT:A+D	C00417	HMDB00072	643757	EB_07	MB08	27	withinbatch	TRUE	2952830	p17065to_027_MD_ID029_TR1.cdf	96	NA	NA	NA	NA	NA	NA	NA		19	Lean	omnivore	2022-06-20	0.21	6	96	90	47.6	160	69
Proband13_Normoxia_(+)30%	(+)30%	2022-05-10	M	32	2-3/week	Non-smoker	resting	0	30	0	10	6	Aconitic acid_ cis-_(3TMS)_MP_RI:1747_IDENT:A+D	C00417	HMDB00072	643757	EB_05	MB03	42	withinbatch	TRUE	4314874	p17045to_042_MD_ID204_TR1.cdf	98	101	0.61	98.8	40.7	107	1942-07-01	26	9	26	Moderatly Lean	omnivore	2022-05-18	0.19	7	66	NA	82.7	178	NA
Proband11_Hypoxia_(+)30%	(+)30%	2022-03-11	M	21	3-4/week	Non-smoker	resting	0	27	0	10	1	Aconitic acid_ cis-_(3TMS)_MP_RI:1747_IDENT:A+D	C00417	HMDB00072	643757	EB_03	MB03	78	withinbatch	TRUE	4308175	p17045to_078_MD_ID435_TR1.cdf	92.1	100	0.67	92.3	37.9	59.2	7426	25	9	26	Moderatly Lean	omnivore	2022-04-13	0.13	8	67	103	88.5	184	88
Proband10_Normoxia_normal	normal	2022-03-07	F	51	2-3/week	Non-smoker	exercise	20	30	20	7	7	Aconitic acid_ cis-_(3TMS)_MP_RI:1747_IDENT:A+D	C00417	HMDB00072	643757	EB_09	MB11	41	withinbatch	TRUE	2325480	p17076to_041_MD_ID153_TR1a.cdf	99	NA	NA	NA	NA	NA	NA	NA		20	Ultra Lean	omnivore	2022-05-14	0.15	6	107	NA	62.5	176	NA
Proband15_Normoxia_normal	normal	2022-06-06	F	26	1-2/week	Non-smoker	exercise	20	30	20	5	3	Aconitic acid_ cis-_(3TMS)_MP_RI:1747_IDENT:A+D	C00417	HMDB00072	643757	EB_08	MB05	67	withinbatch	TRUE	4565228	p17052to_067_MD_ID270_TR1.cdf	95	NA	NA	NA	NA	NA	NA	NA		24	Excess Fat	omnivore	32.5	0.33	4	173	NA	60.8	160	NA
Proband15_Hypoxia_normal	normal	2022-06-06	F	26	1-2/week	Non-smoker	exercise	10	25	10	7	1	Aconitic acid_ cis-_(3TMS)_MP_RI:1747_IDENT:A+D	C00417	HMDB00072	643757	EB_08	MB05	72	withinbatch	TRUE	4164239	p17052to_072_MD_ID263_TR1.cdf	75	NA	NA	NA	NA	NA	NA	NA		24	Excess Fat	omnivore	32.5	0.33	4	179	NA	60.8	160	NA
Proband09_Hypoxia_(+)30%	(+)30%	2022-05-08	M	52	1-2/week	Non-smoker	recovery	PE20	30	50	10	4	Aconitic acid_ cis-_(3TMS)_MP_RI:1747_IDENT:A+D	C00417	HMDB00072	643757	EB_02	MB11	57	withinbatch	TRUE	2374806.5	p17076to_057_MD_ID433_TR1a.cdf	85	NA	NA	NA	NA	NA	NA	NA		27	Excess Fat	omnivore	2022-02-23	0.23	7	92	106	76.5	168	87
Proband07_Hypoxia_normal	normal	2022-02-12	M	18	3-4/week	Non-smoker	exercise	10	30	10	9	8	Aconitic acid_ cis-_(3TMS)_MP_RI:1747_IDENT:A+D	C00417	HMDB00072	643757	EB_03	MB13	35	acrossbatches	TRUE	1961731	p17082to_035_MD_ID097_TR1a.cdf	84	NA	NA	NA	NA	NA	NA	NA		19	Ultra Lean	omnivore	2022-03-04	0.04	9	112	92	62.9	181	71
Proband06_Normoxia_(+)60%	(+)60%	2022-03-13	F	26	3-4/week	Non-smoker	recovery	PE20	30	50	10	2	Aconitic acid_ cis-_(3TMS)_MP_RI:1747_IDENT:A+D	C00417	HMDB00072	643757	EB_10	MB09	25	withinbatch	TRUE	2445649	p17068to_025_MD_ID136_TR1.cdf	98	NA	NA	NA	NA	NA	NA	NA		21	Ultra Lean	vegetarian	17	0.17	8	87	NA	57.3	167	NA
Proband18_Normoxia_(+)30%	(+)30%	14	M	36	>5/week	Non-smoker	exercise	20	30	20	9	9	Aconitic acid_ cis-_(3TMS)_MP_RI:1747_IDENT:A+D	C00417	HMDB00072	643757	EB_03	MB10	63	withinbatch	TRUE	2609986	p17072to_063_MD_ID320_TR2.cdf	92	NA	NA	NA	NA	NA	NA	NA		19	Ultra Lean	vegetarian	2022-05-04	0.05	10	151	NA	60	176	NA
Proband03_Hypoxia_(+)30%	(+)30%	2022-05-10	M	29	3-4/week	Non-smoker	recovery	PE20	30	50	10	4	Aconitic acid_ cis-_(3TMS)_MP_RI:1747_IDENT:A+D	C00417	HMDB00072	643757	EB_07	MB12	24	withinbatch	TRUE	2193941	p17079to_024_MD_ID149_TR1a.cdf	93	NA	NA	NA	NA	NA	NA	NA		26	Lean	omnivore	2022-03-10	0.1	7	64	100	80.9	175	90
Proband14_Normoxia_normal	normal	2022-03-09	M	46	2-3/week	Non-smoker	exercise	10	30	10	9	7	Aconitic acid_ cis-_(3TMS)_MP_RI:1747_IDENT:A+D	C00417	HMDB00072	643757	EB_04	MB05	52	withinbatch	TRUE	3559914	p17052to_052_MD_ID223_TR1.cdf	97	NA	NA	NA	NA	NA	NA	NA		21	Lean	omnivore	11	0.11	8	114	98	68.8	179	79.3
Proband02_Hypoxia_(+)30%	(+)30%	10	M	53	1-2/week	Non-smoker	exercise	20	20	20	1	1	Aconitic acid_ cis-_(3TMS)_MP_RI:1747_IDENT:A+D	C00417	HMDB00072	643757	EB_09	MB14	59	withinbatch	TRUE	2710232	p17086to_059_MD_ID057_TR2a.cdf	77	147	2022-04-11	89.5	2022-06-30	63	7294	2022-02-16	21 (+)	24	Excess Fat	omnivore	2022-03-21	0.21	4	172	96	77.6	179	94
Proband03_Hypoxia_(+)30%	(+)30%	2022-05-10	M	29	3-4/week	Non-smoker	resting	0	30	0	10	4	Aconitic acid_ cis-_(3TMS)_MP_RI:1747_IDENT:A+D	C00417	HMDB00072	643757	EB_07	MB12	29	withinbatch	TRUE	2131988	p17079to_029_MD_ID145_TR1a.cdf	94	90.7	0.68	91.1	38.1	58.6	7419	2022-06-24	8	26	Lean	omnivore	2022-03-10	0.1	7	41	100	80.9	175	90
Proband13_Normoxia_(+)30%	(+)30%	2022-05-10	M	32	2-3/week	Non-smoker	exercise	20	30	20	7	6	Aconitic acid_ cis-_(3TMS)_MP_RI:1747_IDENT:A+D	C00417	HMDB00072	643757	EB_05	MB03	38	withinbatch	FALSE	4375101	p17045to_038_MD_ID206_TR1.cdf	96	NA	NA	NA	NA	NA	NA	NA		26	Moderatly Lean	omnivore	2022-05-18	0.19	7	137	NA	82.7	178	NA
Proband24_Normoxia_(+)30%	(+)30%	2022-05-07	F	46	2-3/week	Non-smoker	exercise	20	30	20	7	7	Aconitic acid_ cis-_(3TMS)_MP_RI:1747_IDENT:A+D	C00417	HMDB00072	643757	EB_07	MB09	60	withinbatch	TRUE	2905477.5	p17068to_060_MD_ID407_TR1.cdf	91	NA	NA	NA	NA	NA	NA	NA		25	Moderatly Lean	omnivore	2022-02-26	0.26	8	162	103	70.9	169.9	80
Proband23_Hypoxia_normal	normal	2022-09-07	M	55	2-3/week	Non-smoker	exercise	10	16	10	4	1	Aconitic acid_ cis-_(3TMS)_MP_RI:1747_IDENT:A+D	C00417	HMDB00072	643757	EB_01	MB12	68	withinbatch	TRUE	2157134.5	p17079to_068_MD_ID359_TR1a.cdf	84	NA	NA	NA	NA	NA	NA	NA		23	Moderatly Lean	omnivore	2022-05-18	0.19	6	165	NA	75.8	180	NA
Proband04_Normoxia_normal	normal	2022-05-09	M	25	2-3/week	Non-smoker	exercise	20	30	20	7	7	Aconitic acid_ cis-_(3TMS)_MP_RI:1747_IDENT:A+D	C00417	HMDB00072	643757	EB_07	MB08	43	withinbatch	TRUE	3029612	p17065to_043_MD_ID045_TR1.cdf	96	NA	NA	NA	NA	NA	NA	NA		24	Moderatly Lean	omnivore	2022-08-16	0.17	8	135	99	76.2	180	82
Proband13_Hypoxia_(+)60%	(+)60%	2022-09-12	M	32	2-3/week	Non-smoker	exercise	16	16	16	1	1	Aconitic acid_ cis-_(3TMS)_MP_RI:1747_IDENT:A+D	C00417	HMDB00072	643757	EB_02	MB13	57	acrossbatches	TRUE	2013176	p17082to_057_MD_ID297_TR1a.cdf	73	125	2022-02-12	88.1	2022-09-28	61.9	7264	2022-06-14	20 (+)	26	Moderatly Lean	omnivore	2022-05-18	0.19	7	172	NA	82.7	178	NA
Proband15_Normoxia_normal	normal	2022-06-06	F	26	1-2/week	Non-smoker	exercise	30	30	30	3	3	Aconitic acid_ cis-_(3TMS)_MP_RI:1747_IDENT:A+D	C00417	HMDB00072	643757	EB_08	MB05	76	withinbatch	TRUE	4422394	p17052to_076_MD_ID271_TR1.cdf	96	110	2022-04-02	98.7	32.6	109	1939-07-01	21	10	24	Excess Fat	omnivore	32.5	0.33	4	176	NA	60.8	160	NA
Proband22_Hypoxia_(+)30%	(+)30%	2022-03-09	M	55	1-2/week	Non-smoker	resting	0	30	0	10	6	Aconitic acid_ cis-_(3TMS)_MP_RI:1747_IDENT:A+D	C00417	HMDB00072	643757	EB_04	MB11	64	withinbatch	TRUE	2331449	p17076to_064_MD_ID352_TR1a.cdf	93	110	0.75	92.3	33.5	57.7	7459	2022-09-24	8	25	Moderatly Lean	omnivore	2022-04-15	0.15	8	69	NA	81.6	179	NA
Proband13_Hypoxia_(+)60%	(+)60%	2022-09-12	M	32	2-3/week	Non-smoker	exercise	10	16	10	4	1	Aconitic acid_ cis-_(3TMS)_MP_RI:1747_IDENT:A+D	C00417	HMDB00072	643757	EB_02	MB13	56	acrossbatches	TRUE	1863582	p17082to_056_MD_ID296_TR1a.cdf	81	NA	NA	NA	NA	NA	NA	NA		26	Moderatly Lean	omnivore	2022-05-18	0.19	7	171	NA	82.7	178	NA
Proband13_Normoxia_(+)60%	(+)60%	2022-09-12	M	32	2-3/week	Non-smoker	exercise	30	30	30	3	3	Aconitic acid_ cis-_(3TMS)_MP_RI:1747_IDENT:A+D	C00417	HMDB00072	643757	EB_02	MB13	61	acrossbatches	TRUE	2347541.5	p17082to_061_MD_ID444_TR1a.cdf	76	117	1996-05-01	97.6	35.4	94.4	7349	2022-01-20	16	26	Moderatly Lean	omnivore	2022-05-18	0.19	7	175	NA	82.7	178	NA
Proband23_Normoxia_normal	normal	2022-09-07	M	55	2-3/week	Non-smoker	exercise	30	30	30	7	7	Aconitic acid_ cis-_(3TMS)_MP_RI:1747_IDENT:A+D	C00417	HMDB00072	643757	EB_01	MB12	75	withinbatch	TRUE	2299556	p17079to_075_MD_ID378_TR1a.cdf	96	91.2	1937-01-01	96.6	35	81.4	7421	2022-05-23	13	23	Moderatly Lean	omnivore	2022-05-18	0.19	6	158	NA	75.8	180	NA
Proband03_Normoxia_normal	normal	2022-01-08	M	29	3-4/week	Non-smoker	exercise	10	30	10	10	9	Aconitic acid_ cis-_(3TMS)_MP_RI:1747_IDENT:A+D	C00417	HMDB00072	643757	EB_02	MB14	25	withinbatch	TRUE	2579065	p17086to_025_MD_ID061_TR1a.cdf	96	NA	NA	NA	NA	NA	NA	NA		26	Lean	omnivore	2022-03-10	0.1	7	126	100	80.9	175	90
Proband07_Hypoxia_(+)30%	(+)30%	2022-09-15	M	18	3-4/week	Non-smoker	exercise	15	15	15	1	1	Aconitic acid_ cis-_(3TMS)_MP_RI:1747_IDENT:A+D	C00417	HMDB00072	643757	EB_10	MB11	25	withinbatch	TRUE	2155672.5	p17076to_025_MD_ID288_TR1a.cdf	78	178	2022-07-13	92	32.5	76.1	7211	2022-08-13	18 (+)	19	Ultra Lean	omnivore	2022-03-04	0.04	9	186	92	62.9	181	71
Proband13_Normoxia_(+)60%	(+)60%	2022-09-12	M	32	2-3/week	Non-smoker	recovery	PE30	30	60	10	3	Aconitic acid_ cis-_(3TMS)_MP_RI:1747_IDENT:A+D	C00417	HMDB00072	643757	EB_02	MB13	63	acrossbatches	TRUE	2170984.5	p17082to_063_MD_ID446_TR1a.cdf	96	103	2025-01-01	98	41.2	97.7	1939-07-01	2022-03-24	13	26	Moderatly Lean	omnivore	2022-05-18	0.19	7	74	NA	82.7	178	NA
Proband09_Normoxia_(+)30%	(+)30%	2022-05-08	M	52	1-2/week	Non-smoker	recovery	PE30	30	60	10	5	Aconitic acid_ cis-_(3TMS)_MP_RI:1747_IDENT:A+D	C00417	HMDB00072	643757	EB_02	MB11	56	withinbatch	TRUE	2263469	p17076to_056_MD_ID261_TR1a.cdf	97	104	2017-01-01	NA	NA	NA	NA	NA	techn. Defekt	27	Excess Fat	omnivore	2022-02-23	0.23	7	91	106	76.5	168	87
Proband24_Hypoxia_(+)30%	(+)30%	2022-05-07	F	46	2-3/week	Non-smoker	recovery	PE30	30	60	10	4	Aconitic acid_ cis-_(3TMS)_MP_RI:1747_IDENT:A+D	C00417	HMDB00072	643757	EB_07	MB09	53	withinbatch	TRUE	2366999.5	p17068to_053_MD_ID422_TR1.cdf	89	86	1968-02-01	88.7	33.5	56.6	7414	2022-03-22	11	25	Moderatly Lean	omnivore	2022-02-26	0.26	8	74	103	70.9	169.9	80
Proband25_Normoxia_(+)30%	(+)30%	2022-01-07	F	39	2-3/week	Non-smoker	recovery	PE20	30	50	10	4	Aconitic acid_ cis-_(3TMS)_MP_RI:1747_IDENT:A+D	C00417	HMDB00072	643757	EB_06	MB09	65	withinbatch	TRUE	2633059.5	p17068to_065_MD_ID456_TR1.cdf	97	NA	NA	NA	NA	NA	NA	NA		2022-01-26	Excess Fat	omnivore	32.6	0.33	7	59	NA	68.49	162	NA
Proband05_Hypoxia_normal	normal	2022-08-09	M	28	1-2/week	Non-smoker	exercise	30	30	30	4	4	Aconitic acid_ cis-_(3TMS)_MP_RI:1747_IDENT:A+D	C00417	HMDB00072	643757	EB_05	MB13	46	acrossbatches	TRUE	2454022	p17082to_046_MD_ID123_TR1a.cdf	88	107	1955-06-01	93.1	2022-09-29	64.2	7389	20	12	23	Lean	omnivore	2022-07-11	0.12	6	148	101.5	79.8	188	83.3
Proband07_Hypoxia_normal	normal	2022-02-12	M	18	3-4/week	Non-smoker	resting	0	30	0	10	8	Aconitic acid_ cis-_(3TMS)_MP_RI:1747_IDENT:A+D	C00417	HMDB00072	643757	EB_03	MB13	31	acrossbatches	TRUE	2061606	p17082to_031_MD_ID096_TR1a.cdf	91	99.2	0.665	92.3	2022-02-25	64.5	7423	2022-02-19	10	19	Ultra Lean	omnivore	2022-03-04	0.04	9	78	92	62.9	181	71
Proband21_Normoxia_normal	normal	2022-05-09	M	51	2-3/week	Non-smoker	exercise	10	30	10	8	6	Aconitic acid_ cis-_(3TMS)_MP_RI:1747_IDENT:A+D	C00417	HMDB00072	643757	EB_06	MB02	68	withinbatch	FALSE	5071977.5	p17041to_068_MD_ID364_TR1.cdf	97	NA	NA	NA	NA	NA	NA	NA		21	Moderatly Lean	vegan	2022-01-18	0.18	6	151	NA	72.3	186	NA
Proband03_Hypoxia_(+)60%	(+)60%	2022-05-10	M	29	3-4/week	Non-smoker	exercise	20	30	20	4	4	Aconitic acid_ cis-_(3TMS)_MP_RI:1747_IDENT:A+D	C00417	HMDB00072	643757	EB_04	MB03	63	withinbatch	TRUE	4303290	p17045to_063_MD_ID383_TR1.cdf	82	NA	NA	NA	NA	NA	NA	NA		26	Lean	omnivore	2022-03-10	0.1	7	174	100	80.9	175	90
Proband03_Hypoxia_normal	normal	2022-01-08	M	29	3-4/week	Non-smoker	recovery	PE20	30	50	10	7	Aconitic acid_ cis-_(3TMS)_MP_RI:1747_IDENT:A+D	C00417	HMDB00072	643757	EB_02	MB14	32	withinbatch	TRUE	2553215	p17086to_032_MD_ID041_TR1a.cdf	91	NA	NA	NA	NA	NA	NA	NA		26	Lean	omnivore	2022-03-10	0.1	7	65	100	80.9	175	90
Proband08_Hypoxia_normal	normal	2022-09-06	F	31	2-3/week	Smoker	exercise	30	30	30	8	8	Aconitic acid_ cis-_(3TMS)_MP_RI:1747_IDENT:A+D	C00417	HMDB00072	643757	EB_06	MB10	44	withinbatch	TRUE	1876115	p17072to_044_MD_ID402_TR1.cdf	93	88.9	0.891	97.1	36.5	80.9	7422	2022-02-24	7	25	Moderatly Lean	omnivore	2022-06-27	0.28	6	128	108	73.1	170.5	87
Proband23_Normoxia_normal	normal	2022-09-07	M	55	2-3/week	Non-smoker	recovery	PE30	30	60	10	7	Aconitic acid_ cis-_(3TMS)_MP_RI:1747_IDENT:A+D	C00417	HMDB00072	643757	EB_01	MB12	70	withinbatch	TRUE	2223138	p17079to_070_MD_ID380_TR1a.cdf	97	87.6	0.88	95.9	37.7	77.7	7401	2022-05-23	13	23	Moderatly Lean	omnivore	2022-05-18	0.19	6	89	NA	75.8	180	NA
Proband14_Hypoxia_normal	normal	2022-03-09	M	46	2-3/week	Non-smoker	exercise	10	30	10	9	5	Aconitic acid_ cis-_(3TMS)_MP_RI:1747_IDENT:A+D	C00417	HMDB00072	643757	EB_04	MB05	59	withinbatch	TRUE	4099603	p17052to_059_MD_ID234_TR1.cdf	82	NA	NA	NA	NA	NA	NA	NA		21	Lean	omnivore	11	0.11	8	117	98	68.8	179	79.3
Proband03_Hypoxia_(+)60%	(+)60%	2022-05-10	M	29	3-4/week	Non-smoker	recovery	PE20	30	50	10	4	Aconitic acid_ cis-_(3TMS)_MP_RI:1747_IDENT:A+D	C00417	HMDB00072	643757	EB_04	MB03	57	withinbatch	TRUE	3575420	p17045to_057_MD_ID385_TR1.cdf	89	NA	NA	NA	NA	NA	NA	NA		26	Lean	omnivore	2022-03-10	0.1	7	89	100	80.9	175	90
Proband11_Hypoxia_normal	normal	2022-07-08	M	21	3-4/week	Non-smoker	recovery	PE30	30	60	10	7	Aconitic acid_ cis-_(3TMS)_MP_RI:1747_IDENT:A+D	C00417	HMDB00072	643757	EB_09	MB12	38	withinbatch	TRUE	1917239	p17079to_038_MD_ID174_TR1a.cdf	93	94.7	0.87	92.8	36.4	58.6	1945-07-01	2022-08-25	7	26	Moderatly Lean	omnivore	2022-04-13	0.13	8	94	103	88.5	184	88
Proband26_Normoxia_(+)30%	(+)30%	2022-06-08	M	74	>5/week	Non-smoker	recovery	PE30	30	60	10	7	Aconitic acid_ cis-_(3TMS)_MP_RI:1747_IDENT:A+D	C00417	HMDB00072	643757	EB_01	MB10	31	withinbatch	TRUE	2232227	p17072to_031_MD_ID114_TR1.cdf	94	101	0.66	95.6	37.1	73.9	2022-04-07	2022-05-23	10	27	Excess Fat	omnivore	2022-02-24	0.24	8	68	NA	85.1	179	NA
Proband13_Normoxia_(+)60%	(+)60%	2022-09-12	M	32	2-3/week	Non-smoker	resting	0	30	0	10	3	Aconitic acid_ cis-_(3TMS)_MP_RI:1747_IDENT:A+D	C00417	HMDB00072	643757	EB_02	MB13	64	acrossbatches	TRUE	2189893.5	p17082to_064_MD_ID441_TR1a.cdf	98	91.6	0.61	98.2	42.5	99.5	7401	2022-06-25	10	26	Moderatly Lean	omnivore	2022-05-18	0.19	7	55	NA	82.7	178	NA
Proband06_Hypoxia_normal	normal	2022-02-08	F	26	3-4/week	Non-smoker	recovery	PE30	30	60	10	8	Aconitic acid_ cis-_(3TMS)_MP_RI:1747_IDENT:A+D	C00417	HMDB00072	643757	EB_04	MB07	38	withinbatch	TRUE	2157717	p17060to_038_MD_ID107_TR1.cdf	94	102	0.82	93	34.3	62.2	7453	2022-09-24	9	21	Ultra Lean	vegetarian	17	0.17	8	80	NA	57.3	167	NA
Proband04_Normoxia_(+)30%	(+)30%	2022-04-12	M	25	2-3/week	Non-smoker	exercise	30	30	30	5	5	Aconitic acid_ cis-_(3TMS)_MP_RI:1747_IDENT:A+D	C00417	HMDB00072	643757	EB_08	MB02	32	withinbatch	FALSE	5263341	p17041to_032_MD_ID166_TR1.cdf	92	118	2026-05-01	97.6	37.6	97.3	7363	2022-05-21	14	24	Moderatly Lean	omnivore	2022-08-16	0.17	8	184	99	76.2	180	82
Proband01_Hypoxia_normal	normal	2022-06-08	F	28	2-3/week	Non-smoker	recovery	PE20	30	50	10	5	Aconitic acid_ cis-_(3TMS)_MP_RI:1747_IDENT:A+D	C00417	HMDB00072	643757	EB_09	MB03	23	withinbatch	TRUE	4086949	p17045to_023_MD_ID017_TR1.cdf	88	NA	NA	NA	NA	NA	NA	NA		19	Lean	omnivore	2022-06-20	0.21	6	91	90	47.6	160	69
Proband17_Normoxia_normal	normal	2022-03-08	F	23	rare	Non-smoker	resting	0	30	0	10	5	Aconitic acid_ cis-_(3TMS)_MP_RI:1747_IDENT:A+D	C00417	HMDB00072	643757	EB_01	MB13	71	acrossbatches	TRUE	2075320	p17082to_071_MD_ID312_TR1a.cdf	99	92.2	0.64	98.4	35.5	98.5	7397	2022-04-22	9	21	Moderatly Lean	omnivore	2022-08-28	0.29	5	78	NA	59.8	168	NA
Proband22_Hypoxia_(+)30%	(+)30%	2022-03-09	M	55	1-2/week	Non-smoker	exercise	30	30	30	6	6	Aconitic acid_ cis-_(3TMS)_MP_RI:1747_IDENT:A+D	C00417	HMDB00072	643757	EB_04	MB11	75	withinbatch	TRUE	2384346	p17076to_075_MD_ID355_TR1a.cdf	86	109	1996-04-01	93.3	2022-02-28	63.7	7418	2022-06-20	10	25	Moderatly Lean	omnivore	2022-04-15	0.15	8	170	NA	81.6	179	NA
Proband16_Hypoxia_(+)30%	(+)30%	12	M	50	3-4/week	Non-smoker	exercise	10	15	10	4	1	Aconitic acid_ cis-_(3TMS)_MP_RI:1747_IDENT:A+D	C00417	HMDB00072	643757	EB_10	MB12	57	withinbatch	TRUE	2314769	p17079to_057_MD_ID252_TR1a.cdf	88	NA	NA	NA	NA	NA	NA	NA		21	Moderatly Lean	omnivore	2022-05-14	0.15	7	161	NA	70.3	182	NA
Proband08_Hypoxia_normal	normal	2022-09-06	F	31	2-3/week	Smoker	resting	0	30	0	10	8	Aconitic acid_ cis-_(3TMS)_MP_RI:1747_IDENT:A+D	C00417	HMDB00072	643757	EB_06	MB10	49	withinbatch	TRUE	1847600.5	p17072to_049_MD_ID399_TR1.cdf	94	102	0.725	96.9	38.9	80.8	1941-07-01	2022-05-24	10	25	Moderatly Lean	omnivore	2022-06-27	0.28	6	71	108	73.1	170.5	87
Proband04_Hypoxia_(+)30%	(+)30%	2022-04-12	M	25	2-3/week	Non-smoker	exercise	28	28	28	1	1	Aconitic acid_ cis-_(3TMS)_MP_RI:1747_IDENT:A+D	C00417	HMDB00072	643757	EB_08	MB02	24	withinbatch	FALSE	5131769	p17041to_024_MD_ID117_TR1.cdf	84	112	2022-06-09	92.2	31.6	67.7	2022-03-07	2022-07-16	15 (+)	24	Moderatly Lean	omnivore	2022-08-16	0.17	8	194	99	76.2	180	82
Proband06_Hypoxia_(+)60%	(+)60%	2022-03-13	F	26	3-4/week	Non-smoker	resting	0	10	0	10	1	Aconitic acid_ cis-_(3TMS)_MP_RI:1747_IDENT:A+D	C00417	HMDB00072	643757	EB_10	MB09	23	withinbatch	TRUE	2452099	p17068to_023_MD_ID291_TR1.cdf	95	95	0.54	94.3	39.7	67.1	7437	2022-06-26	7	21	Ultra Lean	vegetarian	17	0.17	8	60	NA	57.3	167	NA
Proband22_Hypoxia_(+)30%	(+)30%	2022-03-09	M	55	1-2/week	Non-smoker	exercise	20	30	20	8	6	Aconitic acid_ cis-_(3TMS)_MP_RI:1747_IDENT:A+D	C00417	HMDB00072	643757	EB_04	MB11	70	withinbatch	TRUE	2299409.5	p17076to_070_MD_ID354_TR1a.cdf	82	NA	NA	NA	NA	NA	NA	NA		25	Moderatly Lean	omnivore	2022-04-15	0.15	8	165	NA	81.6	179	NA
Proband18_Normoxia_(+)30%	(+)30%	14	M	36	>5/week	Non-smoker	recovery	PE30	30	60	10	9	Aconitic acid_ cis-_(3TMS)_MP_RI:1747_IDENT:A+D	C00417	HMDB00072	643757	EB_03	MB10	53	withinbatch	TRUE	2299953	p17072to_053_MD_ID323_TR1.cdf	96	95.6	0.558	98.4	37.5	94.8	7417	2022-04-24	9	19	Ultra Lean	vegetarian	2022-05-04	0.05	10	64	NA	60	176	NA
Proband09_Normoxia_normal	normal	2022-05-06	M	52	1-2/week	Non-smoker	exercise	10	30	10	9	7	Aconitic acid_ cis-_(3TMS)_MP_RI:1747_IDENT:A+D	C00417	HMDB00072	643757	EB_06	MB14	72	withinbatch	TRUE	3645953	p17086to_072_MD_ID182_TR1a.cdf	96	NA	NA	NA	NA	NA	NA	NA		27	Excess Fat	omnivore	2022-02-23	0.23	7	125	106	76.5	168	87
Proband01_Hypoxia_(+)30%	(+)30%	2022-01-11	F	28	2-3/week	Non-smoker	resting	0	26	0	10	1	Aconitic acid_ cis-_(3TMS)_MP_RI:1747_IDENT:A+D	C00417	HMDB00072	643757	EB_07	MB08	26	withinbatch	TRUE	2863117	p17065to_026_MD_ID031_TR1.cdf	93	93.3	0.674	95.3	36.6	56.2	7419	2022-01-24		19	Lean	omnivore	2022-06-20	0.21	6	86	90	47.6	160	69
Proband01_Hypoxia_normal	normal	2022-06-08	F	28	2-3/week	Non-smoker	resting	0	30	0	10	5	Aconitic acid_ cis-_(3TMS)_MP_RI:1747_IDENT:A+D	C00417	HMDB00072	643757	EB_09	MB03	32	withinbatch	TRUE	4050993	p17045to_032_MD_ID013_TR1.cdf	87	92.4	0.548	NA	NA	NA	NA	NA	techn. Defekt	19	Lean	omnivore	2022-06-20	0.21	6	66	90	47.6	160	69
Proband15_Normoxia_normal	normal	2022-06-06	F	26	1-2/week	Non-smoker	exercise	10	30	10	8	3	Aconitic acid_ cis-_(3TMS)_MP_RI:1747_IDENT:A+D	C00417	HMDB00072	643757	EB_08	MB05	66	withinbatch	TRUE	3933690	p17052to_066_MD_ID269_TR1.cdf	98	NA	NA	NA	NA	NA	NA	NA		24	Excess Fat	omnivore	32.5	0.33	4	163	NA	60.8	160	NA
Proband09_Normoxia_normal	normal	2022-05-06	M	52	1-2/week	Non-smoker	recovery	PE30	30	60	10	7	Aconitic acid_ cis-_(3TMS)_MP_RI:1747_IDENT:A+D	C00417	HMDB00072	643757	EB_06	MB14	69	withinbatch	TRUE	3681169	p17086to_069_MD_ID186_TR1a.cdf	98	97.6	1	97.5	41.9	84.8	7411	26	9	27	Excess Fat	omnivore	2022-02-23	0.23	7	60	106	76.5	168	87
Proband03_Hypoxia_normal	normal	2022-01-08	M	29	3-4/week	Non-smoker	exercise	30	30	30	7	7	Aconitic acid_ cis-_(3TMS)_MP_RI:1747_IDENT:A+D	C00417	HMDB00072	643757	EB_02	MB14	34	withinbatch	TRUE	2497770	p17086to_034_MD_ID040_TR1a.cdf	80	87.7	1942-01-01	92.3	35.4	61.7	7412	2022-01-23	13	26	Lean	omnivore	2022-03-10	0.1	7	154	100	80.9	175	90
Proband25_Normoxia_(+)30%	(+)30%	2022-01-07	F	39	2-3/week	Non-smoker	exercise	20	30	20	4	4	Aconitic acid_ cis-_(3TMS)_MP_RI:1747_IDENT:A+D	C00417	HMDB00072	643757	EB_06	MB09	73	withinbatch	TRUE	2970277.5	p17068to_073_MD_ID454_TR1.cdf	94	NA	NA	NA	NA	NA	NA	NA		2022-01-26	Excess Fat	omnivore	32.6	0.33	7	174	NA	68.49	162	NA
Proband14_Hypoxia_(+)30%	(+)30%	2022-01-12	M	46	2-3/week	Non-smoker	exercise	10	30	10	7	4	Aconitic acid_ cis-_(3TMS)_MP_RI:1747_IDENT:A+D	C00417	HMDB00072	643757	EB_08	MB08	70	withinbatch	TRUE	2924009.5	p17065to_070_MD_ID281_TR1.cdf	76	NA	NA	NA	NA	NA	NA	NA		21	Lean	omnivore	11	0.11	8	169	98	68.8	179	79.3
Proband13_Normoxia_(+)60%	(+)60%	2022-09-12	M	32	2-3/week	Non-smoker	exercise	20	30	20	6	3	Aconitic acid_ cis-_(3TMS)_MP_RI:1747_IDENT:A+D	C00417	HMDB00072	643757	EB_02	MB13	55	acrossbatches	TRUE	2367996	p17082to_055_MD_ID443_TR1a.cdf	92	NA	NA	NA	NA	NA	NA	NA		26	Moderatly Lean	omnivore	2022-05-18	0.19	7	163	NA	82.7	178	NA
Proband02_Normoxia_(+)30%	(+)30%	10	M	53	1-2/week	Non-smoker	exercise	20	30	20	5	4	Aconitic acid_ cis-_(3TMS)_MP_RI:1747_IDENT:A+D	C00417	HMDB00072	643757	EB_09	MB14	37	withinbatch	TRUE	2715202	p17086to_037_MD_ID080_TR1a.cdf	96	NA	NA	NA	NA	NA	NA	NA		24	Excess Fat	omnivore	2022-03-21	0.21	4	146	96	77.6	179	94
Proband19_Hypoxia_(+)30%	(+)30%	2022-08-07	F	54	>5/week	Non-smoker	recovery	PE20	15	35	10	1	Aconitic acid_ cis-_(3TMS)_MP_RI:1747_IDENT:A+D	C00417	HMDB00072	643757	EB_08	MB08	77	withinbatch	TRUE	2636116.5	p17065to_077_MD_ID390_TR1.cdf	86	NA	NA	NA	NA	NA	NA	NA		22	Lean	omnivore	2022-03-20	0.2	8	84	NA	61.7	168	NA
Proband04_Hypoxia_normal	normal	2022-05-09	M	25	2-3/week	Non-smoker	recovery	PE30	30	60	10	7	Aconitic acid_ cis-_(3TMS)_MP_RI:1747_IDENT:A+D	C00417	HMDB00072	643757	EB_07	MB08	42	withinbatch	TRUE	3019503	p17065to_042_MD_ID089_TR1.cdf	88	84.9	0.74	86.5	39.3	50.2	7447	2022-07-26	11	24	Moderatly Lean	omnivore	2022-08-16	0.17	8	82	99	76.2	180	82
Proband19_Hypoxia_(+)30%	(+)30%	2022-08-07	F	54	>5/week	Non-smoker	exercise	10	15	10	5	1	Aconitic acid_ cis-_(3TMS)_MP_RI:1747_IDENT:A+D	C00417	HMDB00072	643757	EB_08	MB08	79	withinbatch	TRUE	2415220.5	p17065to_079_MD_ID388_TR1.cdf	76	NA	NA	NA	NA	NA	NA	NA		22	Lean	omnivore	2022-03-20	0.2	8	165	NA	61.7	168	NA
Proband16_Normoxia_(+)30%	(+)30%	12	M	50	3-4/week	Non-smoker	resting	0	30	0	10	4	Aconitic acid_ cis-_(3TMS)_MP_RI:1747_IDENT:A+D	C00417	HMDB00072	643757	EB_10	MB12	59	withinbatch	TRUE	2542039	p17079to_059_MD_ID274_TR1a.cdf	97	102	NA	97.4	44.3	86.1	7414	2022-03-27	7	21	Moderatly Lean	omnivore	2022-05-14	0.15	7	50	NA	70.3	182	NA
Proband26_Normoxia_(+)30%	(+)30%	2022-06-08	M	74	>5/week	Non-smoker	resting	0	30	0	10	7	Aconitic acid_ cis-_(3TMS)_MP_RI:1747_IDENT:A+D	C00417	HMDB00072	643757	EB_01	MB10	30	withinbatch	TRUE	2366555	p17072to_030_MD_ID108_TR1.cdf	96	106	0.68	97	36.8	80.6	7431	2022-07-24	8	27	Excess Fat	omnivore	2022-02-24	0.24	8	78	NA	85.1	179	NA
Proband11_Hypoxia_(+)30%	(+)30%	2022-03-11	M	21	3-4/week	Non-smoker	recovery	PE20	27	47	10	1	Aconitic acid_ cis-_(3TMS)_MP_RI:1747_IDENT:A+D	C00417	HMDB00072	643757	EB_03	MB03	77	withinbatch	TRUE	4218643	p17045to_077_MD_ID439_TR1.cdf	91	NA	NA	NA	NA	NA	NA	NA		26	Moderatly Lean	omnivore	2022-04-13	0.13	8	100	103	88.5	184	88
Proband03_Normoxia_(+)30%	(+)30%	2022-05-10	M	29	3-4/week	Non-smoker	exercise	20	30	20	9	8	Aconitic acid_ cis-_(3TMS)_MP_RI:1747_IDENT:A+D	C00417	HMDB00072	643757	EB_07	MB12	28	withinbatch	TRUE	2005470.5	p17079to_028_MD_ID302_TR1a.cdf	95	NA	NA	NA	NA	NA	NA	NA		26	Lean	omnivore	2022-03-10	0.1	7	146	100	80.9	175	90
Proband18_Hypoxia_(+)30%	(+)30%	14	M	36	>5/week	Non-smoker	resting	0	30	0	10	7	Aconitic acid_ cis-_(3TMS)_MP_RI:1747_IDENT:A+D	C00417	HMDB00072	643757	EB_03	MB10	58	withinbatch	TRUE	2507887	p17072to_058_MD_ID346_TR1.cdf	90	97.2	0.63	96.1	33.1	72.9	7436	2022-05-23	9	19	Ultra Lean	vegetarian	2022-05-04	0.05	10	42	NA	60	176	NA
Proband20_Normoxia_normal	normal	2022-07-07	M	55	1-2/week	Non-smoker	recovery	PE20	30	50	10	8	Aconitic acid_ cis-_(3TMS)_MP_RI:1747_IDENT:A+D	C00417	HMDB00072	643757	EB_05	MB02	58	withinbatch	FALSE	4845404.5	p17041to_058_MD_ID328_TR1.cdf	96	NA	NA	NA	NA	NA	NA	NA		24	Moderatly Lean	vegetarian	2022-07-16	0.17	3	76	NA	85.2	187	NA
Proband02_Hypoxia_normal	normal	2022-07-07	M	53	1-2/week	Non-smoker	exercise	20	30	20	9	7	Aconitic acid_ cis-_(3TMS)_MP_RI:1747_IDENT:A+D	C00417	HMDB00072	643757	EB_05	MB10	78	withinbatch	TRUE	2466404	p17072to_078_MD_ID009_TR1a.cdf	86	NA	NA	NA	NA	NA	NA	NA		24	Excess Fat	omnivore	2022-03-21	0.21	4	132	96	77.6	179	94
Proband07_Normoxia_normal	normal	2022-02-12	M	18	3-4/week	Non-smoker	exercise	30	30	30	7	7	Aconitic acid_ cis-_(3TMS)_MP_RI:1747_IDENT:A+D	C00417	HMDB00072	643757	EB_03	MB13	25	acrossbatches	TRUE	2018439	p17082to_025_MD_ID075_TR1a.cdf	96	101	2022-04-01	97	38.4	84.4	7414	2022-06-24	7	19	Ultra Lean	omnivore	2022-03-04	0.04	9	177	92	62.9	181	71
Proband04_Hypoxia_normal	normal	2022-05-09	M	25	2-3/week	Non-smoker	recovery	PE20	30	50	10	7	Aconitic acid_ cis-_(3TMS)_MP_RI:1747_IDENT:A+D	C00417	HMDB00072	643757	EB_07	MB08	40	withinbatch	TRUE	2891497	p17065to_040_MD_ID088_TR1.cdf	88	NA	NA	NA	NA	NA	NA	NA		24	Moderatly Lean	omnivore	2022-08-16	0.17	8	75	99	76.2	180	82
Proband10_Normoxia_normal	normal	2022-03-07	F	51	2-3/week	Non-smoker	resting	0	30	0	10	7	Aconitic acid_ cis-_(3TMS)_MP_RI:1747_IDENT:A+D	C00417	HMDB00072	643757	EB_09	MB11	39	withinbatch	TRUE	2487695	p17076to_039_MD_ID151_TR1a.cdf	99	91.4	0.633	98	37	86.9	7401	2022-03-23	6	20	Ultra Lean	omnivore	2022-05-14	0.15	6	49	NA	62.5	176	NA
Proband12_Hypoxia_normal	normal	2022-02-08	F	27	3-4/week	Non-smoker	recovery	PE30	30	60	10	8	Aconitic acid_ cis-_(3TMS)_MP_RI:1747_IDENT:A+D	C00417	HMDB00072	643757	EB_02	MB07	67	withinbatch	TRUE	2813099	p17060to_067_MD_ID192_TR1.cdf	90	86.2	0.77	92.7	33	58	7433	2022-03-23	10	21	Moderatly Lean	vegetarian	2022-04-24	0.24	7	84	NA	60.8	170	NA
Proband23_Normoxia_normal	normal	2022-09-07	M	55	2-3/week	Non-smoker	exercise	10	30	10	8	7	Aconitic acid_ cis-_(3TMS)_MP_RI:1747_IDENT:A+D	C00417	HMDB00072	643757	EB_01	MB12	73	withinbatch	TRUE	2349002.5	p17079to_073_MD_ID376_TR1a.cdf	98	NA	NA	NA	NA	NA	NA	NA		23	Moderatly Lean	omnivore	2022-05-18	0.19	6	151	NA	75.8	180	NA
Proband08_Normoxia_normal	normal	2022-09-06	F	31	2-3/week	Smoker	recovery	PE20	30	50	10	9	Aconitic acid_ cis-_(3TMS)_MP_RI:1747_IDENT:A+D	C00417	HMDB00072	643757	EB_06	MB10	38	withinbatch	TRUE	2098769	p17072to_038_MD_ID094_TR1.cdf	96	NA	NA	NA	NA	NA	NA	NA		25	Moderatly Lean	omnivore	2022-06-27	0.28	6	67	108	73.1	170.5	87
Proband12_Hypoxia_normal	normal	2022-02-08	F	27	3-4/week	Non-smoker	exercise	30	30	30	8	8	Aconitic acid_ cis-_(3TMS)_MP_RI:1747_IDENT:A+D	C00417	HMDB00072	643757	EB_02	MB07	65	withinbatch	TRUE	2713548	p17060to_065_MD_ID190_TR1.cdf	85	95.2	2027-01-01	93.9	32.9	62.8	7413	2022-02-22	10	21	Moderatly Lean	vegetarian	2022-04-24	0.24	7	164	NA	60.8	170	NA
Proband03_Normoxia_(+)60%	(+)60%	2022-05-10	M	29	3-4/week	Non-smoker	exercise	10	30	10	7	5	Aconitic acid_ cis-_(3TMS)_MP_RI:1747_IDENT:A+D	C00417	HMDB00072	643757	EB_04	MB03	65	withinbatch	TRUE	3511647	p17045to_065_MD_ID424_TR1.cdf	97	NA	NA	NA	NA	NA	NA	NA		26	Lean	omnivore	2022-03-10	0.1	7	150	100	80.9	175	90
Proband16_Normoxia_(+)30%	(+)30%	12	M	50	3-4/week	Non-smoker	exercise	10	30	10	6	4	Aconitic acid_ cis-_(3TMS)_MP_RI:1747_IDENT:A+D	C00417	HMDB00072	643757	EB_10	MB12	61	withinbatch	TRUE	2176610.5	p17079to_061_MD_ID275_TR1a.cdf	97	NA	NA	NA	NA	NA	NA	NA		21	Moderatly Lean	omnivore	2022-05-14	0.15	7	169	NA	70.3	182	NA
Proband01_Hypoxia_(+)30%	(+)30%	2022-01-11	F	28	2-3/week	Non-smoker	exercise	26	26	26	1	1	Aconitic acid_ cis-_(3TMS)_MP_RI:1747_IDENT:A+D	C00417	HMDB00072	643757	EB_07	MB08	30	withinbatch	TRUE	2877863	p17065to_030_MD_ID034_TR1.cdf	87	181	1985-09-01	91.9	31.2	65.3	7323	2022-04-17	17 (+)	19	Lean	omnivore	2022-06-20	0.21	6	172	90	47.6	160	69
Proband01_Hypoxia_normal	normal	2022-06-08	F	28	2-3/week	Non-smoker	recovery	PE30	30	60	10	5	Aconitic acid_ cis-_(3TMS)_MP_RI:1747_IDENT:A+D	C00417	HMDB00072	643757	EB_09	MB03	24	withinbatch	TRUE	4390611	p17045to_024_MD_ID018_TR1.cdf	88	86.2	2022-01-01	91.4	35.9	58.7	7423	2022-09-23	10	19	Lean	omnivore	2022-06-20	0.21	6	84	90	47.6	160	69
Proband08_Normoxia_normal	normal	2022-09-06	F	31	2-3/week	Smoker	exercise	20	30	20	9	9	Aconitic acid_ cis-_(3TMS)_MP_RI:1747_IDENT:A+D	C00417	HMDB00072	643757	EB_06	MB10	46	withinbatch	TRUE	2214165	p17072to_046_MD_ID092_TR1.cdf	96	NA	NA	NA	NA	NA	NA	NA		25	Moderatly Lean	omnivore	2022-06-27	0.28	6	123	108	73.1	170.5	87
Proband02_Normoxia_normal	normal	2022-07-07	M	53	1-2/week	Non-smoker	exercise	30	30	30	8	8	Aconitic acid_ cis-_(3TMS)_MP_RI:1747_IDENT:A+D	C00417	HMDB00072	643757	EB_05	MB10	73	withinbatch	TRUE	2516572	p17072to_073_MD_ID022_TR1a.cdf	96	104	1961-02-01	96.9	36.6	77.2	7446	2022-07-25	7	24	Excess Fat	omnivore	2022-03-21	0.21	4	134	96	77.6	179	94
Proband21_Hypoxia_normal	normal	2022-05-09	M	51	2-3/week	Non-smoker	resting	0	16	0	10	1	Aconitic acid_ cis-_(3TMS)_MP_RI:1747_IDENT:A+D	C00417	HMDB00072	643757	EB_06	MB02	65	withinbatch	FALSE	5434610.5	p17041to_065_MD_ID341_TR1.cdf	88	99.6	0.76	86.9	34.5	50.9	7451	2022-07-24	8	21	Moderatly Lean	vegan	2022-01-18	0.18	6	57	NA	72.3	186	NA
Proband04_Hypoxia_normal	normal	2022-05-09	M	25	2-3/week	Non-smoker	exercise	20	30	20	8	7	Aconitic acid_ cis-_(3TMS)_MP_RI:1747_IDENT:A+D	C00417	HMDB00072	643757	EB_07	MB08	37	withinbatch	TRUE	2882776	p17065to_037_MD_ID086_TR1.cdf	85	NA	NA	NA	NA	NA	NA	NA		24	Moderatly Lean	omnivore	2022-08-16	0.17	8	176	99	76.2	180	82
Proband11_Hypoxia_(+)60%	(+)60%	2022-07-13	M	21	3-4/week	Non-smoker	recovery	PE20	16	36	10	1	Aconitic acid_ cis-_(3TMS)_MP_RI:1747_IDENT:A+D	C00417	HMDB00072	643757	EB_03	MB09	39	withinbatch	TRUE	2865855	p17068to_039_MD_ID231_TR1.cdf	91	NA	NA	NA	NA	NA	NA	NA		26	Moderatly Lean	omnivore	2022-04-13	0.13	8	91	103	88.5	184	88
Proband26_Hypoxia_(+)30%	(+)30%	2022-06-08	M	74	>5/week	Non-smoker	exercise	30	30	30	1	1	Aconitic acid_ cis-_(3TMS)_MP_RI:1747_IDENT:A+D	C00417	HMDB00072	643757	EB_01	MB10	29	withinbatch	TRUE	2284689	p17072to_029_MD_ID052_TR1.cdf	80	209	1987-07-01	89.1	2022-01-29	59.9	1934-07-01	2022-04-17	15 (+)	27	Excess Fat	omnivore	2022-02-24	0.24	8	162	NA	85.1	179	NA
Proband02_Hypoxia_(+)30%	(+)30%	10	M	53	1-2/week	Non-smoker	recovery	PE30	20	50	10	1	Aconitic acid_ cis-_(3TMS)_MP_RI:1747_IDENT:A+D	C00417	HMDB00072	643757	EB_09	MB14	40	withinbatch	TRUE	2460342	p17086to_040_MD_ID059_TR1a.cdf	88	143	1951-05-01	87.5	35.2	53.1	7402	2022-06-22	16 (+)	24	Excess Fat	omnivore	2022-03-21	0.21	4	83	96	77.6	179	94
Proband03_Hypoxia_(+)60%	(+)60%	2022-05-10	M	29	3-4/week	Non-smoker	recovery	PE30	30	60	10	4	Aconitic acid_ cis-_(3TMS)_MP_RI:1747_IDENT:A+D	C00417	HMDB00072	643757	EB_04	MB03	52	withinbatch	TRUE	3183349.5	p17045to_052_MD_ID386_TR1.cdf	89	82.8	1998-02-01	92.8	32.5	61.8	7422	2022-04-22	11	26	Lean	omnivore	2022-03-10	0.1	7	75	100	80.9	175	90
Proband14_Hypoxia_normal	normal	2022-03-09	M	46	2-3/week	Non-smoker	recovery	PE30	30	60	10	5	Aconitic acid_ cis-_(3TMS)_MP_RI:1747_IDENT:A+D	C00417	HMDB00072	643757	EB_04	MB05	55	withinbatch	TRUE	3840278	p17052to_055_MD_ID238_TR1.cdf	91	92.3	0.77	93	37.8	59.8	7432	2022-03-25	9	21	Lean	omnivore	11	0.11	8	54	98	68.8	179	79.3
Proband17_Normoxia_normal	normal	2022-03-08	F	23	rare	Non-smoker	exercise	20	30	20	5	5	Aconitic acid_ cis-_(3TMS)_MP_RI:1747_IDENT:A+D	C00417	HMDB00072	643757	EB_01	MB13	75	acrossbatches	TRUE	2086413.5	p17082to_075_MD_ID314_TR1a.cdf	96	NA	NA	NA	NA	NA	NA	NA		21	Moderatly Lean	omnivore	2022-08-28	0.29	5	194	NA	59.8	168	NA
Proband04_Hypoxia_(+)30%	(+)30%	2022-04-12	M	25	2-3/week	Non-smoker	recovery	PE30	28	58	10	1	Aconitic acid_ cis-_(3TMS)_MP_RI:1747_IDENT:A+D	C00417	HMDB00072	643757	EB_08	MB02	21	withinbatch	FALSE	4946496	p17041to_021_MD_ID119_TR1.cdf	88	94.7	1936-02-01	88.3	37.7	52.7	1942-07-01	2022-05-24	11	24	Moderatly Lean	omnivore	2022-08-16	0.17	8	91	99	76.2	180	82
Proband02_Normoxia_normal	normal	2022-07-07	M	53	1-2/week	Non-smoker	exercise	10	30	10	9	8	Aconitic acid_ cis-_(3TMS)_MP_RI:1747_IDENT:A+D	C00417	HMDB00072	643757	EB_05	MB10	77	withinbatch	TRUE	2472649	p17072to_077_MD_ID020_TR1a.cdf	97	NA	NA	NA	NA	NA	NA	NA		24	Excess Fat	omnivore	2022-03-21	0.21	4	111	96	77.6	179	94
Proband09_Normoxia_normal	normal	2022-05-06	M	52	1-2/week	Non-smoker	exercise	20	30	20	8	7	Aconitic acid_ cis-_(3TMS)_MP_RI:1747_IDENT:A+D	C00417	HMDB00072	643757	EB_06	MB14	73	withinbatch	TRUE	3550115	p17086to_073_MD_ID183_TR1a.cdf	96	NA	NA	NA	NA	NA	NA	NA		27	Excess Fat	omnivore	2022-02-23	0.23	7	128	106	76.5	168	87
Proband09_Hypoxia_normal	normal	2022-05-06	M	52	1-2/week	Non-smoker	resting	0	30	0	10	7	Aconitic acid_ cis-_(3TMS)_MP_RI:1747_IDENT:A+D	C00417	HMDB00072	643757	EB_06	MB14	74	withinbatch	TRUE	3921888	p17086to_074_MD_ID138_TR1a.cdf	89	97.2	0.887	86.7	41.8	49.8	7419	2022-01-26	10	27	Excess Fat	omnivore	2022-02-23	0.23	7	62	106	76.5	168	87
Proband22_Normoxia_(+)30%	(+)30%	2022-03-09	M	55	1-2/week	Non-smoker	exercise	10	30	10	9	8	Aconitic acid_ cis-_(3TMS)_MP_RI:1747_IDENT:A+D	C00417	HMDB00072	643757	EB_04	MB11	66	withinbatch	TRUE	2252751.5	p17076to_066_MD_ID370_TR1a.cdf	95	NA	NA	NA	NA	NA	NA	NA		25	Moderatly Lean	omnivore	2022-04-15	0.15	8	145	NA	81.6	179	NA
Proband14_Hypoxia_normal	normal	2022-03-09	M	46	2-3/week	Non-smoker	recovery	PE20	30	50	10	5	Aconitic acid_ cis-_(3TMS)_MP_RI:1747_IDENT:A+D	C00417	HMDB00072	643757	EB_04	MB05	58	withinbatch	TRUE	3930066	p17052to_058_MD_ID237_TR1.cdf	90	NA	NA	NA	NA	NA	NA	NA		21	Lean	omnivore	11	0.11	8	74	98	68.8	179	79.3
Proband13_Normoxia_(+)60%	(+)60%	2022-09-12	M	32	2-3/week	Non-smoker	recovery	PE20	30	50	10	3	Aconitic acid_ cis-_(3TMS)_MP_RI:1747_IDENT:A+D	C00417	HMDB00072	643757	EB_02	MB13	62	acrossbatches	TRUE	2557928.5	p17082to_062_MD_ID445_TR1a.cdf	97	NA	NA	NA	NA	NA	NA	NA		26	Moderatly Lean	omnivore	2022-05-18	0.19	7	84	NA	82.7	178	NA
Proband12_Hypoxia_normal	normal	2022-02-08	F	27	3-4/week	Non-smoker	exercise	20	30	20	8	8	Aconitic acid_ cis-_(3TMS)_MP_RI:1747_IDENT:A+D	C00417	HMDB00072	643757	EB_02	MB07	66	withinbatch	TRUE	2797313	p17060to_066_MD_ID189_TR1.cdf	89	NA	NA	NA	NA	NA	NA	NA		21	Moderatly Lean	vegetarian	2022-04-24	0.24	7	159	NA	60.8	170	NA
Proband24_Normoxia_(+)30%	(+)30%	2022-05-07	F	46	2-3/week	Non-smoker	resting	0	30	0	10	7	Aconitic acid_ cis-_(3TMS)_MP_RI:1747_IDENT:A+D	C00417	HMDB00072	643757	EB_07	MB09	55	withinbatch	TRUE	2508833.5	p17068to_055_MD_ID405_TR1.cdf	97	89.3	0.638	97.7	35.6	90.3	7427	2022-01-24	9	25	Moderatly Lean	omnivore	2022-02-26	0.26	8	53	103	70.9	169.9	80
Proband09_Normoxia_(+)30%	(+)30%	2022-05-08	M	52	1-2/week	Non-smoker	exercise	10	30	10	8	5	Aconitic acid_ cis-_(3TMS)_MP_RI:1747_IDENT:A+D	C00417	HMDB00072	643757	EB_02	MB11	51	withinbatch	TRUE	2381987	p17076to_051_MD_ID257_TR1a.cdf	95	NA	NA	NA	NA	NA	NA	NA		27	Excess Fat	omnivore	2022-02-23	0.23	7	146	106	76.5	168	87
Proband24_Hypoxia_(+)30%	(+)30%	2022-05-07	F	46	2-3/week	Non-smoker	recovery	PE20	30	50	10	4	Aconitic acid_ cis-_(3TMS)_MP_RI:1747_IDENT:A+D	C00417	HMDB00072	643757	EB_07	MB09	54	withinbatch	TRUE	2455728	p17068to_054_MD_ID421_TR1.cdf	87	NA	NA	NA	NA	NA	NA	NA		25	Moderatly Lean	omnivore	2022-02-26	0.26	8	82	103	70.9	169.9	80
Proband09_Normoxia_(+)30%	(+)30%	2022-05-08	M	52	1-2/week	Non-smoker	recovery	PE20	30	50	10	5	Aconitic acid_ cis-_(3TMS)_MP_RI:1747_IDENT:A+D	C00417	HMDB00072	643757	EB_02	MB11	50	withinbatch	TRUE	2360385	p17076to_050_MD_ID260_TR1a.cdf	96	NA	NA	NA	NA	NA	NA	NA		27	Excess Fat	omnivore	2022-02-23	0.23	7	93	106	76.5	168	87
Proband12_Normoxia_normal	normal	2022-02-08	F	27	3-4/week	Non-smoker	exercise	30	30	30	8	8	Aconitic acid_ cis-_(3TMS)_MP_RI:1747_IDENT:A+D	C00417	HMDB00072	643757	EB_02	MB07	72	withinbatch	TRUE	2745838	p17060to_072_MD_ID160_TR1.cdf	94	99.6	0.895	98.6	37.5	98.7	7407	2022-09-23	9	21	Moderatly Lean	vegetarian	2022-04-24	0.24	7	126	NA	60.8	170	NA
Proband07_Normoxia_(+)30%	(+)30%	2022-09-15	M	18	3-4/week	Non-smoker	exercise	10	27	10	8	1	Aconitic acid_ cis-_(3TMS)_MP_RI:1747_IDENT:A+D	C00417	HMDB00072	643757	EB_10	MB11	29	withinbatch	TRUE	2228331	p17076to_029_MD_ID127_TR1a.cdf	90	NA	NA	NA	NA	NA	NA	NA		19	Ultra Lean	omnivore	2022-03-04	0.04	9	160	92	62.9	181	71
Proband18_Hypoxia_(+)30%	(+)30%	14	M	36	>5/week	Non-smoker	exercise	10	30	10	8	7	Aconitic acid_ cis-_(3TMS)_MP_RI:1747_IDENT:A+D	C00417	HMDB00072	643757	EB_03	MB10	66	withinbatch	TRUE	2384590	p17072to_066_MD_ID347_TR1.cdf	82	NA	NA	NA	NA	NA	NA	NA		19	Ultra Lean	vegetarian	2022-05-04	0.05	10	162	NA	60	176	NA
Proband02_Hypoxia_(+)30%	(+)30%	10	M	53	1-2/week	Non-smoker	exercise	10	20	10	5	1	Aconitic acid_ cis-_(3TMS)_MP_RI:1747_IDENT:A+D	C00417	HMDB00072	643757	EB_09	MB14	55	withinbatch	TRUE	2667758	p17086to_055_MD_ID056_TR2a.cdf	80	NA	NA	NA	NA	NA	NA	NA		24	Excess Fat	omnivore	2022-03-21	0.21	4	160	96	77.6	179	94
Proband03_Hypoxia_(+)30%	(+)30%	2022-05-10	M	29	3-4/week	Non-smoker	exercise	30	30	30	4	4	Aconitic acid_ cis-_(3TMS)_MP_RI:1747_IDENT:A+D	C00417	HMDB00072	643757	EB_07	MB12	34	withinbatch	TRUE	2407435	p17079to_034_MD_ID148_TR1a.cdf	88	91.9	2029-04-01	92.8	32.3	63.7	7407	2022-07-21	9	26	Lean	omnivore	2022-03-10	0.1	7	162	100	80.9	175	90
Proband11_Hypoxia_(+)60%	(+)60%	2022-07-13	M	21	3-4/week	Non-smoker	resting	0	16	0	10	1	Aconitic acid_ cis-_(3TMS)_MP_RI:1747_IDENT:A+D	C00417	HMDB00072	643757	EB_03	MB09	47	withinbatch	TRUE	2493861	p17068to_047_MD_ID228_TR1.cdf	93	96.6	0.84	93.7	37.3	59.2	1943-07-01	2022-01-25	7	26	Moderatly Lean	omnivore	2022-04-13	0.13	8	56	103	88.5	184	88
Proband06_Normoxia_normal	normal	2022-02-08	F	26	3-4/week	Non-smoker	exercise	30	30	30	9	9	Aconitic acid_ cis-_(3TMS)_MP_RI:1747_IDENT:A+D	C00417	HMDB00072	643757	EB_04	MB07	48	withinbatch	TRUE	2865383	p17060to_048_MD_ID069_TR1.cdf	99	101	0.88	98.4	37.4	98.4	7436	2022-05-25	10	21	Ultra Lean	vegetarian	17	0.17	8	115	NA	57.3	167	NA
Proband13_Hypoxia_(+)30%	(+)30%	2022-05-10	M	32	2-3/week	Non-smoker	exercise	10	30	10	7	4	Aconitic acid_ cis-_(3TMS)_MP_RI:1747_IDENT:A+D	C00417	HMDB00072	643757	EB_05	MB03	41	withinbatch	TRUE	4624799	p17045to_041_MD_ID240_TR1.cdf	80	NA	NA	NA	NA	NA	NA	NA		26	Moderatly Lean	omnivore	2022-05-18	0.19	7	148	NA	82.7	178	NA
Proband03_Normoxia_(+)60%	(+)60%	2022-05-10	M	29	3-4/week	Non-smoker	recovery	PE30	30	60	10	5	Aconitic acid_ cis-_(3TMS)_MP_RI:1747_IDENT:A+D	C00417	HMDB00072	643757	EB_04	MB03	64	withinbatch	TRUE	3618967.5	p17045to_064_MD_ID428_TR1.cdf	96	81.1	1963-01-01	95.9	39.2	75.9	7415	25	10	26	Lean	omnivore	2022-03-10	0.1	7	79	100	80.9	175	90
Proband06_Hypoxia_normal	normal	2022-02-08	F	26	3-4/week	Non-smoker	recovery	PE20	30	50	10	8	Aconitic acid_ cis-_(3TMS)_MP_RI:1747_IDENT:A+D	C00417	HMDB00072	643757	EB_04	MB07	46	withinbatch	TRUE	2790303	p17060to_046_MD_ID106_TR1.cdf	93	NA	NA	NA	NA	NA	NA	NA		21	Ultra Lean	vegetarian	17	0.17	8	90	NA	57.3	167	NA
Proband18_Normoxia_(+)30%	(+)30%	14	M	36	>5/week	Non-smoker	recovery	PE20	30	50	10	9	Aconitic acid_ cis-_(3TMS)_MP_RI:1747_IDENT:A+D	C00417	HMDB00072	643757	EB_03	MB10	57	withinbatch	TRUE	2325142.5	p17072to_057_MD_ID322_TR1.cdf	98	NA	NA	NA	NA	NA	NA	NA		19	Ultra Lean	vegetarian	2022-05-04	0.05	10	68	NA	60	176	NA
Proband03_Normoxia_normal	normal	2022-01-08	M	29	3-4/week	Non-smoker	exercise	30	30	30	9	9	Aconitic acid_ cis-_(3TMS)_MP_RI:1747_IDENT:A+D	C00417	HMDB00072	643757	EB_02	MB14	26	withinbatch	TRUE	2420666	p17086to_026_MD_ID063_TR1a.cdf	98	91.7	0.876	97.9	35.3	92	7409	23	9	26	Lean	omnivore	2022-03-10	0.1	7	125	100	80.9	175	90
Proband03_Normoxia_normal	normal	2022-01-08	M	29	3-4/week	Non-smoker	resting	0	30	0	10	9	Aconitic acid_ cis-_(3TMS)_MP_RI:1747_IDENT:A+D	C00417	HMDB00072	643757	EB_02	MB14	28	withinbatch	TRUE	2565519	p17086to_028_MD_ID060_TR1a.cdf	98	90.6	0.58	98.8	33.9	96.8	7421	2022-01-23	9	26	Lean	omnivore	2022-03-10	0.1	7	56	100	80.9	175	90
Proband24_Hypoxia_(+)30%	(+)30%	2022-05-07	F	46	2-3/week	Non-smoker	exercise	10	30	10	5	4	Aconitic acid_ cis-_(3TMS)_MP_RI:1747_IDENT:A+D	C00417	HMDB00072	643757	EB_07	MB09	59	withinbatch	TRUE	2392242.5	p17068to_059_MD_ID418_TR1.cdf	68	NA	NA	NA	NA	NA	NA	NA		25	Moderatly Lean	omnivore	2022-02-26	0.26	8	162	103	70.9	169.9	80
Proband09_Normoxia_normal	normal	2022-05-06	M	52	1-2/week	Non-smoker	exercise	30	30	30	7	7	Aconitic acid_ cis-_(3TMS)_MP_RI:1747_IDENT:A+D	C00417	HMDB00072	643757	EB_06	MB14	68	withinbatch	TRUE	3524896	p17086to_068_MD_ID184_TR1a.cdf	96	94.3	2022-12-01	97.3	40.2	81.8	7417	2022-06-25	9	27	Excess Fat	omnivore	2022-02-23	0.23	7	129	106	76.5	168	87
Proband20_Hypoxia_normal	normal	2022-07-07	M	55	1-2/week	Non-smoker	exercise	20	30	20	6	5	Aconitic acid_ cis-_(3TMS)_MP_RI:1747_IDENT:A+D	C00417	HMDB00072	643757	EB_05	MB02	54	withinbatch	FALSE	4727540.5	p17041to_054_MD_ID395_TR1.cdf	85	NA	NA	NA	NA	NA	NA	NA		24	Moderatly Lean	vegetarian	2022-07-16	0.17	3	142	NA	85.2	187	NA
Proband09_Hypoxia_(+)30%	(+)30%	2022-05-08	M	52	1-2/week	Non-smoker	resting	0	30	0	10	4	Aconitic acid_ cis-_(3TMS)_MP_RI:1747_IDENT:A+D	C00417	HMDB00072	643757	EB_02	MB11	60	withinbatch	TRUE	2638760	p17076to_060_MD_ID429_TR1a.cdf	89	101	1934-01-01	92.8	38.7	59.2	7444	2022-05-26	10	27	Excess Fat	omnivore	2022-02-23	0.23	7	69	106	76.5	168	87
Proband07_Normoxia_normal	normal	2022-02-12	M	18	3-4/week	Non-smoker	recovery	PE20	30	50	10	7	Aconitic acid_ cis-_(3TMS)_MP_RI:1747_IDENT:A+D	C00417	HMDB00072	643757	EB_03	MB13	36	acrossbatches	TRUE	2051078	p17082to_036_MD_ID076_TR1a.cdf	98	NA	NA	NA	NA	NA	NA	NA		19	Ultra Lean	omnivore	2022-03-04	0.04	9	88	92	62.9	181	71
Proband23_Hypoxia_normal	normal	2022-09-07	M	55	2-3/week	Non-smoker	resting	0	16	0	10	1	Aconitic acid_ cis-_(3TMS)_MP_RI:1747_IDENT:A+D	C00417	HMDB00072	643757	EB_01	MB12	71	withinbatch	TRUE	2196097.5	p17079to_071_MD_ID358_TR1a.cdf	93	105	0.69	92.2	36.6	62.1	7423	2022-03-24	9	23	Moderatly Lean	omnivore	2022-05-18	0.19	6	72	NA	75.8	180	NA
Proband11_Normoxia_(+)60%	(+)60%	2022-07-13	M	21	3-4/week	Non-smoker	recovery	PE30	30	60	10	3	Aconitic acid_ cis-_(3TMS)_MP_RI:1747_IDENT:A+D	C00417	HMDB00072	643757	EB_03	MB09	48	withinbatch	TRUE	2616153	p17068to_048_MD_ID215_TR1.cdf	97	107	1966-02-01	97.2	37	81	7391	2022-08-22	9	26	Moderatly Lean	omnivore	2022-04-13	0.13	8	89	103	88.5	184	88
Proband01_Normoxia_normal	normal	2022-06-08	F	28	2-3/week	Non-smoker	recovery	PE30	30	60	10	5	Aconitic acid_ cis-_(3TMS)_MP_RI:1747_IDENT:A+D	C00417	HMDB00072	643757	EB_09	MB03	27	withinbatch	TRUE	4525251	p17045to_027_MD_ID006_TR1.cdf	98	89	0.91	NA	NA	NA	NA	NA	techn. Defekt	19	Lean	omnivore	2022-06-20	0.21	6	95	90	47.6	160	69
Proband11_Normoxia_normal	normal	2022-07-08	M	21	3-4/week	Non-smoker	recovery	PE20	30	50	10	7	Aconitic acid_ cis-_(3TMS)_MP_RI:1747_IDENT:A+D	C00417	HMDB00072	643757	EB_09	MB12	45	withinbatch	TRUE	1981742	p17079to_045_MD_ID202_TR1a.cdf	98	NA	NA	NA	NA	NA	NA	NA		26	Moderatly Lean	omnivore	2022-04-13	0.13	8	71	103	88.5	184	88
Proband18_Hypoxia_(+)30%	(+)30%	14	M	36	>5/week	Non-smoker	recovery	PE30	30	60	10	7	Aconitic acid_ cis-_(3TMS)_MP_RI:1747_IDENT:A+D	C00417	HMDB00072	643757	EB_03	MB10	62	withinbatch	TRUE	2584149	p17072to_062_MD_ID351_TR2.cdf	90	84.8	2022-07-01	91.4	35.2	57.9	7417	2022-03-23	9	19	Ultra Lean	vegetarian	2022-05-04	0.05	10	66	NA	60	176	NA
Proband18_Hypoxia_(+)30%	(+)30%	14	M	36	>5/week	Non-smoker	exercise	30	30	30	7	7	Aconitic acid_ cis-_(3TMS)_MP_RI:1747_IDENT:A+D	C00417	HMDB00072	643757	EB_03	MB10	54	withinbatch	TRUE	2358863	p17072to_054_MD_ID349_TR1.cdf	80	112	2022-01-02	91.2	33.7	59.5	7397	2022-06-21	9	19	Ultra Lean	vegetarian	2022-05-04	0.05	10	168	NA	60	176	NA
Proband06_Normoxia_(+)60%	(+)60%	2022-03-13	F	26	3-4/week	Non-smoker	resting	0	30	0	10	2	Aconitic acid_ cis-_(3TMS)_MP_RI:1747_IDENT:A+D	C00417	HMDB00072	643757	EB_10	MB09	29	withinbatch	TRUE	2437745	p17068to_029_MD_ID132_TR1.cdf	99	91.6	0.662	98.6	40.3	98.6	7416	2022-06-25	9	21	Ultra Lean	vegetarian	17	0.17	8	64	NA	57.3	167	NA
Proband13_Hypoxia_(+)30%	(+)30%	2022-05-10	M	32	2-3/week	Non-smoker	resting	0	30	0	10	4	Aconitic acid_ cis-_(3TMS)_MP_RI:1747_IDENT:A+D	C00417	HMDB00072	643757	EB_05	MB03	46	withinbatch	TRUE	4397408	p17045to_046_MD_ID239_TR1.cdf	93	100	0.87	93.7	40.1	63.4	7398	2022-03-24	9	26	Moderatly Lean	omnivore	2022-05-18	0.19	7	61	NA	82.7	178	NA
Proband21_Hypoxia_normal	normal	2022-05-09	M	51	2-3/week	Non-smoker	exercise	10	16	10	3	1	Aconitic acid_ cis-_(3TMS)_MP_RI:1747_IDENT:A+D	C00417	HMDB00072	643757	EB_06	MB02	62	withinbatch	FALSE	5408151	p17041to_062_MD_ID342_TR1.cdf	79	NA	NA	NA	NA	NA	NA	NA		21	Moderatly Lean	vegan	2022-01-18	0.18	6	164	NA	72.3	186	NA
Proband13_Hypoxia_(+)30%	(+)30%	2022-05-10	M	32	2-3/week	Non-smoker	exercise	20	30	20	6	4	Aconitic acid_ cis-_(3TMS)_MP_RI:1747_IDENT:A+D	C00417	HMDB00072	643757	EB_05	MB03	40	withinbatch	FALSE	4417597	p17045to_040_MD_ID241_TR1.cdf	79	NA	NA	NA	NA	NA	NA	NA		26	Moderatly Lean	omnivore	2022-05-18	0.19	7	153	NA	82.7	178	NA
Proband01_Normoxia_(+)30%	(+)30%	2022-01-11	F	28	2-3/week	Non-smoker	exercise	30	30	30	2	2	Aconitic acid_ cis-_(3TMS)_MP_RI:1747_IDENT:A+D	C00417	HMDB00072	643757	EB_07	MB08	24	withinbatch	TRUE	2885625	p17065to_024_MD_ID028_TR1.cdf	98	142	1951-07-01	97.3	32.5	95.5	1932-07-01	18	18 (+)	19	Lean	omnivore	2022-06-20	0.21	6	169	90	47.6	160	69
Proband07_Hypoxia_normal	normal	2022-02-12	M	18	3-4/week	Non-smoker	exercise	20	30	20	8	8	Aconitic acid_ cis-_(3TMS)_MP_RI:1747_IDENT:A+D	C00417	HMDB00072	643757	EB_03	MB13	29	acrossbatches	TRUE	1969902	p17082to_029_MD_ID098_TR1a.cdf	84	NA	NA	NA	NA	NA	NA	NA		19	Ultra Lean	omnivore	2022-03-04	0.04	9	173	92	62.9	181	71
[truncated: 69,859 more rows]

## Sheet: single runner
sample	Metabolite	Match	KEGG	HMDB	area.normalized.geomean.sum	area.normalized.max.sum	area.normalized.min.sum	area.normalized.mean.sum	area.normalized.spread.sum	ratio.normTo1st	ratio.normTo1st.log2	ratio.normToMean	ratio.normToMean.log2	zscored
[truncated: 2,208 more rows]
